# Supplementary material for: Molecular insights into receptor binding of recent emerging SARS-CoV-2 variants
Source: Nat Commun. 2021 Oct 20;12:6103. doi: 10.1038/s41467-021-26401-w (PMC8528823; doi:10.1038/s41467-021-26401-w)
Supplement: Supplementary file 3 — Source Data [file 41467_2021_26401_MOESM3_ESM.zip]

Archive with 26 entries (25 files):
- Source data.xlsx
- Fig.1/
- Fig.1/Alpha RBD-1.fcs
- Fig.1/Alpha RBD-2.fcs
- Fig.1/Alpha RBD-3.fcs
- Fig.1/Beta RBD-1.fcs
- Fig.1/Beta RBD-2.fcs
- Fig.1/Beta RBD-3.fcs
- Fig.1/Gamma RBD-1.fcs
- Fig.1/Gamma RBD-2.fcs
- Fig.1/Gamma RBD-3.fcs
- Fig.1/MERS-RBD-1.fcs
- Fig.1/MERS-RBD-2.fcs
- Fig.1/MERS-RBD-3.fcs
- Fig.1/Mink-F486L RBD-1.fcs
- Fig.1/Mink-F486L RBD-2.fcs
- Fig.1/Mink-F486L RBD-3.fcs
- Fig.1/Mink-N501T RBD-1.fcs
- Fig.1/Mink-N501T RBD-2.fcs
- Fig.1/Mink-N501T RBD-3.fcs
- Fig.1/Mink-Y453F RBD-1.fcs
- Fig.1/Mink-Y453F RBD-2.fcs
- Fig.1/Mink-Y453F RBD-3.fcs
- Fig.1/WT RBD-1.fcs
- Fig.1/WT RBD-2.fcs
- Fig.1/WT RBD-3.fcs
