# Supplementary material for: Molecular insights into receptor binding of recent emerging SARS-CoV-2 variants
Source: Nat Commun. 2021 Oct 20;12:6103. doi: 10.1038/s41467-021-26401-w (PMC8528823; doi:10.1038/s41467-021-26401-w)
Supplement: Supplementary file 3 — Source Data [file 41467_2021_26401_MOESM3_ESM.zip › Source data.xlsx]

## Sheet: Fig.1
Fig.1	Characterization of binding between different RBDs and hACE2 using flow cytometry
		replicate 1	replicate 2	replicate 3	mean
	MERS RBD	0.50495	0.255048	0.177744	0.312581
	WT RBD	37.7074	30.7815	31.8033	33.4307
	Alpha RBD	82.7815	81.4992	83.786	82.6889
	Beta RBD	50.0816	46.0094	48.2428	48.1113
	Gamma RBD	60.5863	51.9608	60.5128	57.6866
	Mink-Y453F RBD	86.6526	81.7726	85.6756	84.7002
	Mink-F486L RBD	1.83287	2.11291	1.00437	1.65005
	Mink-N501T RBD	84.1195	75.975	70.2467	76.7804

## Sheet: Fig.2
Fig.2	The binding affinity of SARS-CoV-2 RBDs to ACE2
Human ACE2 to WT RBD			Human ACE2 to Alpha RBD			Human ACE2 to Beta RBD			Human ACE2 to Gamma RBD			Human ACE2 to Mink-Y453F RBD			Human ACE2 to Mink-N501T RBD			Human ACE2 to Mink-F486L RBD			Mink ACE2 to WT RBD			Mink ACE2 to Mink-Y453F RBD			Mink ACE2 to Mink-N501T RBD			Mink ACE2 to Mink-F486L RBD
Time (s)	RU		Time (s)	RU		Time (s)	RU		Time (s)	RU		Time (s)	RU		Time (s)	RU		Time (s)	RU		Time (s)	RU		Time (s)	RU		Time (s)	RU		Time (s)	RU
-60	-0.27		-60	-0.2548		-60	-0.2773		-60	-0.3008		-60	-0.3162		-60	-0.1754		-60	-0.3363		-60	-0.708		-60	-1.1016		-60	-0.651899		-60	-0.517801
-59.9	-0.275298		-59.9	-0.249799		-59.9	-0.275799		-59.9	-0.297899		-59.9	-0.314499		-59.9	-0.179598		-59.9	-0.3291		-59.9	-0.709814		-59.9	-1.09882		-59.9	-0.648517		-59.9	-0.504018
-59.8	-0.271899		-59.8	-0.242799		-59.8	-0.280497		-59.8	-0.297698		-59.8	-0.313898		-59.8	-0.179098		-59.8	-0.327599		-59.8	-0.709816		-59.8	-1.09462		-59.8	-0.649416		-59.8	-0.499716
-59.7	-0.2676		-59.7	-0.2402		-59.7	-0.2934		-59.7	-0.2951		-59.7	-0.3128		-59.7	-0.1806		-59.7	-0.3293		-59.7	-0.703417		-59.7	-1.09592		-59.7	-0.645616		-59.7	-0.497716
-59.6	-0.260299		-59.6	-0.2291		-59.6	-0.300297		-59.6	-0.289899		-59.6	-0.318597		-59.6	-0.176199		-59.6	-0.322899		-59.6	-0.705815		-59.6	-1.09572		-59.6	-0.646716		-59.6	-0.495815
-59.5	-0.2589		-59.5	-0.2133		-59.5	-0.3087		-59.5	-0.2927		-59.5	-0.3141		-59.5	-0.1719		-59.5	-0.3247		-59.5	-0.7011		-59.5	-1.0929		-59.5	-0.6467		-59.5	-0.4926
-59.4	-0.257299		-59.4	-0.2043		-59.4	-0.312298		-59.4	-0.289599		-59.4	-0.314298		-59.4	-0.173398		-59.4	-0.327299		-59.4	-0.695017		-59.4	-1.09092		-59.4	-0.646515		-59.4	-0.490315
-59.3	-0.257099		-59.3	-0.2042		-59.3	-0.315198		-59.3	-0.286599		-59.3	-0.309998		-59.3	-0.170098		-59.3	-0.328299		-59.3	-0.698815		-59.3	-1.08692		-59.3	-0.647215		-59.3	-0.490615
-59.2	-0.2555		-59.2	-0.199		-59.2	-0.3184		-59.2	-0.2879		-59.2	-0.3076		-59.2	-0.1676		-59.2	-0.325		-59.2	-0.698715		-59.2	-1.08342		-59.2	-0.645416		-59.2	-0.500513
-59.1	-0.255299		-59.1	-0.196199		-59.1	-0.321998		-59.1	-0.2818		-59.1	-0.301699		-59.1	-0.160299		-59.1	-0.328199		-59.1	-0.699115		-59.1	-1.08292		-59.1	-0.640814		-59.1	-0.494617			KD (M)						ka (/Ms)						kd (/s)
-59	-0.2505		-59	-0.1905		-59	-0.3218		-59	-0.2761		-59	-0.3012		-59	-0.1567		-59	-0.3241		-59	-0.703701		-59	-1.0745		-59	-0.640499		-59	-0.4872		Human ACE2 to RBDs	replicate 1	replicate 2	replicate 3	Mean	SEM		replicate 1	replicate 2	replicate 3	Mean	SEM		replicate 1	replicate 2	replicate 3	Mean
-58.9	-0.254598		-58.9	-0.189799		-58.9	-0.324198		-58.9	-0.2719		-58.9	-0.298198		-58.9	-0.154699		-58.9	-0.325999		-58.9	-0.706515		-58.9	-1.07422		-58.9	-0.635915		-58.9	-0.485915		WT RBD	2.74962e-08	2.73767e-08	2.41369e-08	2.63366e-08	1.1004e-09		327665	331561	320338	326521	3290.06		0.00900954	0.00907706	0.00773195	0.00860618
-58.8	-0.251299		-58.8	-0.1821		-58.8	-0.316599		-58.8	-0.2749		-58.8	-0.298399		-58.8	-0.158198		-58.8	-0.329899		-58.8	-0.710914		-58.8	-1.07802		-58.8	-0.635716		-58.8	-0.484416		Alpha RBD	3.76583e-09	3.37725e-09	3.76839e-09	3.63715e-09	1.29956e-10		420856	501966	380869	434563	35623.2		0.00158487	0.00169526	0.00143526	0.0015718
-58.7	-0.2457		-58.7	-0.1821		-58.7	-0.3101		-58.7	-0.2784		-58.7	-0.3012		-58.7	-0.1578		-58.7	-0.3291		-58.7	-0.711416		-58.7	-1.07932		-58.7	-0.631016		-58.7	-0.485415		Beta RBD	8.18392e-09	7.98946e-09	8.1359e-09	8.10309e-09	5.84821e-11		342483	409864	350724	367690	21220.6		0.00280285	0.00327459	0.00285346	0.00297697
-58.6	-0.249099		-58.6	-0.1775		-58.6	-0.305299		-58.6	-0.282999		-58.6	-0.303299		-58.6	-0.155598		-58.6	-0.330599		-58.6	-0.710316		-58.6	-1.07442		-58.6	-0.631915		-58.6	-0.483515		Gamma RBD	5.24089e-09	5.14082e-09	5.09774e-09	5.15982e-09	4.24012e-11		372160	410997	388874	390677	11247.6		0.00195045	0.00211286	0.00198238	0.00201523
-58.5	-0.2461		-58.5	-0.1726		-58.5	-0.2996		-58.5	-0.2853		-58.5	-0.2999		-58.5	-0.1539		-58.5	-0.3342		-58.5	-0.7038		-58.5	-1.0741		-58.5	-0.6319		-58.5	-0.485501		Mink-Y453F RBD	3.36278e-09	2.87925e-09	2.96234e-09	3.06812e-09	1.49266e-10		284660	311262	272334	289419	11486.8		0.00095725	0.0008962	0.00080675	0.000886733
-58.4	-0.244399		-58.4	-0.171099		-58.4	-0.299798		-58.4	-0.2859		-58.4	-0.301998		-58.4	-0.152299		-58.4	-0.336599		-58.4	-0.700616		-58.4	-1.07352		-58.4	-0.623518		-58.4	-0.487016		Mink-N501T RBD	6.16617e-09	5.7887e-09	5.48926e-09	5.81471e-09	1.9584e-10		350195	371217	382972	368128	9587.1		0.00215936	0.00214886	0.00210223	0.00213682
-58.3	-0.247398		-58.3	-0.167699		-58.3	-0.291699		-58.3	-0.287099		-58.3	-0.297699		-58.3	-0.146699		-58.3	-0.337699		-58.3	-0.700415		-58.3	-1.07542		-58.3	-0.618717		-58.3	-0.489815		Mink-F486L RBD	9.94359e-08	1.14939e-07	1.06456e-07	1.06944e-07	4.48212e-09		8.11802e+06	1.0395e+06	755360	3.30429e+06	2.40826e+06		0.807223	0.11948	0.0804128	0.335705
-58.2	-0.2469		-58.2	-0.1645		-58.2	-0.2927		-58.2	-0.2837		-58.2	-0.2983		-58.2	-0.1486		-58.2	-0.3361		-58.2	-0.696016		-58.2	-1.07122		-58.2	-0.616215		-58.2	-0.485415
-58.1	-0.244899		-58.1	-0.162499		-58.1	-0.282099		-58.1	-0.287599		-58.1	-0.301598		-58.1	-0.152098		-58.1	-0.338499		-58.1	-0.689216		-58.1	-1.06952		-58.1	-0.618914		-58.1	-0.485714		Mink ACE2 to RBDs	replicate 1	replicate 2	replicate 3	Mean	SEM		replicate 1	replicate 2	replicate 3	Mean	SEM		replicate 1	replicate 2	replicate 3	Mean
-58	-0.247		-58	-0.1581		-58	-0.2757		-58	-0.29		-58	-0.2943		-58	-0.1525		-58	-0.3331		-58	-0.689		-58	-1.0679		-58	-0.6179		-58	-0.4888		WT RBD	8.29e-06	7.44e-06	8.76e-06	8.16333e-06	3.86279e-07		162000	236000	211000	203000	21733.2		1.35	1.75	1.85	1.65
-57.9	-0.243799		-57.9	-0.157799		-57.9	-0.273099		-57.9	-0.292799		-57.9	-0.288499		-57.9	-0.147699		-57.9	-0.330299		-57.9	-0.679917		-57.9	-1.06521		-57.9	-0.618916		-57.9	-0.488014		Mink-Y453F RBD	3.36e-07	5.49e-07	2.99e-07	3.94667e-07	7.79024e-08		40900	42700	289000	124200	82401.6		0.0137	0.0234	0.0865	0.0412
-57.8	-0.241899		-57.8	-0.154299		-57.8	-0.274098		-57.8	-0.2913		-57.8	-0.293698		-57.8	-0.146998		-57.8	-0.328799		-57.8	-0.670616		-57.8	-1.06392		-57.8	-0.612316		-57.8	-0.485613		Mink-N501T RBD	9.14e-07	7.75e-07	9.02e-07	8.63667e-07	4.44685e-08		184000	222000	223000	209667	12836.6		0.168	0.172	0.202	0.180667
-57.7	-0.2415		-57.7	-0.1543		-57.7	-0.271		-57.7	-0.2888		-57.7	-0.294		-57.7	-0.1533		-57.7	-0.3337		-57.7	-0.663418		-57.7	-1.06012		-57.7	-0.610616		-57.7	-0.480916		Mink-F486L RBD	5.16e-07	3.6e-07	8.11e-07	5.62333e-07	1.32238e-07		81900	81700	86300	83300	1501.11		0.0422	0.0294	0.07	0.0472
-57.6	-0.237699		-57.6	-0.156199		-57.6	-0.267298		-57.6	-0.288299		-57.6	-0.291098		-57.6	-0.155798		-57.6	-0.332399		-57.6	-0.652916		-57.6	-1.05402		-57.6	-0.611013		-57.6	-0.482714
-57.5	-0.2387		-57.5	-0.1576		-57.5	-0.2573		-57.5	-0.2883		-57.5	-0.2907		-57.5	-0.1508		-57.5	-0.3337		-57.5	-0.6404		-57.5	-1.0463		-57.5	-0.608		-57.5	-0.4797
-57.4	-0.243999		-57.4	-0.1509		-57.4	-0.252699		-57.4	-0.2858		-57.4	-0.294998		-57.4	-0.158099		-57.4	-0.331199		-57.4	-0.643714		-57.4	-1.03742		-57.4	-0.606213		-57.4	-0.473814
-57.3	-0.237499		-57.3	-0.151		-57.3	-0.252898		-57.3	-0.283699		-57.3	-0.292499		-57.3	-0.158299		-57.3	-0.329599		-57.3	-0.639016		-57.3	-1.03182		-57.3	-0.607314		-57.3	-0.468014
-57.2	-0.2375		-57.2	-0.1534		-57.2	-0.2426		-57.2	-0.2815		-57.2	-0.2922		-57.2	-0.1549		-57.2	-0.3307		-57.2	-0.640513		-57.2	-1.03451		-57.2	-0.609314		-57.2	-0.477113
-57.1	-0.233799		-57.1	-0.158699		-57.1	-0.238099		-57.1	-0.2788		-57.1	-0.287699		-57.1	-0.153098		-57.1	-0.327099		-57.1	-0.641314		-57.1	-1.03561		-57.1	-0.609714		-57.1	-0.484714
-57	-0.228		-57	-0.1571		-57	-0.2374		-57	-0.2801		-57	-0.2826		-57	-0.1483		-57	-0.325		-57	-0.6366		-57	-1.0364		-57	-0.615301		-57	-0.479901
-56.9	-0.2226		-56.9	-0.153099		-56.9	-0.237798		-56.9	-0.2759		-56.9	-0.285798		-56.9	-0.144899		-56.9	-0.325599		-56.9	-0.630915		-56.9	-1.03121		-56.9	-0.613415		-56.9	-0.470815
-56.8	-0.223399		-56.8	-0.151799		-56.8	-0.229899		-56.8	-0.2738		-56.8	-0.287498		-56.8	-0.145599		-56.8	-0.328099		-56.8	-0.630713		-56.8	-1.02392		-56.8	-0.608114		-56.8	-0.456316
-56.7	-0.2244		-56.7	-0.145		-56.7	-0.2259		-56.7	-0.2708		-56.7	-0.2926		-56.7	-0.1432		-56.7	-0.3328		-56.7	-0.626013		-56.7	-1.01781		-56.7	-0.593314		-56.7	-0.452612
-56.6	-0.217699		-56.6	-0.141999		-56.6	-0.220999		-56.6	-0.2647		-56.6	-0.287899		-56.6	-0.140799		-56.6	-0.327199		-56.6	-0.628613		-56.6	-1.01531		-56.6	-0.587912		-56.6	-0.443913
-56.5	-0.2146		-56.5	-0.1342		-56.5	-0.2155		-56.5	-0.2616		-56.5	-0.2906		-56.5	-0.1473		-56.5	-0.3265		-56.5	-0.6308		-56.5	-1.0098		-56.5	-0.5866		-56.5	-0.446499
-56.4	-0.207799		-56.4	-0.127899		-56.4	-0.206099		-56.4	-0.2563		-56.4	-0.287699		-56.4	-0.148399		-56.4	-0.322699		-56.4	-0.628415		-56.4	-1.01461		-56.4	-0.580813		-56.4	-0.450513
-56.3	-0.202199		-56.3	-0.1227		-56.3	-0.197799		-56.3	-0.2516		-56.3	-0.288498		-56.3	-0.147199		-56.3	-0.326399		-56.3	-0.627714		-56.3	-1.01671		-56.3	-0.578014		-56.3	-0.458713
-56.2	-0.2038		-56.2	-0.1215		-56.2	-0.1882		-56.2	-0.2457		-56.2	-0.2872		-56.2	-0.1461		-56.2	-0.3206		-56.2	-0.634714		-56.2	-1.01842		-56.2	-0.577715		-56.2	-0.463813
-56.1	-0.201099		-56.1	-0.1187		-56.1	-0.185198		-56.1	-0.2395		-56.1	-0.287699		-56.1	-0.144299		-56.1	-0.313999		-56.1	-0.631714		-56.1	-1.01772		-56.1	-0.585712		-56.1	-0.475911
-56	-0.1964		-56	-0.118		-56	-0.1779		-56	-0.2396		-56	-0.2818		-56	-0.1394		-56	-0.3114		-56	-0.636099		-56	-1.0156		-56	-0.586801		-56	-0.484501
-55.9	-0.188899		-55.9	-0.119		-55.9	-0.179498		-55.9	-0.236		-55.9	-0.279198		-55.9	-0.131099		-55.9	-0.309399		-55.9	-0.640815		-55.9	-1.01811		-55.9	-0.587317		-55.9	-0.484114
-55.8	-0.186899		-55.8	-0.1207		-55.8	-0.180798		-55.8	-0.2325		-55.8	-0.275798		-55.8	-0.130399		-55.8	-0.3052		-55.8	-0.638616		-55.8	-1.01352		-55.8	-0.588515		-55.8	-0.481517
-55.7	-0.1886		-55.7	-0.1194		-55.7	-0.1786		-55.7	-0.2302		-55.7	-0.277		-55.7	-0.1282		-55.7	-0.3067		-55.7	-0.638516		-55.7	-1.01302		-55.7	-0.587915		-55.7	-0.481115
-55.6	-0.180099		-55.6	-0.1121		-55.6	-0.173599		-55.6	-0.2292		-55.6	-0.274698		-55.6	-0.128999		-55.6	-0.308099		-55.6	-0.637516		-55.6	-1.00872		-55.6	-0.592816		-55.6	-0.483914
-55.5	-0.1802		-55.5	-0.1189		-55.5	-0.1644		-55.5	-0.2316		-55.5	-0.279		-55.5	-0.1346		-55.5	-0.3096		-55.5	-0.634999		-55.5	-1.0032		-55.5	-0.5979		-55.5	-0.4898
-55.4	-0.178499		-55.4	-0.1135		-55.4	-0.156299		-55.4	-0.231699		-55.4	-0.281198		-55.4	-0.130899		-55.4	-0.300699		-55.4	-0.639213		-55.4	-0.997416		-55.4	-0.604314		-55.4	-0.492016
-55.3	-0.173399		-55.3	-0.115999		-55.3	-0.155298		-55.3	-0.234099		-55.3	-0.279998		-55.3	-0.129399		-55.3	-0.2959		-55.3	-0.636017		-55.3	-0.990118		-55.3	-0.597717		-55.3	-0.496414
-55.2	-0.1734		-55.2	-0.1169		-55.2	-0.1447		-55.2	-0.2317		-55.2	-0.2802		-55.2	-0.1256		-55.2	-0.2935		-55.2	-0.628416		-55.2	-0.986117		-55.2	-0.606714		-55.2	-0.495814
-55.1	-0.164599		-55.1	-0.119799		-55.1	-0.147698		-55.1	-0.2284		-55.1	-0.276999		-55.1	-0.129898		-55.1	-0.292999		-55.1	-0.621817		-55.1	-0.975519		-55.1	-0.610014		-55.1	-0.491416
-55	-0.1656		-55	-0.1173		-55	-0.1536		-55	-0.2238		-55	-0.2794		-55	-0.1294		-55	-0.2856		-55	-0.619499		-55	-0.9781		-55	-0.6102		-55	-0.4875
-54.9	-0.162999		-54.9	-0.1109		-54.9	-0.147299		-54.9	-0.2153		-54.9	-0.276499		-54.9	-0.123899		-54.9	-0.287899		-54.9	-0.611916		-54.9	-0.975915		-54.9	-0.609915		-54.9	-0.485115
-54.8	-0.164899		-54.8	-0.111399		-54.8	-0.149798		-54.8	-0.2116		-54.8	-0.280898		-54.8	-0.122499		-54.8	-0.286699		-54.8	-0.612914		-54.8	-0.965615		-54.8	-0.608415		-54.8	-0.472415
-54.7	-0.1625		-54.7	-0.1099		-54.7	-0.1355		-54.7	-0.2139		-54.7	-0.2809		-54.7	-0.1206		-54.7	-0.2842		-54.7	-0.611414		-54.7	-0.969714		-54.7	-0.602415		-54.7	-0.465516
-54.6	-0.156999		-54.6	-0.1035		-54.6	-0.123199		-54.6	-0.2127		-54.6	-0.272899		-54.6	-0.1153		-54.6	-0.286899		-54.6	-0.611213		-54.6	-0.969914		-54.6	-0.592115		-54.6	-0.459115
-54.5	-0.1561		-54.5	-0.0983		-54.5	-0.1115		-54.5	-0.2093		-54.5	-0.2649		-54.5	-0.1022		-54.5	-0.2903		-54.5	-0.6175		-54.5	-0.973999		-54.5	-0.5965		-54.5	-0.4536
-54.4	-0.168499		-54.4	-0.107399		-54.4	-0.104899		-54.4	-0.215899		-54.4	-0.260999		-54.4	-0.100699		-54.4	-0.288199		-54.4	-0.607514		-54.4	-0.975414		-54.4	-0.606111		-54.4	-0.445815
-54.3	-0.1684		-54.3	-0.117498		-54.3	-0.102599		-54.3	-0.217199		-54.3	-0.266198		-54.3	-0.0969996		-54.3	-0.290599		-54.3	-0.602015		-54.3	-0.978414		-54.3	-0.600215		-54.3	-0.444714
-54.2	-0.1616		-54.2	-0.1219		-54.2	-0.0984001		-54.2	-0.214		-54.2	-0.2628		-54.2	-0.0969		-54.2	-0.2903		-54.2	-0.607113		-54.2	-0.980414		-54.2	-0.595816		-54.2	-0.438716
-54.1	-0.1555		-54.1	-0.123799		-54.1	-0.0880997		-54.1	-0.218099		-54.1	-0.264599		-54.1	-0.0962986		-54.1	-0.289499		-54.1	-0.604615		-54.1	-0.979513		-54.1	-0.602016		-54.1	-0.448413
-54	-0.1507		-54	-0.1245		-54	-0.0813		-54	-0.2207		-54	-0.2653		-54	-0.092		-54	-0.2882		-54	-0.6033		-54	-0.9794		-54	-0.6013		-54	-0.4421
-53.9	-0.147099		-53.9	-0.120899		-53.9	-0.0733995		-53.9	-0.2126		-53.9	-0.264299		-53.9	-0.0855993		-53.9	-0.289199		-53.9	-0.598915		-53.9	-0.978314		-53.9	-0.598515		-53.9	-0.438214
-53.8	-0.1416		-53.8	-0.120099		-53.8	-0.0649994		-53.8	-0.205299		-53.8	-0.261199		-53.8	-0.0817993		-53.8	-0.294899		-53.8	-0.599213		-53.8	-0.981813		-53.8	-0.600614		-53.8	-0.433414
-53.7	-0.136		-53.7	-0.1177		-53.7	-0.0603001		-53.7	-0.2022		-53.7	-0.2564		-53.7	-0.0775		-53.7	-0.2981		-53.7	-0.597614		-53.7	-0.982614		-53.7	-0.605513		-53.7	-0.437814
-53.6	-0.1287		-53.6	-0.123699		-53.6	-0.0603989		-53.6	-0.1953		-53.6	-0.2475		-53.6	-0.0786989		-53.6	-0.300799		-53.6	-0.595315		-53.6	-0.979716		-53.6	-0.607215		-53.6	-0.434815
-53.5	-0.1229		-53.5	-0.1205		-53.5	-0.0530001		-53.5	-0.1898		-53.5	-0.2484		-53.5	-0.0763001		-53.5	-0.2948		-53.5	-0.597701		-53.5	-0.9762		-53.5	-0.609		-53.5	-0.437001
-53.4	-0.1224		-53.4	-0.119599		-53.4	-0.0503984		-53.4	-0.1814		-53.4	-0.246299		-53.4	-0.0773987		-53.4	-0.290999		-53.4	-0.595515		-53.4	-0.977714		-53.4	-0.609215		-53.4	-0.437414
-53.3	-0.1135		-53.3	-0.120699		-53.3	-0.0442988		-53.3	-0.179399		-53.3	-0.244899		-53.3	-0.0808982		-53.3	-0.2872		-53.3	-0.595013		-53.3	-0.975715		-53.3	-0.612015		-53.3	-0.436315
-53.2	-0.1104		-53.2	-0.121		-53.2	-0.0336001		-53.2	-0.1736		-53.2	-0.2406		-53.2	-0.0801		-53.2	-0.2882		-53.2	-0.594114		-53.2	-0.978714		-53.2	-0.616014		-53.2	-0.443013
-53.1	-0.105901		-53.1	-0.121299		-53.1	-0.0297986		-53.1	-0.169399		-53.1	-0.2323		-53.1	-0.0743992		-53.1	-0.291599		-53.1	-0.595513		-53.1	-0.979714		-53.1	-0.619212		-53.1	-0.437514
-53	-0.1001		-53	-0.1239		-53	-0.0307001		-53	-0.1592		-53	-0.2294		-53	-0.0739		-53	-0.2963		-53	-0.5894		-53	-0.975301		-53	-0.611901		-53	-0.4379
-52.9	-0.100399		-52.9	-0.121899		-52.9	-0.0324987		-52.9	-0.1576		-52.9	-0.225199		-52.9	-0.076199		-52.9	-0.298599		-52.9	-0.594913		-52.9	-0.976315		-52.9	-0.605715		-52.9	-0.438013
-52.8	-0.0999987		-52.8	-0.1218		-52.8	-0.0341989		-52.8	-0.1538		-52.8	-0.223699		-52.8	-0.0766989		-52.8	-0.299799		-52.8	-0.595814		-52.8	-0.976214		-52.8	-0.596016		-52.8	-0.430215
-52.7	-0.094		-52.7	-0.1249		-52.7	-0.0351		-52.7	-0.1453		-52.7	-0.2152		-52.7	-0.0779		-52.7	-0.2968		-52.7	-0.599711		-52.7	-0.975013		-52.7	-0.585715		-52.7	-0.423113
-52.6	-0.0921987		-52.6	-0.1204		-52.6	-0.0263991		-52.6	-0.140899		-52.6	-0.213499		-52.6	-0.0780986		-52.6	-0.294599		-52.6	-0.596214		-52.6	-0.971214		-52.6	-0.576315		-52.6	-0.428313
-52.5	-0.0985999		-52.5	-0.118		-52.5	-0.028		-52.5	-0.1366		-52.5	-0.2074		-52.5	-0.0796		-52.5	-0.2939		-52.5	-0.599899		-52.5	-0.961301		-52.5	-0.558301		-52.5	-0.410999
-52.4	-0.105599		-52.4	-0.126999		-52.4	-0.0257983		-52.4	-0.1324		-52.4	-0.208399		-52.4	-0.0801987		-52.4	-0.2898		-52.4	-0.602614		-52.4	-0.942515		-52.4	-0.546014		-52.4	-0.41501
-52.3	-0.102399		-52.3	-0.132399		-52.3	-0.0266984		-52.3	-0.1316		-52.3	-0.211898		-52.3	-0.084698		-52.3	-0.289399		-52.3	-0.597113		-52.3	-0.930313		-52.3	-0.540611		-52.3	-0.399712
-52.2	-0.0996		-52.2	-0.1313		-52.2	-0.0289		-52.2	-0.1253		-52.2	-0.2055		-52.2	-0.0858001		-52.2	-0.2931		-52.2	-0.596911		-52.2	-0.919113		-52.2	-0.536811		-52.2	-0.39321
-52.1	-0.100399		-52.1	-0.129799		-52.1	-0.0254986		-52.1	-0.1202		-52.1	-0.207998		-52.1	-0.0939981		-52.1	-0.299199		-52.1	-0.587413		-52.1	-0.917512		-52.1	-0.532209		-52.1	-0.38981
-52	-0.0985999		-52	-0.1273		-52	-0.0216		-52	-0.1181		-52	-0.2064		-52	-0.0841		-52	-0.3028		-52	-0.578499		-52	-0.909799		-52	-0.533201		-52	-0.3878
-51.9	-0.0976004		-51.9	-0.127099		-51.9	-0.0205988		-51.9	-0.120099		-51.9	-0.205499		-51.9	-0.0800994		-51.9	-0.308999		-51.9	-0.573511		-51.9	-0.908711		-51.9	-0.539011		-51.9	-0.395407
-51.8	-0.0933996		-51.8	-0.1212		-51.8	-0.0206986		-51.8	-0.119499		-51.8	-0.201099		-51.8	-0.0795989		-51.8	-0.308199		-51.8	-0.569412		-51.8	-0.909912		-51.8	-0.539012		-51.8	-0.400209
-51.7	-0.0899		-51.7	-0.1217		-51.7	-0.0201		-51.7	-0.1133		-51.7	-0.1984		-51.7	-0.0862		-51.7	-0.3097		-51.7	-0.571212		-51.7	-0.905213		-51.7	-0.536612		-51.7	-0.39981
-51.6	-0.0953986		-51.6	-0.118199		-51.6	-0.025999		-51.6	-0.105		-51.6	-0.194599		-51.6	-0.0842989		-51.6	-0.306899		-51.6	-0.57701		-51.6	-0.902411		-51.6	-0.545409		-51.6	-0.397409
-51.5	-0.0899		-51.5	-0.1187		-51.5	-0.0257		-51.5	-0.0991		-51.5	-0.1924		-51.5	-0.0809		-51.5	-0.3091		-51.5	-0.572899		-51.5	-0.901299		-51.5	-0.5514		-51.5	-0.397599
-51.4	-0.0895989		-51.4	-0.1151		-51.4	-0.0308978		-51.4	-0.0937994		-51.4	-0.184699		-51.4	-0.0797993		-51.4	-0.305699		-51.4	-0.576011		-51.4	-0.905411		-51.4	-0.543213		-51.4	-0.399912
-51.3	-0.0849999		-51.3	-0.1071		-51.3	-0.0250988		-51.3	-0.0855003		-51.3	-0.174599		-51.3	-0.0710997		-51.3	-0.305799		-51.3	-0.573312		-51.3	-0.91281		-51.3	-0.539713		-51.3	-0.397811
-51.2	-0.0902		-51.2	-0.1026		-51.2	-0.02		-51.2	-0.0836		-51.2	-0.171		-51.2	-0.0682		-51.2	-0.3035		-51.2	-0.578711		-51.2	-0.913613		-51.2	-0.54511		-51.2	-0.40161
-51.1	-0.0861991		-51.1	-0.103499		-51.1	-0.0190989		-51.1	-0.085999		-51.1	-0.168999		-51.1	-0.0689994		-51.1	-0.3019		-51.1	-0.578112		-51.1	-0.910114		-51.1	-0.546012		-51.1	-0.40351
-51	-0.0832		-51	-0.1045		-51	-0.0185		-51	-0.0861		-51	-0.1705		-51	-0.0638		-51	-0.3071		-51	-0.5759		-51	-0.908899		-51	-0.546099		-51	-0.401799
-50.9	-0.0856994		-50.9	-0.1067		-50.9	-0.0146989		-50.9	-0.0838996		-50.9	-0.163		-50.9	-0.0646994		-50.9	-0.3032		-50.9	-0.574914		-50.9	-0.902314		-50.9	-0.545513		-50.9	-0.400512
-50.8	-0.0836994		-50.8	-0.107699		-50.8	-0.015299		-50.8	-0.0820999		-50.8	-0.157899		-50.8	-0.0626992		-50.8	-0.299799		-50.8	-0.576712		-50.8	-0.897214		-50.8	-0.542913		-50.8	-0.396713
-50.7	-0.0848001		-50.7	-0.1019		-50.7	-0.0157		-50.7	-0.0826		-50.7	-0.1535		-50.7	-0.0642		-50.7	-0.3013		-50.7	-0.574613		-50.7	-0.899513		-50.7	-0.539013		-50.7	-0.393412
-50.6	-0.0924988		-50.6	-0.0979999		-50.6	-0.0164986		-50.6	-0.0807995		-50.6	-0.152499		-50.6	-0.0715985		-50.6	-0.301399		-50.6	-0.572813		-50.6	-0.897514		-50.6	-0.540513		-50.6	-0.393511
-50.5	-0.0886999		-50.5	-0.0951		-50.5	-0.0160999		-50.5	-0.0773		-50.5	-0.1526		-50.5	-0.0718		-50.5	-0.3018		-50.5	-0.5701		-50.5	-0.899699		-50.5	-0.5396		-50.5	-0.3872
-50.4	-0.087399		-50.4	-0.101299		-50.4	-0.0145993		-50.4	-0.0657002		-50.4	-0.1446		-50.4	-0.0757987		-50.4	-0.2956		-50.4	-0.572311		-50.4	-0.901313		-50.4	-0.541412		-50.4	-0.388211
-50.3	-0.0952985		-50.3	-0.102199		-50.3	-0.0061998		-50.3	-0.0610997		-50.3	-0.142099		-50.3	-0.0713995		-50.3	-0.295999		-50.3	-0.568412		-50.3	-0.904512		-50.3	-0.544013		-50.3	-0.385013
-50.2	-0.1041		-50.2	-0.0989		-50.2	0.00190005		-50.2	-0.0593		-50.2	-0.1359		-50.2	-0.0675		-50.2	-0.291		-50.2	-0.570912		-50.2	-0.903013		-50.2	-0.544513		-50.2	-0.386711
-50.1	-0.103399		-50.1	-0.0996989		-50.1	0.000900213		-50.1	-0.057899		-50.1	-0.136299		-50.1	-0.0751983		-50.1	-0.289899		-50.1	-0.569913		-50.1	-0.902914		-50.1	-0.543413		-50.1	-0.387011
-50	-0.0954		-50	-0.0973		-50	-0.00399996		-50	-0.0616		-50	-0.13		-50	-0.0752001		-50	-0.2904		-50	-0.5674		-50	-0.904		-50	-0.547301		-50	-0.388001
-49.9	-0.0933999		-49.9	-0.0999983		-49.9	-0.00459903		-49.9	-0.0571988		-49.9	-0.130199		-49.9	-0.0760996		-49.9	-0.2878		-49.9	-0.563014		-49.9	-0.902012		-49.9	-0.546513		-49.9	-0.39061
-49.8	-0.0956989		-49.8	-0.102299		-49.8	-0.0120985		-49.8	-0.0520991		-49.8	-0.123799		-49.8	-0.0764992		-49.8	-0.287299		-49.8	-0.562813		-49.8	-0.898414		-49.8	-0.546913		-49.8	-0.386213
-49.7	-0.0937		-49.7	-0.093		-49.7	-0.0111		-49.7	-0.0523		-49.7	-0.1258		-49.7	-0.0794		-49.7	-0.2905		-49.7	-0.563111		-49.7	-0.897912		-49.7	-0.546311		-49.7	-0.379613
-49.6	-0.0950993		-49.6	-0.0848999		-49.6	-0.00869933		-49.6	-0.0510994		-49.6	-0.1251		-49.6	-0.0738995		-49.6	-0.293399		-49.6	-0.543513		-49.6	-0.894413		-49.6	-0.520513		-49.6	-0.36261
-49.5	-0.0972999		-49.5	-0.0896		-49.5	-0.0062		-49.5	-0.0496		-49.5	-0.1168		-49.5	-0.0651		-49.5	-0.2886		-49.5	-0.5331		-49.5	-0.888601		-49.5	-0.518601		-49.5	-0.358799
-49.4	-0.101399		-49.4	-0.0856994		-49.4	-0.0107987		-49.4	-0.0553991		-49.4	-0.115599		-49.4	-0.0686988		-49.4	-0.2847		-49.4	-0.529412		-49.4	-0.885814		-49.4	-0.516313		-49.4	-0.355411
-49.3	-0.0967997		-49.3	-0.0843996		-49.3	-0.00509908		-49.3	-0.0505002		-49.3	-0.114799		-49.3	-0.0668991		-49.3	-0.289699		-49.3	-0.560307		-49.3	-0.888405		-49.3	-0.513111		-49.3	-0.352311
-49.2	-0.1028		-49.2	-0.0752		-49.2	-0.00359999		-49.2	-0.0504		-49.2	-0.1142		-49.2	-0.0649		-49.2	-0.3002		-49.2	-0.570511		-49.2	-0.89261		-49.2	-0.506312		-49.2	-0.342811
-49.1	-0.102199		-49.1	-0.0796998		-49.1	-0.00439825		-49.1	-0.0561992		-49.1	-0.113099		-49.1	-0.0666988		-49.1	-0.303699		-49.1	-0.572111		-49.1	-0.890212		-49.1	-0.503413		-49.1	-0.337511
-49	-0.1002		-49	-0.0781		-49	-0.00769997		-49	-0.0556		-49	-0.1118		-49	-0.0682001		-49	-0.2999		-49	-0.5753		-49	-0.887699		-49	-0.4997		-49	-0.366601
-48.9	-0.0998992		-48.9	-0.0758999		-48.9	-0.0106988		-48.9	-0.0545994		-48.9	-0.111899		-48.9	-0.0690985		-48.9	-0.299099		-48.9	-0.572912		-48.9	-0.888411		-48.9	-0.530501		-48.9	-0.37091
-48.8	-0.102499		-48.8	-0.081699		-48.8	-0.00929857		-48.8	-0.0555996		-48.8	-0.109299		-48.8	-0.0675988		-48.8	-0.303199		-48.8	-0.577511		-48.8	-0.883913		-48.8	-0.51771		-48.8	-0.372211
-48.7	-0.1034		-48.7	-0.0762		-48.7	-0.00570005		-48.7	-0.0568		-48.7	-0.114		-48.7	-0.0766		-48.7	-0.3052		-48.7	-0.58401		-48.7	-0.881112		-48.7	-0.521611		-48.7	-0.398412
-48.6	-0.103699		-48.6	-0.0734995		-48.6	-0.00669846		-48.6	-0.0516		-48.6	-0.106599		-48.6	-0.075499		-48.6	-0.3001		-48.6	-0.553021		-48.6	-0.873113		-48.6	-0.521212		-48.6	-0.400314
-48.5	-0.1162		-48.5	-0.0669		-48.5	-0.00589996		-48.5	-0.0455		-48.5	-0.0997001		-48.5	-0.0743		-48.5	-0.3069		-48.5	-0.541801		-48.5	-0.9045		-48.5	-0.521		-48.5	-0.407699
-48.4	-0.118799		-48.4	-0.0610004		-48.4	-0.00739921		-48.4	-0.0454994		-48.4	-0.0953991		-48.4	-0.0756989		-48.4	-0.3047		-48.4	-0.540512		-48.4	-0.920611		-48.4	-0.512411		-48.4	-0.408411
-48.3	-0.1145		-48.3	-0.0643994		-48.3	-0.00129939		-48.3	-0.0439		-48.3	-0.0951983		-48.3	-0.0701995		-48.3	-0.2991		-48.3	-0.533514		-48.3	-0.925312		-48.3	-0.558712		-48.3	-0.407011
-48.2	-0.1077		-48.2	-0.0651		-48.2	0.00420003		-48.2	-0.0451		-48.2	-0.097		-48.2	-0.068		-48.2	-0.3012		-48.2	-0.529112		-48.2	-0.919013		-48.2	-0.58061		-48.2	-0.420207
-48.1	-0.1058		-48.1	-0.097495		-48.1	0.000501516		-48.1	-0.0489995		-48.1	-0.0945984		-48.1	-0.0724987		-48.1	-0.307499		-48.1	-0.518013		-48.1	-0.922611		-48.1	-0.588611		-48.1	-0.42221
-48	-0.1065		-48	-0.0779		-48	-0.00340003		-48	-0.0467		-48	-0.0968		-48	-0.0685		-48	-0.308		-48	-0.510001		-48	-0.878501		-48	-0.5858		-48	-0.380299
-47.9	-0.104899		-47.9	-0.0784986		-47.9	-0.000899013		-47.9	-0.0389003		-47.9	-0.0957991		-47.9	-0.0337046		-47.9	-0.3031		-47.9	-0.512611		-47.9	-0.865117		-47.9	-0.593012		-47.9	-0.364215
-47.8	-0.105399		-47.8	-0.0732988		-47.8	0.00120089		-47.8	-0.0326992		-47.8	-0.105497		-47.8	0.0186981		-47.8	-0.302		-47.8	-0.511513		-47.8	-0.865212		-47.8	-0.603413		-47.8	-0.359712
-47.7	-0.0963		-47.7	-0.0675		-47.7	0.00699997		-47.7	-0.0384		-47.7	-0.0922		-47.7	-0.00420003		-47.7	-0.2969		-47.7	-0.506912		-47.7	-0.855813		-47.7	-0.551528		-47.7	-0.355012
-47.6	-0.0957999		-47.6	-0.0664991		-47.6	0.00580121		-47.6	-0.0817931		-47.6	-0.0867995		-47.6	-0.0390983		-47.6	-0.302799		-47.6	-0.504312		-47.6	-0.856211		-47.6	-0.534317		-47.6	-0.355111
-47.5	-0.0993		-47.5	-0.0687		-47.5	0.0129999		-47.5	-0.0512		-47.5	-0.0801		-47.5	-0.0446		-47.5	-0.2855		-47.5	-0.502401		-47.5	-0.858501		-47.5	-0.517999		-47.5	-0.348401
-47.4	-0.0931994		-47.4	-0.0731978		-47.4	0.00270157		-47.4	-0.0571974		-47.4	-0.0777051		-47.4	-0.0400993		-47.4	-0.2716		-47.4	-0.500312		-47.4	-0.856912		-47.4	-0.512013		-47.4	-0.35161
-47.3	-0.101599		-47.3	-0.010808		-47.3	0.0135995		-47.3	-0.0452986		-47.3	-0.071901		-47.3	-0.0392985		-47.3	-0.205909		-47.3	-0.500111		-47.3	-0.848714		-47.3	-0.504811		-47.3	-0.363207
-47.2	-0.0262		-47.2	0.00570001		-47.2	0.0782		-47.2	-0.0465		-47.2	-0.0728		-47.2	-0.0417		-47.2	-0.2391		-47.2	-0.488212		-47.2	-0.854011		-47.2	-0.502613		-47.2	-0.353913
-47.1	-0.00270294		-47.1	0.0175		-47.1	0.022597		-47.1	-0.0424992		-47.1	-0.0719993		-47.1	-0.0463983		-47.1	-0.2548		-47.1	-0.483413		-47.1	-0.866909		-47.1	-0.508409		-47.1	-0.353712
-47	0.0015		-47	0.0211		-47	0.00599995		-47	-0.0358		-47	-0.0738		-47	-0.0358		-47	-0.2551		-47	-0.479799		-47	-0.8752		-47	-0.5087		-47	-0.355799
-46.9	-0.188586		-46.9	-0.0667996		-46.9	-0.0140991		-46.9	0.0578865		-46.9	-0.0742995		-46.9	-0.0381985		-46.9	-0.269895		-46.9	-0.476112		-46.9	-0.87611		-46.9	-0.514011		-46.9	-0.341914
-46.8	-0.236097		-46.8	-0.0891995		-46.8	0.00219782		-46.8	-0.0288012		-46.8	-0.0801994		-46.8	-0.0463986		-46.8	-0.275498		-46.8	-0.47351		-46.8	-0.874311		-46.8	-0.508313		-46.8	-0.332713
-46.7	-0.1225		-46.7	-0.0912		-46.7	-0.1445		-46.7	-0.0503		-46.7	-0.0745		-46.7	-0.0468		-46.7	-0.273		-46.7	-0.469411		-46.7	-0.861115		-46.7	-0.507609		-46.7	-0.328512
-46.6	-0.103998		-46.6	-0.0898989		-46.6	-0.166392		-46.6	-0.0455005		-46.6	-0.0765984		-46.6	-0.0497984		-46.6	-0.272299		-46.6	-0.449312		-46.6	-0.86251		-46.6	-0.502214		-46.6	-0.325611
-46.5	-0.1244		-46.5	-0.0973		-46.5	0.00899999		-46.5	-0.0508		-46.5	-0.0741001		-46.5	-0.0492		-46.5	-0.2829		-46.5	-0.445199		-46.5	-0.850099		-46.5	-0.501001		-46.5	-0.320801
-46.4	-0.144697		-46.4	-0.1102		-46.4	0.0307007		-46.4	-0.0528026		-46.4	-0.0701996		-46.4	-0.0531992		-46.4	-0.290997		-46.4	-0.436312		-46.4	-0.86031		-46.4	-0.51101		-46.4	-0.328209
-46.3	-0.149697		-46.3	-0.1132		-46.3	0.0526996		-46.3	-0.065701		-46.3	-0.0759987		-46.3	-0.0393999		-46.3	-0.281101		-46.3	-0.44111		-46.3	-0.865011		-46.3	-0.511313		-46.3	-0.33091
-46.2	-0.1404		-46.2	-0.1223		-46.2	0.0848		-46.2	-0.0823		-46.2	-0.0725		-46.2	-0.0186		-46.2	-0.2628		-46.2	-0.433312		-46.2	-0.867108		-46.2	-0.515911		-46.2	-0.332108
-46.1	-0.1283		-46.1	-0.117702		-46.1	0.0694019		-46.1	-0.0905991		-46.1	-0.0668995		-46.1	9.84102e-05		-46.1	-0.257299		-46.1	-0.44021		-46.1	-0.87841		-46.1	-0.502014		-46.1	-0.332513
-46	-0.1205		-46	-0.1187		-46	0.0748		-46	-0.0989		-46	-0.0622		-46	0.0126001		-46	-0.2619		-46	-0.4622		-46	-0.874201		-46	-0.504799		-46	-0.331901
-45.9	-0.1064		-45.9	-0.123999		-45.9	0.0751009		-45.9	-0.101599		-45.9	-0.0613987		-45.9	-0.000797845		-45.9	-0.261699		-45.9	-0.467012		-45.9	-0.871412		-45.9	-0.513111		-45.9	-0.31291
-45.8	-0.0928009		-45.8	-0.123501		-45.8	0.0942013		-45.8	-0.0955014		-45.8	-0.0674978		-45.8	-0.0195001		-45.8	-0.274497		-45.8	-0.469311		-45.8	-0.86321		-45.8	-0.513212		-45.8	-0.315409
-45.7	-0.0971		-45.7	-0.1354		-45.7	0.0937		-45.7	-0.1183		-45.7	-0.0543		-45.7	-0.017		-45.7	-0.2692		-45.7	-0.472612		-45.7	-0.869011		-45.7	-0.510512		-45.7	-0.31261
-45.6	-0.1007		-45.6	-0.1484		-45.6	0.0840011		-45.6	-0.133302		-45.6	-0.0479008		-45.6	0.00509699		-45.6	-0.272		-45.6	-0.476711		-45.6	-0.860512		-45.6	-0.525508		-45.6	-0.332711
-45.5	-0.1105		-45.5	-0.1528		-45.5	0.0868		-45.5	-0.1431		-45.5	-0.0761		-45.5	0.00509994		-45.5	-0.2722		-45.5	-0.4941		-45.5	-0.855401		-45.5	-0.5066		-45.5	-0.3303
-45.4	-0.0931999		-45.4	-0.173997		-45.4	0.117399		-45.4	-0.1408		-45.4	-0.0978969		-45.4	0.0164026		-45.4	-0.271696		-45.4	-0.461521		-45.4	-0.891711		-45.4	-0.49831		-45.4	-0.381199
-45.3	-0.0938985		-45.3	-0.210895		-45.3	0.1149		-45.3	-0.147198		-45.3	-0.114897		-45.3	0.0125042		-45.3	-0.271695		-45.3	-0.453413		-45.3	-0.905313		-45.3	-0.524011		-45.3	-0.393008
-45.2	-0.0876		-45.2	-0.2027		-45.2	0.1091		-45.2	-0.1556		-45.2	-0.1288		-45.2	0.00930005		-45.2	-0.3006		-45.2	-0.506511		-45.2	-0.932103		-45.2	-0.532912		-45.2	-0.432412
-45.1	-0.0889005		-45.1	-0.2039		-45.1	-0.118296		-45.1	-0.165898		-45.1	-0.129499		-45.1	0.00280084		-45.1	-0.323601		-45.1	-0.473313		-45.1	-0.895022		-45.1	-0.569601		-45.1	-0.415825
-45	-0.079		-45	-0.1608		-45	0.00620002		-45	-0.287		-45	-0.1274		-45	-0.000299978		-45	-0.2822		-45	-0.474299		-45	-0.8908		-45	-0.554701		-45	-0.3949
-44.9	-0.0868998		-44.9	-0.125101		-44.9	0.0890874		-44.9	-0.22699		-44.9	-0.1193		-44.9	0.00610022		-44.9	-0.244805		-44.9	-0.435828		-44.9	-0.907708		-44.9	-0.459737		-44.9	-0.339033
-44.8	-0.209285		-44.8	-0.117302		-44.8	0.0410053		-44.8	-0.198492		-44.8	-0.112199		-44.8	0.00570054		-44.8	-0.159314		-44.8	-0.4869		-44.8	-0.906713		-44.8	-0.529595		-44.8	-0.378901
-44.7	-0.1497		-44.7	-0.0173		-44.7	0.133		-44.7	-0.1726		-44.7	-0.1118		-44.7	0.00489998		-44.7	-0.1169		-44.7	-0.507112		-44.7	-0.912712		-44.7	-0.53741		-44.7	-0.388712
-44.6	-0.130801		-44.6	0.000198979		-44.6	0.0210009		-44.6	-0.1625		-44.6	-0.115498		-44.6	0.0024011		-44.6	-0.178902		-44.6	-0.543107		-44.6	-0.94601		-44.6	-0.56261		-44.6	-0.413414
-44.5	-0.1053		-44.5	-0.0712		-44.5	0.035		-44.5	-0.1257		-44.5	-0.1264		-44.5	0.00929995		-44.5	-0.2526		-44.5	-0.569301		-44.5	-0.9796		-44.5	-0.560799		-44.5	-0.425101
-44.4	-0.109001		-44.4	-0.0923986		-44.4	0.0462033		-44.4	-0.128605		-44.4	-0.17549		-44.4	-0.0394917		-44.4	-0.277097		-44.4	-0.555318		-44.4	-0.981015		-44.4	-0.572408		-44.4	-0.416017
-44.3	-0.0873031		-44.3	-0.0996996		-44.3	0.0514037		-44.3	-0.121105		-44.3	-0.187298		-44.3	-0.0494961		-44.3	-0.253496		-44.3	-0.545715		-44.3	-0.960014		-44.3	-0.56361		-44.3	-0.388915
-44.2	-0.0841		-44.2	-0.1172		-44.2	0.0439		-44.2	-0.1346		-44.2	-0.147		-44.2	0.0325999		-44.2	-0.2465		-44.2	-0.506218		-44.2	-0.905021		-44.2	-0.527219		-44.2	-0.324619
-44.1	-0.0832017		-44.1	-0.110701		-44.1	0.0430016		-44.1	-0.142801		-44.1	-0.134201		-44.1	0.0514992		-44.1	-0.259198		-44.1	-0.439524		-44.1	-0.819426		-44.1	-0.466822		-44.1	-0.252817
-44	-0.0801		-44	-0.109		-44	0.0403		-44	-0.1452		-44	-0.1419		-44	0.0532		-44	-0.2698		-44	-0.331601		-44	-0.7619		-44	-0.3828		-44	-0.2033
-43.9	-0.0855018		-43.9	-0.105801		-43.9	0.0347003		-43.9	-0.141303		-43.9	-0.144299		-43.9	0.0536013		-43.9	-0.2684		-43.9	-0.267416		-43.9	-0.719308		-43.9	-0.341318		-43.9	-0.180002
-43.8	-0.0870018		-43.8	-0.0856035		-43.8	0.0398986		-43.8	-0.145802		-43.8	-0.1394		-43.8	0.0534972		-43.8	-0.265102		-43.8	-0.219708		-43.8	-0.693205		-43.8	-0.316307		-43.8	-0.167899
-43.7	-0.0785		-43.7	-0.0715		-43.7	0.0413001		-43.7	-0.1407		-43.7	-0.1408		-43.7	0.061		-43.7	-0.2544		-43.7	-0.209297		-43.7	-0.664702		-43.7	-0.309102		-43.7	-0.156792
-43.6	-0.0849022		-43.6	-0.093601		-43.6	0.0562967		-43.6	-0.132102		-43.6	-0.133602		-43.6	0.0717972		-43.6	-0.257502		-43.6	-0.241884		-43.6	-0.657396		-43.6	-0.305002		-43.6	-0.159292
-43.5	-0.1		-43.5	-0.0937		-43.5	0.0561		-43.5	-0.1423		-43.5	-0.1227		-43.5	0.1016		-43.5	-0.2629		-43.5	-0.250501		-43.5	-0.6507		-43.5	-0.338		-43.5	-0.154501
-43.4	-0.110102		-43.4	-0.0955006		-43.4	0.0641971		-43.4	-0.1402		-43.4	-0.1426		-43.4	0.109598		-43.4	-0.261402		-43.4	-0.292183		-43.4	-0.683188		-43.4	-0.368893		-43.4	-0.16619
-43.3	-0.121001		-43.3	-0.0808047		-43.3	0.0627982		-43.3	-0.145901		-43.3	-0.157601		-43.3	0.123398		-43.3	-0.269002		-43.3	-0.325683		-43.3	-0.695096		-43.3	-0.397993		-43.3	-0.171594
-43.2	-0.13		-43.2	-0.0904		-43.2	0.0604		-43.2	-0.1482		-43.2	-0.1776		-43.2	0.1092		-43.2	-0.2744		-43.2	-0.319588		-43.2	-0.659192		-43.2	-0.413799		-43.2	-0.115893
-43.1	-0.134603		-43.1	-0.0784015		-43.1	0.0289022		-43.1	-0.141603		-43.1	-0.172599		-43.1	0.104		-43.1	-0.269303		-43.1	-0.407265		-43.1	-0.659494		-43.1	-0.49927		-43.1	-0.102992
-43	-0.1282		-43	-0.0798		-43	0.0395		-43	-0.1487		-43	-0.1753		-43	0.1		-43	-0.277		-43	-0.4687		-43	-0.7357		-43	-0.5784		-43	-0.185699
-42.9	-0.118004		-42.9	-0.0890017		-42.9	0.0181028		-42.9	-0.148204		-42.9	-0.1806		-42.9	0.103399		-42.9	-0.2941		-42.9	-0.52989		-42.9	-0.80609		-42.9	-0.641191		-42.9	-0.217787
-42.8	-0.134598		-42.8	-0.0675054		-42.8	-0.0197958		-42.8	-0.131106		-42.8	-0.181201		-42.8	0.1129		-42.8	-0.318594		-42.8	-0.575194		-42.8	-0.871897		-42.8	-0.618819		-42.8	-0.264793
-42.7	-0.0782		-42.7	-0.0505		-42.7	0.0291		-42.7	-0.124		-42.7	-0.2279		-42.7	0.0884		-42.7	-0.2933		-42.7	-0.683007		-42.7	-0.897215		-42.7	-0.594419		-42.7	-0.405097
-42.6	-0.107602		-42.6	-0.104698		-42.6	0.0384939		-42.6	-0.1345		-42.6	-0.162402		-42.6	0.0611992		-42.6	-0.297902		-42.6	-0.707027		-42.6	-0.924312		-42.6	-0.553635		-42.6	-0.477511
-42.5	-0.0995		-42.5	-0.1048		-42.5	0.0379		-42.5	-0.128		-42.5	-0.1693		-42.5	0.0975		-42.5	-0.2874		-42.5	-0.6708		-42.5	-0.9069		-42.5	-0.5116		-42.5	-0.483799
-42.4	-0.0711038		-42.4	-0.0742005		-42.4	0.050799		-42.4	-0.1317		-42.4	-0.156303		-42.4	0.0798015		-42.4	-0.331401		-42.4	-0.618128		-42.4	-0.858223		-42.4	-0.454928		-42.4	-0.400942
-42.3	-0.117601		-42.3	-0.0713003		-42.3	0.0132988		-42.3	-0.137501		-42.3	-0.1474		-42.3	0.0370963		-42.3	-0.332203		-42.3	-0.594627		-42.3	-0.843621		-42.3	-0.461411		-42.3	-0.364327
-42.2	-0.1202		-42.2	-0.0426		-42.2	0.00619998		-42.2	-0.119		-42.2	-0.1336		-42.2	0.0564999		-42.2	-0.3322		-42.2	-0.545733		-42.2	-0.868111		-42.2	-0.446921		-42.2	-0.350831
-42.1	-0.142401		-42.1	-0.00900502		-42.1	0.00129784		-42.1	-0.0917052		-42.1	-0.133501		-42.1	0.0636957		-42.1	-0.341299		-42.1	-0.557925		-42.1	-0.868918		-42.1	-0.438121		-42.1	-0.360521
-42	-0.1505		-42	-0.0246		-42	-0.0206		-42	-0.112		-42	-0.1285		-42	0.0467		-42	-0.3332		-42	-0.523801		-42	-0.8381		-42	-0.4153		-42	-0.317699
-41.9	-0.154801		-41.9	-0.0378034		-41.9	-0.0313995		-41.9	-0.127402		-41.9	-0.115603		-41.9	0.0532925		-41.9	-0.293702		-41.9	-0.502926		-41.9	-0.803824		-41.9	-0.40232		-41.9	-0.308524
-41.8	-0.140102		-41.8	-0.061201		-41.8	-0.0210027		-41.8	-0.134303		-41.8	-0.118504		-41.8	0.0580955		-41.8	-0.258003		-41.8	-0.503023		-41.8	-0.786824		-41.8	-0.384124		-41.8	-0.309824
-41.7	-0.1395		-41.7	-0.0897999		-41.7	-0.00340006		-41.7	-0.1251		-41.7	-0.1329		-41.7	0.0294		-41.7	-0.2495		-41.7	-0.483823		-41.7	-0.781421		-41.7	-0.38162		-41.7	-0.316515
-41.6	-0.142402		-41.6	-0.0860012		-41.6	-0.00360248		-41.6	-0.125503		-41.6	-0.124904		-41.6	0.00729585		-41.6	-0.248399		-41.6	-0.489421		-41.6	-0.800512		-41.6	-0.376315		-41.6	-0.336022
-41.5	-0.1325		-41.5	-0.0637		-41.5	0.0123		-41.5	-0.1368		-41.5	-0.1379		-41.5	-0.0108		-41.5	-0.2577		-41.5	-0.4999		-41.5	-0.7708		-41.5	-0.4009		-41.5	-0.3479
-41.4	-0.146598		-41.4	-0.0489022		-41.4	-0.00729901		-41.4	-0.141		-41.4	-0.131502		-41.4	-0.0402995		-41.4	-0.250797		-41.4	-0.498618		-41.4	-0.784514		-41.4	-0.394418		-41.4	-0.374711
-41.3	-0.161598		-41.3	-0.0728959		-41.3	-0.0493951		-41.3	-0.178896		-41.3	-0.124801		-41.3	-0.0673011		-41.3	-0.277596		-41.3	-0.158515		-41.3	-0.875118		-41.3	-0.132721		-41.3	-0.381016
-41.2	-0.1562		-41.2	-0.1267		-41.2	-0.0657		-41.2	-0.1653		-41.2	-0.1831		-41.2	-0.0903		-41.2	-0.265		-41.2	0.567273		-41.2	-0.311123		-41.2	0.411483		-41.2	0.334873
-41.1	-0.173195		-41.1	-0.155295		-41.1	-0.0868969		-41.1	-0.175696		-41.1	-0.189995		-41.1	-0.108499		-41.1	-0.252497		-41.1	1.09059		-41.1	0.982373		-41.1	0.923176		-41.1	1.46768
-41	-0.1952		-41	-0.1779		-41	-0.0891		-41	-0.202		-41	-0.2286		-41	-0.1093		-41	-0.2495		-41	-3.9562		-41	-3.8063		-41	-3.4388		-41	-3.408
-40.9	-0.194397		-40.9	-0.201491		-40.9	-0.0893985		-40.9	-0.196592		-40.9	-0.265793		-40.9	-0.149195		-40.9	-0.278294		-40.9	-2.4453		-40.9	-2.327		-40.9	-1.88034		-40.9	-2.29981
-40.8	-0.193095		-40.8	-0.197695		-40.8	-0.0743954		-40.8	-0.202394		-40.8	-0.301691		-40.8	-0.134696		-40.8	-0.287493		-40.8	-1.60447		-40.8	-2.42098		-40.8	-1.94489		-40.8	-1.79043
-40.7	-0.1462		-40.7	-0.1996		-40.7	-0.0759001		-40.7	-0.2325		-40.7	-0.3349		-40.7	-0.1549		-40.7	-0.3292		-40.7	1.46368		-40.7	0.9735		-40.7	0.908393		-40.7	1.59322
-40.6	-0.160697		-40.6	-0.212596		-40.6	-0.0192038		-40.6	-0.231094		-40.6	-0.401587		-40.6	-0.172996		-40.6	-0.2964		-40.6	0.940354		-40.6	0.0222616		-40.6	0.55993		-40.6	0.739435
-40.5	-0.1869		-40.5	-0.299		-40.5	0.0674		-40.5	-0.3262		-40.5	-0.4676		-40.5	-0.3025		-40.5	-0.3191		-40.5	-0.5121		-40.5	-1.0724		-40.5	-0.9379		-40.5	-0.6782
-40.4	-0.0783968		-40.4	-0.67113		-40.4	-0.0699722		-40.4	-0.383871		-40.4	-0.247818		-40.4	-0.351296		-40.4	-0.273505		-40.4	1.00491		-40.4	0.514998		-40.4	0.60221		-40.4	0.627168
-40.3	-2.6957		-40.3	-1.04434		-40.3	-2.62109		-40.3	-2.10914		-40.3	-2.31148		-40.3	-2.36487		-40.3	-2.63725		-40.3	-0.799051		-40.3	-0.59517		-40.3	-0.419279		-40.3	-0.341511
-40.2	3.4602		-40.2	5.4651		-40.2	3.022		-40.2	6.7567		-40.2	3.4363		-40.2	4.0593		-40.2	3.6332		-40.2	-0.365252		-40.2	-0.643092		-40.2	-0.507577		-40.2	-0.25733
-40.1	-1.84766		-40.1	-2.7634		-40.1	-1.04685		-40.1	-3.49772		-40.1	-1.3613		-40.1	-1.33215		-40.1	-1.30208		-40.1	-0.369713		-40.1	-0.651407		-40.1	-0.498211		-40.1	-0.209025
-40	-0.5684		-40	-1.357		-40	-0.5737		-40	-2.2155		-40	-1.0888		-40	-1.2502		-40	-1.0983		-40	-0.3927		-40	-0.6475		-40	-0.4815		-40	-0.2125
-39.9	2.18058		-39.9	1.31158		-39.9	0.613805		-39.9	1.11461		-39.9	0.644067		-39.9	0.953941		-39.9	0.796655		-39.9	-0.376822		-39.9	-0.632817		-39.9	-0.438619		-39.9	-0.242107
-39.8	-1.32919		-39.8	-2.16765		-39.8	-0.282315		-39.8	-2.1968		-39.8	-0.979413		-39.8	-1.03829		-39.8	-0.469125		-39.8	-0.360324		-39.8	-0.637014		-39.8	-0.401915		-39.8	-0.267705
-39.7	-0.2852		-39.7	0.2221		-39.7	-0.1181		-39.7	-0.2206		-39.7	-0.3916		-39.7	-0.3133		-39.7	-0.0613		-39.7	-0.353616		-39.7	-0.645113		-39.7	-0.356517		-39.7	-0.26402
-39.6	-0.320076		-39.6	-0.0495815		-39.6	-0.222985		-39.6	-0.222294		-39.6	-0.463986		-39.6	-0.397982		-39.6	-0.0490995		-39.6	-0.368212		-39.6	-0.641815		-39.6	-0.328918		-39.6	-0.279213
-39.5	-0.3095		-39.5	0.00329999		-39.5	-0.264		-39.5	-0.3141		-39.5	-0.4068		-39.5	-0.1115		-39.5	-0.1922		-39.5	-0.3447		-39.5	-0.6365		-39.5	-0.3076		-39.5	-0.2883
-39.4	-0.370491		-39.4	-0.0224988		-39.4	-0.209601		-39.4	-0.1634		-39.4	-0.406086		-39.4	-0.153602		-39.4	-0.0682014		-39.4	-0.353413		-39.4	-0.638714		-39.4	-0.339905		-39.4	-0.299117
-39.3	-0.356599		-39.3	-0.0735953		-39.3	-0.151199		-39.3	-0.142605		-39.3	-0.389594		-39.3	-0.0859999		-39.3	-0.054099		-39.3	-0.33852		-39.3	-0.627218		-39.3	-0.320018		-39.3	-0.283621
-39.2	-0.3368		-39.2	-0.0415		-39.2	-0.1154		-39.2	-0.1667		-39.2	-0.3693		-39.2	-0.1206		-39.2	-0.1146		-39.2	-0.314918		-39.2	-0.604311		-39.2	-0.307415		-39.2	-0.277319
-39.1	-0.340696		-39.1	-0.0322985		-39.1	-0.110094		-39.1	-0.156802		-39.1	-0.334799		-39.1	-0.079601		-39.1	-0.133796		-39.1	-0.383309		-39.1	-0.641119		-39.1	-0.299816		-39.1	-0.279215
-39	-0.372		-39	-0.0455		-39	-0.1108		-39	-0.1733		-39	-0.305		-39	-0.0836		-39	-0.1218		-39	-0.3757		-39	-0.6228		-39	-0.289		-39	-0.2597
-38.9	-0.392095		-38.9	-0.0786959		-38.9	-0.113597		-38.9	-0.165301		-38.9	-0.313992		-38.9	-0.0807978		-38.9	-0.127799		-38.9	-0.370319		-38.9	-0.650608		-38.9	-0.280408		-38.9	-0.272915
-38.8	-0.385898		-38.8	-0.0752968		-38.8	-0.112297		-38.8	-0.157001		-38.8	-0.288299		-38.8	-0.0570989		-38.8	-0.123202		-38.8	-0.34982		-38.8	-0.599927		-38.8	-0.241412		-38.8	-0.263815
-38.7	-0.3747		-38.7	-0.0883		-38.7	-0.1497		-38.7	-0.1599		-38.7	-0.2868		-38.7	-0.068		-38.7	-0.1033		-38.7	-0.337218		-38.7	-0.598813		-38.7	-0.21011		-38.7	-0.231915
-38.6	-0.387496		-38.6	-0.0539046		-38.6	-0.1412		-38.6	-0.153602		-38.6	-0.285197		-38.6	-0.0545977		-38.6	-0.128099		-38.6	-0.330915		-38.6	-0.571413		-38.6	-0.177203		-38.6	-0.180814
-38.5	-0.3874		-38.5	-0.1021		-38.5	-0.1614		-38.5	-0.0875		-38.5	-0.2725		-38.5	-0.0304		-38.5	-0.1748		-38.5	-0.3303		-38.5	-0.535		-38.5	-0.1588		-38.5	-0.1364
-38.4	-0.401096		-38.4	-0.0563896		-38.4	-0.101515		-38.4	-0.124905		-38.4	-0.371493		-38.4	-0.0100002		-38.4	-0.129988		-38.4	-0.260416		-38.4	-0.446817		-38.4	-0.1226		-38.4	-0.0903006
-38.3	-0.406499		-38.3	-0.165177		-38.3	-0.125599		-38.3	-0.0440017		-38.3	-0.274903		-38.3	0.00719922		-38.3	-0.0726066		-38.3	-0.203107		-38.3	-0.352605		-38.3	-0.0849935		-38.3	-0.0226027
-38.2	-0.4142		-38.2	-0.1527		-38.2	-0.1475		-38.2	-0.00450002		-38.2	-0.2884		-38.2	0.118		-38.2	-0.0117		-38.2	-0.1114		-38.2	-0.217298		-38.2	-0.0832947		-38.2	-0.000491777
-38.1	-0.402798		-38.1	-0.178295		-38.1	-0.200595		-38.1	-0.151171		-38.1	-0.275499		-38.1	0.121378		-38.1	-0.024518		-38.1	-0.0438874		-38.1	-0.195089		-38.1	-0.183486		-38.1	-0.0330824
-38	-0.3383		-38	-0.2229		-38	-0.2235		-38	-0.173		-38	-0.2681		-38	0.0756		-38	-0.0958		-38	-0.0774004		-38	-0.2829		-38	-0.1491		-38	-0.0759997
-37.9	-0.471575		-37.9	-0.215293		-37.9	-0.211305		-37.9	-0.19649		-37.9	-0.282198		-37.9	-0.058438		-37.9	-0.0744044		-37.9	-0.426973		-37.9	-0.734556		-37.9	-0.576762		-37.9	-0.165491
-37.8	-0.0932843		-37.8	-0.272682		-37.8	-0.138806		-37.8	-0.127594		-37.8	-0.322693		-37.8	0.00518631		-37.8	0.02288		-37.8	-0.731476		-37.8	-1.00508		-37.8	-0.90928		-37.8	-0.544194
-37.7	-0.5076		-37.7	-0.3117		-37.7	-0.2118		-37.7	-0.3022		-37.7	-0.3216		-37.7	0.1112		-37.7	-0.0144		-37.7	-0.995794		-37.7	-1.2461		-37.7	-1.11582		-37.7	-0.84439
-37.6	-0.0647358		-37.6	-0.197395		-37.6	-0.204298		-37.6	-0.549829		-37.6	-0.348992		-37.6	-0.108358		-37.6	-0.0266982		-37.6	-0.876982		-37.6	-1.16538		-37.6	-1.07919		-37.6	-0.954233
-37.5	-1.6691		-37.5	-0.1442		-37.5	-0.2571		-37.5	0.1335		-37.5	-0.3636		-37.5	-0.2518		-37.5	-0.0238		-37.5	-0.695		-37.5	-1.027		-37.5	-1.0119		-37.5	-0.7617
-37.4	-0.0891647		-37.4	0.0652779		-37.4	-0.287993		-37.4	0.352199		-37.4	-0.375298		-37.4	0.828641		-37.4	-0.107088		-37.4	-0.539583		-37.4	-0.860375		-37.4	-0.905995		-37.4	-0.706363
-37.3	-0.423265		-37.3	0.223637		-37.3	-0.439869		-37.3	-0.106001		-37.3	-0.384397		-37.3	0.322748		-37.3	-0.19709		-37.3	-0.53566		-37.3	-0.788461		-37.3	-0.851279		-37.3	-0.571379
-37.2	-0.5272		-37.2	0.1143		-37.2	-0.2255		-37.2	-0.109		-37.2	-0.4455		-37.2	-0.2968		-37.2	-0.2549		-37.2	-0.631534		-37.2	-0.802733		-37.2	-0.768968		-37.2	-0.540565
-37.1	-0.240957		-37.1	0.10598		-37.1	-0.0624036		-37.1	0.0223648		-37.1	-0.34981		-37.1	-0.0413164		-37.1	-0.220809		-37.1	-0.564926		-37.1	-0.80803		-37.1	-0.71176		-37.1	-0.490552
-37	-0.1288		-37	0.00979997		-37	-0.1413		-37	0.0659		-37	-0.2475		-37	0.0804		-37	-0.1568		-37	-0.482		-37	-0.7592		-37	-0.6219		-37	-0.3555
-36.9	-0.2306		-36.9	-0.00240808		-36.9	-0.115806		-36.9	0.171459		-36.9	-0.160906		-36.9	0.00869484		-36.9	-0.125114		-36.9	-0.317467		-36.9	-0.741435		-36.9	-0.433081		-36.9	-0.274241
-36.8	-0.26301		-36.8	0.00919066		-36.8	-0.101507		-36.8	0.0720855		-36.8	-0.241504		-36.8	0.0120907		-36.8	-0.110211		-36.8	-0.205849		-36.8	-0.730731		-36.8	-0.284067		-36.8	-0.220934
-36.7	-0.3242		-36.7	-0.0196		-36.7	-0.0662999		-36.7	-0.032		-36.7	-0.2153		-36.7	-0.0278		-36.7	-0.0754		-36.7	-0.265913		-36.7	-0.668427		-36.7	-0.31871		-36.7	-0.178634
-36.6	-0.295699		-36.6	-0.0467088		-36.6	-0.0493089		-36.6	-0.132692		-36.6	-0.190309		-36.6	-0.0448079		-36.6	0.00988144		-36.6	-0.252016		-36.6	-0.566434		-36.6	-0.367205		-36.6	-0.182022
-36.5	-0.2765		-36.5	-0.0673		-36.5	-0.0305		-36.5	-0.2157		-36.5	-0.2039		-36.5	-0.0265		-36.5	-0.0493		-36.5	-0.2067		-36.5	-0.5144		-36.5	-0.3552		-36.5	-0.1741
-36.4	-0.288695		-36.4	-0.102001		-36.4	-0.0353059		-36.4	-0.227994		-36.4	-0.203106		-36.4	-0.0234057		-36.4	-0.135501		-36.4	-0.228013		-36.4	-0.520912		-36.4	-0.342217		-36.4	-0.169418
-36.3	-0.280399		-36.3	-0.096901		-36.3	-0.0237038		-36.3	-0.148606		-36.3	-0.187207		-36.3	-0.0628029		-36.3	-0.120904		-36.3	-0.271704		-36.3	-0.540006		-36.3	-0.325907		-36.3	-0.143718
-36.2	-0.2435		-36.2	-0.1059		-36.2	-0.0406		-36.2	-0.1149		-36.2	-0.1835		-36.2	-0.0709		-36.2	-0.0784		-36.2	-0.252518		-36.2	-0.521917		-36.2	-0.291623		-36.2	-0.141617
-36.1	-0.285196		-36.1	-0.146096		-36.1	-0.0129038		-36.1	-0.140194		-36.1	-0.192003		-36.1	-0.0719035		-36.1	-0.0928026		-36.1	-0.266107		-36.1	-0.509712		-36.1	-0.272619		-36.1	-0.131022
-36	-0.2363		-36	-0.116		-36	0.00670003		-36	-0.1174		-36	-0.2094		-36	-0.0568		-36	-0.11		-36	-0.2512		-36	-0.509		-36	-0.2882		-36	-0.1279
-35.9	-0.267793		-35.9	-0.0979015		-35.9	0.00729874		-35.9	-0.101095		-35.9	-0.221502		-35.9	-0.0508028		-35.9	-0.152396		-35.9	-0.266318		-35.9	-0.516915		-35.9	-0.325407		-35.9	-0.154614
-35.8	-0.267497		-35.8	-0.0887994		-35.8	-0.0524923		-35.8	-0.144493		-35.8	-0.218205		-35.8	-0.0709991		-35.8	-0.174796		-35.8	-0.270519		-35.8	-0.518914		-35.8	-0.35561		-35.8	-0.166117
-35.7	-0.2369		-35.7	-0.095		-35.7	-0.0707		-35.7	-0.1443		-35.7	-0.2241		-35.7	-0.0606		-35.7	-0.1618		-35.7	-0.283114		-35.7	-0.536108		-35.7	-0.348819		-35.7	-0.17272
-35.6	-0.240894		-35.6	-0.0748013		-35.6	-0.114193		-35.6	-0.102902		-35.6	-0.2422		-35.6	-0.049504		-35.6	-0.188394		-35.6	-0.285417		-35.6	-0.517217		-35.6	-0.337117		-35.6	-0.200516
-35.5	-0.2199		-35.5	-0.0427		-35.5	-0.1149		-35.5	-0.1277		-35.5	-0.2329		-35.5	-0.0767999		-35.5	-0.1739		-35.5	-0.2632		-35.5	-0.5009		-35.5	-0.3363		-35.5	-0.198
-35.4	-0.216899		-35.4	-0.0430979		-35.4	-0.118197		-35.4	-0.147897		-35.4	-0.236296		-35.4	-0.0723941		-35.4	-0.162898		-35.4	-0.253719		-35.4	-0.503316		-35.4	-0.346714		-35.4	-0.18082
-35.3	-0.243097		-35.3	-0.0595966		-35.3	-0.158494		-35.3	-0.122998		-35.3	-0.242397		-35.3	-0.0809987		-35.3	-0.189996		-35.3	-0.241718		-35.3	-0.503812		-35.3	-0.332119		-35.3	-0.167821
-35.2	-0.2437		-35.2	-0.0388		-35.2	-0.1098		-35.2	-0.1213		-35.2	-0.2376		-35.2	-0.0512		-35.2	-0.1475		-35.2	-0.241719		-35.2	-0.477419		-35.2	-0.326217		-35.2	-0.175118
-35.1	-0.2315		-35.1	-0.035898		-35.1	-0.119294		-35.1	-0.123798		-35.1	-0.216201		-35.1	-0.0481017		-35.1	-0.148702		-35.1	-0.248415		-35.1	-0.471918		-35.1	-0.332416		-35.1	-0.168821
-35	-0.2321		-35	-0.0591		-35	-0.1166		-35	-0.1456		-35	-0.2209		-35	-0.0424001		-35	-0.1793		-35	-0.2585		-35	-0.4735		-35	-0.3287		-35	-0.1681
-34.9	-0.253497		-34.9	-0.0483999		-34.9	-0.123198		-34.9	-0.149799		-34.9	-0.203896		-34.9	-0.0667985		-34.9	-0.161702		-34.9	-0.263518		-34.9	-0.462819		-34.9	-0.323917		-34.9	-0.181214
-34.8	-0.2315		-34.8	-0.0395988		-34.8	-0.124298		-34.8	-0.1534		-34.8	-0.246595		-34.8	-0.0851963		-34.8	-0.169798		-34.8	-0.262617		-34.8	-0.444517		-34.8	-0.326014		-34.8	-0.163423
-34.7	-0.2261		-34.7	-0.0483		-34.7	-0.1436		-34.7	-0.1576		-34.7	-0.2294		-34.7	-0.0824		-34.7	-0.198		-34.7	-0.250218		-34.7	-0.438816		-34.7	-0.335017		-34.7	-0.158518
-34.6	-0.229299		-34.6	-0.0297007		-34.6	-0.126096		-34.6	-0.160798		-34.6	-0.206299		-34.6	-0.0579013		-34.6	-0.177602		-34.6	-0.241619		-34.6	-0.435316		-34.6	-0.323118		-34.6	-0.15222
-34.5	-0.234		-34.5	-0.0395		-34.5	-0.1091		-34.5	-0.1659		-34.5	-0.2178		-34.5	-0.0734001		-34.5	-0.2086		-34.5	-0.2464		-34.5	-0.4313		-34.5	-0.325		-34.5	-0.1445
-34.4	-0.230798		-34.4	-0.0540966		-34.4	-0.0845985		-34.4	-0.160899		-34.4	-0.233699		-34.4	-0.0743965		-34.4	-0.231298		-34.4	-0.246018		-34.4	-0.421417		-34.4	-0.316616		-34.4	-0.138217
-34.3	-0.229699		-34.3	-0.0604986		-34.3	-0.102998		-34.3	-0.160099		-34.3	-0.218699		-34.3	-0.0517012		-34.3	-0.235697		-34.3	-0.235118		-34.3	-0.410718		-34.3	-0.318114		-34.3	-0.135217
-34.2	-0.2278		-34.2	-0.0688999		-34.2	-0.0973		-34.2	-0.1607		-34.2	-0.2236		-34.2	-0.0502999		-34.2	-0.2222		-34.2	-0.228617		-34.2	-0.401817		-34.2	-0.317015		-34.2	-0.117818
-34.1	-0.219399		-34.1	-0.0610981		-34.1	-0.0951977		-34.1	-0.145399		-34.1	-0.222199		-34.1	-0.0653965		-34.1	-0.2204		-34.1	-0.230814		-34.1	-0.396115		-34.1	-0.312915		-34.1	-0.103018
-34	-0.2264		-34	-0.0568		-34	-0.108		-34	-0.1454		-34	-0.2237		-34	-0.0571999		-34	-0.242		-34	-0.2273		-34	-0.3909		-34	-0.3055		-34	-0.0995998
-33.9	-0.211498		-33.9	-0.0392989		-33.9	-0.0935987		-33.9	-0.155297		-33.9	-0.225498		-33.9	-0.0544986		-33.9	-0.238699		-33.9	-0.221416		-33.9	-0.383014		-33.9	-0.302815		-33.9	-0.0964136
-33.8	-0.210099		-33.8	-0.0553981		-33.8	-0.0927984		-33.8	-0.156099		-33.8	-0.242696		-33.8	-0.0710957		-33.8	-0.245798		-33.8	-0.219116		-33.8	-0.374316		-33.8	-0.301014		-33.8	-0.0965127
-33.7	-0.2201		-33.7	-0.0315		-33.7	-0.0992		-33.7	-0.1571		-33.7	-0.2555		-33.7	-0.0722001		-33.7	-0.2578		-33.7	-0.216516		-33.7	-0.374712		-33.7	-0.298614		-33.7	-0.0907133
-33.6	-0.209598		-33.6	-0.0339969		-33.6	-0.0867988		-33.6	-0.155497		-33.6	-0.262598		-33.6	-0.0671985		-33.6	-0.265897		-33.6	-0.218313		-33.6	-0.373613		-33.6	-0.295714		-33.6	-0.0970132
-33.5	-0.1991		-33.5	-0.0509		-33.5	-0.0842		-33.5	-0.1711		-33.5	-0.2744		-33.5	-0.0581		-33.5	-0.2468		-33.5	-0.2233		-33.5	-0.3772		-33.5	-0.2972		-33.5	-0.107
-33.4	-0.203898		-33.4	-0.0439981		-33.4	-0.0980989		-33.4	-0.176598		-33.4	-0.271199		-33.4	-0.0547992		-33.4	-0.226301		-33.4	-0.226116		-33.4	-0.380213		-33.4	-0.298415		-33.4	-0.123911
-33.3	-0.201097		-33.3	-0.0598967		-33.3	-0.0881983		-33.3	-0.170498		-33.3	-0.2529		-33.3	-0.0434983		-33.3	-0.235198		-33.3	-0.227916		-33.3	-0.385812		-33.3	-0.302413		-33.3	-0.131712
-33.2	-0.1918		-33.2	-0.0665		-33.2	-0.0908		-33.2	-0.1617		-33.2	-0.2512		-33.2	-0.0482001		-33.2	-0.2321		-33.2	-0.232015		-33.2	-0.392411		-33.2	-0.304814		-33.2	-0.131415
-33.1	-0.206797		-33.1	-0.090597		-33.1	-0.0994989		-33.1	-0.169998		-33.1	-0.2435		-33.1	-0.0471988		-33.1	-0.238898		-33.1	-0.224417		-33.1	-0.386015		-33.1	-0.300916		-33.1	-0.128517
-33	-0.1967		-33	-0.0935		-33	-0.0857		-33	-0.17		-33	-0.234		-33	-0.0393		-33	-0.2397		-33	-0.2228		-33	-0.3797		-33	-0.297		-33	-0.1296
-32.9	-0.193699		-32.9	-0.104298		-32.9	-0.0881977		-32.9	-0.170598		-32.9	-0.2281		-32.9	-0.0508969		-32.9	-0.239199		-32.9	-0.221117		-32.9	-0.372616		-32.9	-0.298114		-32.9	-0.125517
-32.8	-0.194498		-32.8	-0.109498		-32.8	-0.0996978		-32.8	-0.172398		-32.8	-0.228798		-32.8	-0.0535984		-32.8	-0.236498		-32.8	-0.220617		-32.8	-0.368915		-32.8	-0.298715		-32.8	-0.136412
-32.7	-0.1926		-32.7	-0.1148		-32.7	-0.0967		-32.7	-0.1728		-32.7	-0.2335		-32.7	-0.0508		-32.7	-0.2484		-32.7	-0.217917		-32.7	-0.366415		-32.7	-0.300615		-32.7	-0.136813
-32.6	-0.179099		-32.6	-0.126998		-32.6	-0.0859991		-32.6	-0.159099		-32.6	-0.241897		-32.6	-0.0575981		-32.6	-0.247799		-32.6	-0.214917		-32.6	-0.361415		-32.6	-0.297715		-32.6	-0.128416
-32.5	-0.1789		-32.5	-0.123		-32.5	-0.0813		-32.5	-0.1448		-32.5	-0.2422		-32.5	-0.0519		-32.5	-0.2555		-32.5	-0.2125		-32.5	-0.3539		-32.5	-0.2965		-32.5	-0.1169
-32.4	-0.187099		-32.4	-0.1231		-32.4	-0.0846993		-32.4	-0.138299		-32.4	-0.239999		-32.4	-0.0509985		-32.4	-0.262098		-32.4	-0.210716		-32.4	-0.353614		-32.4	-0.297215		-32.4	-0.118715
-32.3	-0.189899		-32.3	-0.127499		-32.3	-0.091198		-32.3	-0.139499		-32.3	-0.242698		-32.3	-0.0566981		-32.3	-0.2483		-32.3	-0.210216		-32.3	-0.354314		-32.3	-0.299014		-32.3	-0.119216
-32.2	-0.196		-32.2	-0.1219		-32.2	-0.0855		-32.2	-0.1422		-32.2	-0.2463		-32.2	-0.0515		-32.2	-0.2382		-32.2	-0.211316		-32.2	-0.351115		-32.2	-0.299415		-32.2	-0.115815
-32.1	-0.202899		-32.1	-0.122299		-32.1	-0.0786005		-32.1	-0.141899		-32.1	-0.250998		-32.1	-0.0525004		-32.1	-0.2306		-32.1	-0.210516		-32.1	-0.346014		-32.1	-0.294316		-32.1	-0.112215
-32	-0.2016		-32	-0.1253		-32	-0.0726		-32	-0.1446		-32	-0.2502		-32	-0.0543		-32	-0.2276		-32	-0.2066		-32	-0.3452		-32	-0.2946		-32	-0.1138
-31.9	-0.202299		-31.9	-0.139198		-31.9	-0.0697991		-31.9	-0.150798		-31.9	-0.252498		-31.9	-0.0583993		-31.9	-0.226899		-31.9	-0.207715		-31.9	-0.340615		-31.9	-0.298514		-31.9	-0.112616
-31.8	-0.198999		-31.8	-0.140598		-31.8	-0.0699993		-31.8	-0.154899		-31.8	-0.253398		-31.8	-0.0557992		-31.8	-0.236299		-31.8	-0.206416		-31.8	-0.337815		-31.8	-0.300814		-31.8	-0.110715
-31.7	-0.2052		-31.7	-0.1386		-31.7	-0.0662		-31.7	-0.165		-31.7	-0.2575		-31.7	-0.0551		-31.7	-0.242		-31.7	-0.204016		-31.7	-0.332314		-31.7	-0.302714		-31.7	-0.110714
-31.6	-0.204599		-31.6	-0.138599		-31.6	-0.0672988		-31.6	-0.167099		-31.6	-0.254898		-31.6	-0.0570989		-31.6	-0.2388		-31.6	-0.203117		-31.6	-0.328214		-31.6	-0.302015		-31.6	-0.111614
-31.5	-0.2054		-31.5	-0.1416		-31.5	-0.0682		-31.5	-0.1705		-31.5	-0.2519		-31.5	-0.0591		-31.5	-0.2399		-31.5	-0.1999		-31.5	-0.3263		-31.5	-0.3043		-31.5	-0.1113
-31.4	-0.203699		-31.4	-0.137799		-31.4	-0.070899		-31.4	-0.172398		-31.4	-0.254098		-31.4	-0.0584986		-31.4	-0.240599		-31.4	-0.199716		-31.4	-0.326614		-31.4	-0.301713		-31.4	-0.108715
-31.3	-0.203799		-31.3	-0.136399		-31.3	-0.0691989		-31.3	-0.171899		-31.3	-0.256098		-31.3	-0.0567988		-31.3	-0.242899		-31.3	-0.200415		-31.3	-0.323314		-31.3	-0.302713		-31.3	-0.106415
-31.2	-0.2065		-31.2	-0.1315		-31.2	-0.0689		-31.2	-0.1735		-31.2	-0.2531		-31.2	-0.0544		-31.2	-0.2423		-31.2	-0.198215		-31.2	-0.319215		-31.2	-0.302912		-31.2	-0.101915
-31.1	-0.209399		-31.1	-0.128799		-31.1	-0.0684991		-31.1	-0.169499		-31.1	-0.248599		-31.1	-0.0510992		-31.1	-0.241699		-31.1	-0.197915		-31.1	-0.315614		-31.1	-0.299815		-31.1	-0.0996153
-31	-0.2124		-31	-0.1329		-31	-0.0669		-31	-0.1693		-31	-0.2496		-31	-0.0457		-31	-0.244		-31	-0.1972		-31	-0.3129		-31	-0.2989		-31	-0.0941004
-30.9	-0.208799		-30.9	-0.130599		-30.9	-0.0616996		-30.9	-0.168999		-30.9	-0.249999		-30.9	-0.0439988		-30.9	-0.247899		-30.9	-0.192417		-30.9	-0.310713		-30.9	-0.297615		-30.9	-0.0918145
-30.8	-0.208399		-30.8	-0.127099		-30.8	-0.0604988		-30.8	-0.164899		-30.8	-0.246399		-30.8	-0.0510987		-30.8	-0.250199		-30.8	-0.187517		-30.8	-0.311514		-30.8	-0.294614		-30.8	-0.0914141
-30.7	-0.2052		-30.7	-0.127		-30.7	-0.0617		-30.7	-0.1645		-30.7	-0.2442		-30.7	-0.0473		-30.7	-0.2506		-30.7	-0.184616		-30.7	-0.310015		-30.7	-0.295313		-30.7	-0.0909142
-30.6	-0.204799		-30.6	-0.128399		-30.6	-0.0617989		-30.6	-0.165299		-30.6	-0.241999		-30.6	-0.0516989		-30.6	-0.254699		-30.6	-0.184416		-30.6	-0.306815		-30.6	-0.295514		-30.6	-0.0941133
-30.5	-0.2066		-30.5	-0.1264		-30.5	-0.0569		-30.5	-0.1646		-30.5	-0.2383		-30.5	-0.0501		-30.5	-0.2548		-30.5	-0.1797		-30.5	-0.2996		-30.5	-0.293		-30.5	-0.0967997
-30.4	-0.207399		-30.4	-0.124799		-30.4	-0.0564991		-30.4	-0.163999		-30.4	-0.233499		-30.4	-0.0439994		-30.4	-0.256799		-30.4	-0.179315		-30.4	-0.292015		-30.4	-0.291514		-30.4	-0.0931148
-30.3	-0.208099		-30.3	-0.126799		-30.3	-0.0555991		-30.3	-0.164599		-30.3	-0.237898		-30.3	-0.0424993		-30.3	-0.2569		-30.3	-0.178815		-30.3	-0.294513		-30.3	-0.289514		-30.3	-0.0901143
-30.2	-0.2037		-30.2	-0.13		-30.2	-0.0612		-30.2	-0.1623		-30.2	-0.2363		-30.2	-0.0482		-30.2	-0.2573		-30.2	-0.175415		-30.2	-0.292413		-30.2	-0.287914		-30.2	-0.0849147
-30.1	-0.202299		-30.1	-0.123499		-30.1	-0.0668988		-30.1	-0.158799		-30.1	-0.234899		-30.1	-0.0504986		-30.1	-0.256399		-30.1	-0.170916		-30.1	-0.290413		-30.1	-0.286514		-30.1	-0.0811143
-30	-0.2007		-30	-0.1193		-30	-0.0672		-30	-0.1577		-30	-0.2387		-30	-0.0521		-30	-0.2519		-30	-0.1665		-30	-0.2888		-30	-0.2872		-30	-0.0810998
-29.9	-0.202899		-29.9	-0.119199		-29.9	-0.0661992		-29.9	-0.159899		-29.9	-0.238299		-29.9	-0.0506989		-29.9	-0.248799		-29.9	-0.163115		-29.9	-0.289213		-29.9	-0.283914		-29.9	-0.0819132
-29.8	-0.199899		-29.8	-0.116099		-29.8	-0.0641991		-29.8	-0.155899		-29.8	-0.238299		-29.8	-0.0488989		-29.8	-0.249399		-29.8	-0.163515		-29.8	-0.288013		-29.8	-0.281513		-29.8	-0.085213
-29.7	-0.1991		-29.7	-0.1148		-29.7	-0.0639		-29.7	-0.1549		-29.7	-0.2395		-29.7	-0.0455		-29.7	-0.2488		-29.7	-0.162815		-29.7	-0.285214		-29.7	-0.281013		-29.7	-0.0818146
-29.6	-0.195299		-29.6	-0.112099		-29.6	-0.0631992		-29.6	-0.149899		-29.6	-0.236599		-29.6	-0.0433991		-29.6	-0.2475		-29.6	-0.162814		-29.6	-0.283313		-29.6	-0.282413		-29.6	-0.0765141
-29.5	-0.1986		-29.5	-0.1132		-29.5	-0.0642		-29.5	-0.1499		-29.5	-0.2386		-29.5	-0.0429		-29.5	-0.2508		-29.5	-0.1591		-29.5	-0.2821		-29.5	-0.2888		-29.5	-0.0798997
-29.4	-0.199499		-29.4	-0.116099		-29.4	-0.0635992		-29.4	-0.149399		-29.4	-0.237999		-29.4	-0.0422991		-29.4	-0.257199		-29.4	-0.155415		-29.4	-0.276714		-29.4	-0.292313		-29.4	-0.0821142
-29.3	-0.198099		-29.3	-0.1188		-29.3	-0.0576995		-29.3	-0.147799		-29.3	-0.240399		-29.3	-0.0392991		-29.3	-0.258199		-29.3	-0.153615		-29.3	-0.281511		-29.3	-0.289613		-29.3	-0.0842136
-29.2	-0.1974		-29.2	-0.119		-29.2	-0.0585		-29.2	-0.1508		-29.2	-0.2355		-29.2	-0.0406		-29.2	-0.2559		-29.2	-0.149715		-29.2	-0.278614		-29.2	-0.287413		-29.2	-0.0837146
-29.1	-0.193399		-29.1	-0.122199		-29.1	-0.0582988		-29.1	-0.148399		-29.1	-0.233599		-29.1	-0.0477989		-29.1	-0.256499		-29.1	-0.146815		-29.1	-0.272914		-29.1	-0.283814		-29.1	-0.0819141
-29	-0.1933		-29	-0.1236		-29	-0.0622		-29	-0.1474		-29	-0.2314		-29	-0.0526		-29	-0.2557		-29	-0.144		-29	-0.2711		-29	-0.2786		-29	-0.0863997
-28.9	-0.1927		-28.9	-0.1192		-28.9	-0.0647995		-28.9	-0.152299		-28.9	-0.231199		-28.9	-0.0610984		-28.9	-0.252		-28.9	-0.142415		-28.9	-0.265514		-28.9	-0.282213		-28.9	-0.0889135
-28.8	-0.1934		-28.8	-0.118399		-28.8	-0.0689991		-28.8	-0.1484		-28.8	-0.235999		-28.8	-0.0606984		-28.8	-0.251199		-28.8	-0.138216		-28.8	-0.260713		-28.8	-0.279314		-28.8	-0.0872139
-28.7	-0.1876		-28.7	-0.1172		-28.7	-0.0675		-28.7	-0.1446		-28.7	-0.2361		-28.7	-0.0569		-28.7	-0.2447		-28.7	-0.136914		-28.7	-0.264412		-28.7	-0.275914		-28.7	-0.0853137
-28.6	-0.189599		-28.6	-0.119099		-28.6	-0.0680991		-28.6	-0.1397		-28.6	-0.232899		-28.6	-0.0564992		-28.6	-0.2428		-28.6	-0.137714		-28.6	-0.265413		-28.6	-0.270514		-28.6	-0.084014
-28.5	-0.1908		-28.5	-0.1228		-28.5	-0.0678		-28.5	-0.1402		-28.5	-0.2268		-28.5	-0.0576		-28.5	-0.2454		-28.5	-0.1345		-28.5	-0.2607		-28.5	-0.2696		-28.5	-0.0804999
-28.4	-0.1895		-28.4	-0.1191		-28.4	-0.070299		-28.4	-0.1364		-28.4	-0.225399		-28.4	-0.0594994		-28.4	-0.2431		-28.4	-0.132514		-28.4	-0.258114		-28.4	-0.267013		-28.4	-0.0802129
-28.3	-0.189		-28.3	-0.1145		-28.3	-0.0687991		-28.3	-0.1347		-28.3	-0.2217		-28.3	-0.0604991		-28.3	-0.246399		-28.3	-0.130415		-28.3	-0.255514		-28.3	-0.261614		-28.3	-0.0825138
-28.2	-0.1845		-28.2	-0.1116		-28.2	-0.0668		-28.2	-0.1344		-28.2	-0.2211		-28.2	-0.0604		-28.2	-0.2469		-28.2	-0.132214		-28.2	-0.252113		-28.2	-0.257413		-28.2	-0.0822135
-28.1	-0.1833		-28.1	-0.110899		-28.1	-0.066599		-28.1	-0.137699		-28.1	-0.219299		-28.1	-0.0630989		-28.1	-0.2428		-28.1	-0.131114		-28.1	-0.247114		-28.1	-0.255512		-28.1	-0.0855132
-28	-0.1791		-28	-0.1112		-28	-0.0649		-28	-0.1421		-28	-0.2179		-28	-0.0645		-28	-0.2469		-28	-0.1266		-28	-0.2448		-28	-0.252		-28	-0.0879003
-27.9	-0.1771		-27.9	-0.106		-27.9	-0.0632996		-27.9	-0.1345		-27.9	-0.213		-27.9	-0.0689989		-27.9	-0.242		-27.9	-0.122915		-27.9	-0.241712		-27.9	-0.251712		-27.9	-0.0879137
-27.8	-0.1721		-27.8	-0.107099		-27.8	-0.0670991		-27.8	-0.1361		-27.8	-0.2073		-27.8	-0.0676995		-27.8	-0.2404		-27.8	-0.118315		-27.8	-0.240213		-27.8	-0.248013		-27.8	-0.0903127
-27.7	-0.1699		-27.7	-0.1116		-27.7	-0.0701		-27.7	-0.1363		-27.7	-0.2072		-27.7	-0.0637		-27.7	-0.2392		-27.7	-0.119714		-27.7	-0.237613		-27.7	-0.244113		-27.7	-0.0956134
-27.6	-0.1695		-27.6	-0.1078		-27.6	-0.0684995		-27.6	-0.132999		-27.6	-0.207199		-27.6	-0.0687986		-27.6	-0.242699		-27.6	-0.119114		-27.6	-0.237612		-27.6	-0.242912		-27.6	-0.0943133
-27.5	-0.1662		-27.5	-0.1057		-27.5	-0.0703		-27.5	-0.1306		-27.5	-0.2041		-27.5	-0.0716		-27.5	-0.2385		-27.5	-0.1197		-27.5	-0.2393		-27.5	-0.2457		-27.5	-0.0959001
-27.4	-0.160201		-27.4	-0.1027		-27.4	-0.0759989		-27.4	-0.1292		-27.4	-0.2019		-27.4	-0.0720995		-27.4	-0.2367		-27.4	-0.119615		-27.4	-0.237513		-27.4	-0.245013		-27.4	-0.0951133
-27.3	-0.160399		-27.3	-0.109899		-27.3	-0.0726995		-27.3	-0.1268		-27.3	-0.2016		-27.3	-0.0691995		-27.3	-0.238499		-27.3	-0.125514		-27.3	-0.236513		-27.3	-0.247711		-27.3	-0.0986132
-27.2	-0.1587		-27.2	-0.1115		-27.2	-0.07		-27.2	-0.1287		-27.2	-0.2033		-27.2	-0.0598		-27.2	-0.243		-27.2	-0.130812		-27.2	-0.230215		-27.2	-0.246712		-27.2	-0.0954129
-27.1	-0.1585		-27.1	-0.1086		-27.1	-0.0682995		-27.1	-0.128999		-27.1	-0.1987		-27.1	-0.0573991		-27.1	-0.2393		-27.1	-0.132714		-27.1	-0.227913		-27.1	-0.242513		-27.1	-0.0898139
-27	-0.1617		-27	-0.1079		-27	-0.0675		-27	-0.1303		-27	-0.1949		-27	-0.0546		-27	-0.2415		-27	-0.1338		-27	-0.2239		-27	-0.2455		-27	-0.0916001
-26.9	-0.1598		-26.9	-0.109699		-26.9	-0.0664993		-26.9	-0.127		-26.9	-0.194399		-26.9	-0.0552991		-26.9	-0.2392		-26.9	-0.129915		-26.9	-0.220613		-26.9	-0.246012		-26.9	-0.0932131
-26.8	-0.1537		-26.8	-0.111199		-26.8	-0.0649995		-26.8	-0.128199		-26.8	-0.1891		-26.8	-0.0532992		-26.8	-0.2381		-26.8	-0.132014		-26.8	-0.223512		-26.8	-0.245012		-26.8	-0.0974123
-26.7	-0.1526		-26.7	-0.1122		-26.7	-0.0638		-26.7	-0.1301		-26.7	-0.184		-26.7	-0.0528		-26.7	-0.2383		-26.7	-0.129714		-26.7	-0.224213		-26.7	-0.243612		-26.7	-0.0929137
-26.6	-0.153		-26.6	-0.113899		-26.6	-0.0630994		-26.6	-0.126		-26.6	-0.1778		-26.6	-0.0519996		-26.6	-0.238		-26.6	-0.130314		-26.6	-0.222712		-26.6	-0.237614		-26.6	-0.0917129
-26.5	-0.1458		-26.5	-0.1159		-26.5	-0.0611		-26.5	-0.1267		-26.5	-0.1753		-26.5	-0.0466		-26.5	-0.2386		-26.5	-0.131		-26.5	-0.2195		-26.5	-0.2354		-26.5	-0.0910002
-26.4	-0.146199		-26.4	-0.1141		-26.4	-0.0621994		-26.4	-0.127399		-26.4	-0.175099		-26.4	-0.0458998		-26.4	-0.2363		-26.4	-0.134114		-26.4	-0.222011		-26.4	-0.232012		-26.4	-0.0899133
-26.3	-0.1441		-26.3	-0.1101		-26.3	-0.0643991		-26.3	-0.1248		-26.3	-0.1735		-26.3	-0.0434		-26.3	-0.2366		-26.3	-0.132014		-26.3	-0.214014		-26.3	-0.232413		-26.3	-0.0891134
-26.2	-0.1397		-26.2	-0.1107		-26.2	-0.0658		-26.2	-0.1248		-26.2	-0.1736		-26.2	-0.0396		-26.2	-0.2371		-26.2	-0.129415		-26.2	-0.210113		-26.2	-0.228914		-26.2	-0.0820136
-26.1	-0.1356		-26.1	-0.110599		-26.1	-0.0687989		-26.1	-0.1208		-26.1	-0.1739		-26.1	-0.0394993		-26.1	-0.2383		-26.1	-0.127513		-26.1	-0.207113		-26.1	-0.227213		-26.1	-0.0821135
-26	-0.1304		-26	-0.1091		-26	-0.0697		-26	-0.117		-26	-0.178		-26	-0.0416		-26	-0.2366		-26	-0.1256		-26	-0.2038		-26	-0.2286		-26	-0.0843999
-25.9	-0.1256		-25.9	-0.1096		-25.9	-0.0758989		-25.9	-0.117299		-25.9	-0.177		-25.9	-0.0409993		-25.9	-0.235		-25.9	-0.123614		-25.9	-0.199113		-25.9	-0.227613		-25.9	-0.0822127
-25.8	-0.1238		-25.8	-0.1029		-25.8	-0.0762995		-25.8	-0.1189		-25.8	-0.1734		-25.8	-0.0357996		-25.8	-0.2344		-25.8	-0.120714		-25.8	-0.198612		-25.8	-0.225713		-25.8	-0.0804129
-25.7	-0.1228		-25.7	-0.1009		-25.7	-0.0798		-25.7	-0.1203		-25.7	-0.1658		-25.7	-0.038		-25.7	-0.2291		-25.7	-0.123613		-25.7	-0.195813		-25.7	-0.226312		-25.7	-0.0795128
-25.6	-0.1148		-25.6	-0.0999994		-25.6	-0.0795995		-25.6	-0.1166		-25.6	-0.166099		-25.6	-0.0431991		-25.6	-0.230999		-25.6	-0.120314		-25.6	-0.192813		-25.6	-0.218313		-25.6	-0.0837128
-25.5	-0.1109		-25.5	-0.0973		-25.5	-0.0781		-25.5	-0.1158		-25.5	-0.1705		-25.5	-0.0416		-25.5	-0.2335		-25.5	-0.1178		-25.5	-0.1924		-25.5	-0.2167		-25.5	-0.0825999
-25.4	-0.106301		-25.4	-0.0948996		-25.4	-0.0757994		-25.4	-0.1126		-25.4	-0.175499		-25.4	-0.0429991		-25.4	-0.2275		-25.4	-0.117113		-25.4	-0.189814		-25.4	-0.214713		-25.4	-0.0848126
-25.3	-0.1035		-25.3	-0.092799		-25.3	-0.0705998		-25.3	-0.1106		-25.3	-0.174		-25.3	-0.0432991		-25.3	-0.2198		-25.3	-0.113314		-25.3	-0.184013		-25.3	-0.209514		-25.3	-0.0790129
-25.2	-0.102		-25.2	-0.0931		-25.2	-0.0744		-25.2	-0.1082		-25.2	-0.1688		-25.2	-0.0444		-25.2	-0.2166		-25.2	-0.114014		-25.2	-0.183812		-25.2	-0.206913		-25.2	-0.0758128
-25.1	-0.0979001		-25.1	-0.0909995		-25.1	-0.076099		-25.1	-0.107		-25.1	-0.170099		-25.1	-0.0418997		-25.1	-0.2167		-25.1	-0.116213		-25.1	-0.179713		-25.1	-0.205013		-25.1	-0.0787122
-25	-0.0928		-25	-0.0943		-25	-0.075		-25	-0.1097		-25	-0.1701		-25	-0.0408		-25	-0.2168		-25	-0.1144		-25	-0.1736		-25	-0.2032		-25	-0.0813001
-24.9	-0.0880006		-24.9	-0.0965993		-24.9	-0.076399		-24.9	-0.110599		-24.9	-0.1619		-24.9	-0.0418992		-24.9	-0.2164		-24.9	-0.112914		-24.9	-0.170013		-24.9	-0.200813		-24.9	-0.0828124
-24.8	-0.0903996		-24.8	-0.0909998		-24.8	-0.080099		-24.8	-0.1104		-24.8	-0.161099		-24.8	-0.0380995		-24.8	-0.2138		-24.8	-0.114313		-24.8	-0.170912		-24.8	-0.193613		-24.8	-0.079113
-24.7	-0.0843		-24.7	-0.0924		-24.7	-0.0797		-24.7	-0.112		-24.7	-0.1635		-24.7	-0.0344		-24.7	-0.2129		-24.7	-0.119612		-24.7	-0.168613		-24.7	-0.190913		-24.7	-0.0806115
-24.6	-0.0812		-24.6	-0.0932995		-24.6	-0.0812994		-24.6	-0.1115		-24.6	-0.165599		-24.6	-0.0392988		-24.6	-0.2056		-24.6	-0.121113		-24.6	-0.163213		-24.6	-0.187013		-24.6	-0.0787126
-24.5	-0.0762		-24.5	-0.0902		-24.5	-0.0827		-24.5	-0.1088		-24.5	-0.1648		-24.5	-0.0376		-24.5	-0.1978		-24.5	-0.1189		-24.5	-0.16		-24.5	-0.1837		-24.5	-0.0793001
-24.4	-0.0703001		-24.4	-0.0846998		-24.4	-0.0840993		-24.4	-0.1103		-24.4	-0.164699		-24.4	-0.0336997		-24.4	-0.1948		-24.4	-0.122612		-24.4	-0.159911		-24.4	-0.184611		-24.4	-0.0773128
-24.3	-0.068		-24.3	-0.0860994		-24.3	-0.0815994		-24.3	-0.114899		-24.3	-0.1651		-24.3	-0.0291999		-24.3	-0.186701		-24.3	-0.123413		-24.3	-0.159412		-24.3	-0.186312		-24.3	-0.0761127
-24.2	-0.0679		-24.2	-0.0854		-24.2	-0.0829		-24.2	-0.1197		-24.2	-0.1646		-24.2	-0.0306		-24.2	-0.1826		-24.2	-0.124813		-24.2	-0.155712		-24.2	-0.185611		-24.2	-0.0744126
-24.1	-0.0668998		-24.1	-0.088599		-24.1	-0.0789995		-24.1	-0.1173		-24.1	-0.1666		-24.1	-0.0293997		-24.1	-0.1774		-24.1	-0.124613		-24.1	-0.154112		-24.1	-0.183712		-24.1	-0.0770119
-24	-0.0664		-24	-0.0908		-24	-0.0731		-24	-0.1188		-24	-0.1684		-24	-0.0289		-24	-0.1762		-24	-0.125		-24	-0.1524		-24	-0.1803		-24	-0.0831001
-23.9	-0.0686993		-23.9	-0.0908991		-23.9	-0.0684999		-23.9	-0.122099		-23.9	-0.171299		-23.9	-0.0299996		-23.9	-0.1743		-23.9	-0.127712		-23.9	-0.146812		-23.9	-0.176213		-23.9	-0.0843121
-23.8	-0.0661995		-23.8	-0.0860995		-23.8	-0.0649999		-23.8	-0.1217		-23.8	-0.173299		-23.8	-0.0321992		-23.8	-0.1693		-23.8	-0.131212		-23.8	-0.143312		-23.8	-0.174812		-23.8	-0.084313
-23.7	-0.0676		-23.7	-0.0817		-23.7	-0.0659		-23.7	-0.1239		-23.7	-0.173		-23.7	-0.0324		-23.7	-0.1682		-23.7	-0.128013		-23.7	-0.139912		-23.7	-0.168612		-23.7	-0.0827122
-23.6	-0.0679999		-23.6	-0.0772997		-23.6	-0.0642996		-23.6	-0.124599		-23.6	-0.1688		-23.6	-0.0321993		-23.6	-0.166		-23.6	-0.127313		-23.6	-0.138012		-23.6	-0.167213		-23.6	-0.0850114
-23.5	-0.0681		-23.5	-0.0793		-23.5	-0.0651		-23.5	-0.1293		-23.5	-0.1674		-23.5	-0.0338		-23.5	-0.1645		-23.5	-0.127		-23.5	-0.1376		-23.5	-0.1638		-23.5	-0.086
-23.4	-0.0664995		-23.4	-0.0786998		-23.4	-0.0625996		-23.4	-0.1281		-23.4	-0.1672		-23.4	-0.0357996		-23.4	-0.1613		-23.4	-0.128912		-23.4	-0.132713		-23.4	-0.159213		-23.4	-0.0822128
-23.3	-0.0641994		-23.3	-0.0776995		-23.3	-0.0623995		-23.3	-0.1276		-23.3	-0.169299		-23.3	-0.0343994		-23.3	-0.1567		-23.3	-0.132212		-23.3	-0.135111		-23.3	-0.152613		-23.3	-0.0805118
-23.2	-0.0669		-23.2	-0.074		-23.2	-0.0617		-23.2	-0.1309		-23.2	-0.1669		-23.2	-0.0264		-23.2	-0.156		-23.2	-0.131713		-23.2	-0.128313		-23.2	-0.152312		-23.2	-0.0852115
-23.1	-0.0691995		-23.1	-0.0710995		-23.1	-0.0592		-23.1	-0.1238		-23.1	-0.168699		-23.1	-0.0242995		-23.1	-0.1543		-23.1	-0.131513		-23.1	-0.124812		-23.1	-0.153011		-23.1	-0.0849118
-23	-0.071		-23	-0.0677		-23	-0.0582		-23	-0.1236		-23	-0.1658		-23	-0.0295		-23	-0.1508		-23	-0.1332		-23	-0.1255		-23	-0.1548		-23	-0.0841999
-22.9	-0.0726997		-22.9	-0.0635996		-22.9	-0.0550001		-22.9	-0.1238		-22.9	-0.1654		-22.9	-0.0278997		-22.9	-0.1475		-22.9	-0.138412		-22.9	-0.124111		-22.9	-0.15691		-22.9	-0.0807129
-22.8	-0.0717001		-22.8	-0.0617993		-22.8	-0.056799		-22.8	-0.1147		-22.8	-0.165		-22.8	-0.0270992		-22.8	-0.143599		-22.8	-0.139913		-22.8	-0.125511		-22.8	-0.155111		-22.8	-0.0808115
-22.7	-0.0666		-22.7	-0.0592		-22.7	-0.0579		-22.7	-0.1119		-22.7	-0.1615		-22.7	-0.0293		-22.7	-0.1446		-22.7	-0.138913		-22.7	-0.123212		-22.7	-0.156211		-22.7	-0.0799115
-22.6	-0.0708987		-22.6	-0.0622988		-22.6	-0.0569987		-22.6	-0.117299		-22.6	-0.161899		-22.6	-0.023499		-22.6	-0.153399		-22.6	-0.141212		-22.6	-0.122811		-22.6	-0.164209		-22.6	-0.0824106
-22.5	-0.072		-22.5	-0.0682		-22.5	-0.0551		-22.5	-0.1244		-22.5	-0.1619		-22.5	-0.0198		-22.5	-0.1591		-22.5	-0.143		-22.5	-0.1217		-22.5	-0.171		-22.5	-0.0844999
-22.4	-0.0654001		-22.4	-0.0588007		-22.4	-0.0547996		-22.4	-0.1203		-22.4	-0.167599		-22.4	-0.0175997		-22.4	-0.1587		-22.4	-0.143712		-22.4	-0.119711		-22.4	-0.167311		-22.4	-0.0845104
-22.3	-0.0652996		-22.3	-0.0551991		-22.3	-0.0516998		-22.3	-0.1105		-22.3	-0.168599		-22.3	-0.0191992		-22.3	-0.156801		-22.3	-0.144312		-22.3	-0.114912		-22.3	-0.165611		-22.3	-0.0761122
-22.2	-0.0665		-22.2	-0.0517		-22.2	-0.0505		-22.2	-0.1026		-22.2	-0.1698		-22.2	-0.019		-22.2	-0.158		-22.2	-0.146012		-22.2	-0.114511		-22.2	-0.166711		-22.2	-0.0684114
-22.1	-0.0659998		-22.1	-0.0497992		-22.1	-0.0456999		-22.1	-0.0963001		-22.1	-0.170999		-22.1	-0.0138992		-22.1	-0.147801		-22.1	-0.146013		-22.1	-0.111612		-22.1	-0.166412		-22.1	-0.0675114
-22	-0.0634		-22	-0.0447		-22	-0.0527		-22	-0.0948		-22	-0.1662		-22	-0.0119		-22	-0.1424		-22	-0.1452		-22	-0.1187		-22	-0.1733		-22	-0.0698
-21.9	-0.0625996		-21.9	-0.0375986		-21.9	-0.0502994		-21.9	-0.0886996		-21.9	-0.16		-21.9	-0.0135981		-21.9	-0.1337		-21.9	-0.143111		-21.9	-0.120511		-21.9	-0.179909		-21.9	-0.0706086
-21.8	-0.0582996		-21.8	-0.0308986		-21.8	-0.0458996		-21.8	-0.0815997		-21.8	-0.158299		-21.8	-0.0194982		-21.8	-0.1277		-21.8	-0.141511		-21.8	-0.119413		-21.8	-0.185009		-21.8	-0.0636097
-21.7	-0.0517		-21.7	-0.0282		-21.7	-0.0423		-21.7	-0.0716		-21.7	-0.1634		-21.7	-0.0182		-21.7	-0.115		-21.7	-0.14391		-21.7	-0.111612		-21.7	-0.183712		-21.7	-0.0601095
-21.6	-0.0482999		-21.6	-0.0232993		-21.6	-0.0484991		-21.6	-0.0572001		-21.6	-0.165399		-21.6	-0.0147986		-21.6	-0.109401		-21.6	-0.137311		-21.6	-0.111011		-21.6	-0.18711		-21.6	-0.0473117
-21.5	-0.0569		-21.5	-0.0116		-21.5	-0.0438		-21.5	-0.056		-21.5	-0.174		-21.5	-0.018		-21.5	-0.103		-21.5	-0.1224		-21.5	-0.111		-21.5	-0.1881		-21.5	-0.0459998
-21.4	-0.069999		-21.4	-0.00909834		-21.4	-0.0405993		-21.4	-0.0600981		-21.4	-0.1756		-21.4	-0.0214984		-21.4	-0.0906991		-21.4	-0.122314		-21.4	-0.106312		-21.4	-0.187112		-21.4	-0.0507105
-21.3	-0.087299		-21.3	-0.0100998		-21.3	-0.0411989		-21.3	-0.0735981		-21.3	-0.1748		-21.3	-0.0173995		-21.3	-0.0887988		-21.3	-0.123712		-21.3	-0.104412		-21.3	-0.18631		-21.3	-0.0518103
-21.2	-0.1136		-21.2	0.00119999		-21.2	-0.0418		-21.2	-0.0828		-21.2	-0.1738		-21.2	-0.0164		-21.2	-0.0896		-21.2	-0.124213		-21.2	-0.102211		-21.2	-0.18491		-21.2	-0.0552097
-21.1	-0.130498		-21.1	0.00249921		-21.1	-0.0421988		-21.1	-0.0985976		-21.1	-0.1743		-21.1	-0.0209998		-21.1	-0.0870992		-21.1	-0.123113		-21.1	-0.102611		-21.1	-0.18401		-21.1	-0.054611
-21	-0.1463		-21	-0.0037		-21	-0.043		-21	-0.0967		-21	-0.1772		-21	-0.0244		-21	-0.0877		-21	-0.1185		-21	-0.0985		-21	-0.181		-21	-0.0559001
-20.9	-0.143		-20.9	-0.00310006		-20.9	-0.0415996		-20.9	-0.0943003		-20.9	-0.184		-20.9	-0.0203005		-20.9	-0.0846995		-20.9	-0.116513		-20.9	-0.098611		-20.9	-0.174412		-20.9	-0.0533119
-20.8	-0.145099		-20.8	-0.00450018		-20.8	-0.0369989		-20.8	-0.0930005		-20.8	-0.1875		-20.8	-0.00739991		-20.8	-0.0799993		-20.8	-0.116413		-20.8	-0.0970122		-20.8	-0.17301		-20.8	-0.0462129
-20.7	-0.1512		-20.7	-0.00159999		-20.7	-0.0331		-20.7	-0.0899		-20.7	-0.1838		-20.7	0.00400001		-20.7	-0.0815		-20.7	-0.120012		-20.7	-0.0919116		-20.7	-0.168611		-20.7	-0.0450112
-20.6	-0.1456		-20.6	0.000799338		-20.6	-0.0243987		-20.6	-0.0879008		-20.6	-0.1783		-20.6	0.0206996		-20.6	-0.0741998		-20.6	-0.117512		-20.6	-0.0874117		-20.6	-0.164312		-20.6	-0.0422121
-20.5	-0.1408		-20.5	0.0021		-20.5	-0.0273		-20.5	-0.0906		-20.5	-0.1828		-20.5	0.0325		-20.5	-0.0717		-20.5	-0.1194		-20.5	-0.0844999		-20.5	-0.1567		-20.5	-0.0461001
-20.4	-0.1365		-20.4	0.00409922		-20.4	-0.0279988		-20.4	-0.0873007		-20.4	-0.194698		-20.4	0.0413005		-20.4	-0.0676996		-20.4	-0.122012		-20.4	-0.0882101		-20.4	-0.146513		-20.4	-0.0468117
-20.3	-0.129101		-20.3	-6.36865e-07		-20.3	-0.0308986		-20.3	-0.0930994		-20.3	-0.203698		-20.3	0.0426007		-20.3	-0.0631995		-20.3	-0.119613		-20.3	-0.0837113		-20.3	-0.142612		-20.3	-0.0446118
-20.2	-0.1273		-20.2	-0.00139999		-20.2	-0.0308		-20.2	-0.0965		-20.2	-0.2072		-20.2	0.0382		-20.2	-0.0653		-20.2	-0.117013		-20.2	-0.0853105		-20.2	-0.134712		-20.2	-0.0429113
-20.1	-0.138398		-20.1	0.00129875		-20.1	-0.0290983		-20.1	-0.0910013		-20.1	-0.2053		-20.1	0.0276014		-20.1	-0.069098		-20.1	-0.118311		-20.1	-0.0868099		-20.1	-0.13481		-20.1	-0.0438097
-20	-0.1515		-20	0.00710001		-20	-0.0304		-20	-0.0808		-20	-0.1989		-20	0.0178		-20	-0.0734		-20	-0.1204		-20	-0.0933002		-20	-0.148		-20	-0.0480999
-19.9	-0.160498		-19.9	0.00869933		-19.9	-0.0335979		-19.9	-0.076401		-19.9	-0.195099		-19.9	0.0147002		-19.9	-0.0760978		-19.9	-0.122811		-19.9	-0.0954104		-19.9	-0.153808		-19.9	-0.0494081
-19.8	-0.152099		-19.8	0.00529893		-19.8	-0.0346978		-19.8	-0.0703016		-19.8	-0.1903		-19.8	0.0106006		-19.8	-0.0740985		-19.8	-0.12591		-19.8	-0.103808		-19.8	-0.152011		-19.8	-0.054209
-19.7	-0.1321		-19.7	0.00180001		-19.7	-0.0365		-19.7	-0.0603		-19.7	-0.1823		-19.7	0.0144		-19.7	-0.0617		-19.7	-0.125112		-19.7	-0.113707		-19.7	-0.15231		-19.7	-0.0638068
-19.6	-0.105101		-19.6	0.00509907		-19.6	-0.0403976		-19.6	-0.0576006		-19.6	-0.1849		-19.6	0.0306992		-19.6	-0.0569991		-19.6	-0.12971		-19.6	-0.119009		-19.6	-0.162707		-19.6	-0.0705085
-19.5	-0.0838		-19.5	0.0017		-19.5	-0.0416		-19.5	-0.0525		-19.5	-0.1839		-19.5	0.0358		-19.5	-0.0526		-19.5	-0.1228		-19.5	-0.1274		-19.5	-0.1764		-19.5	-0.0788002
-19.4	-0.063102		-19.4	0.00709935		-19.4	-0.0385981		-19.4	-0.0521008		-19.4	-0.1809		-19.4	0.0334015		-19.4	-0.0545993		-19.4	-0.118614		-19.4	-0.128911		-19.4	-0.187408		-19.4	-0.0863095
-19.3	-0.0544009		-19.3	0.00539992		-19.3	-0.0347986		-19.3	-0.0481006		-19.3	-0.182499		-19.3	0.0349016		-19.3	-0.0550987		-19.3	-0.119013		-19.3	-0.133209		-19.3	-0.193309		-19.3	-0.0924103
-19.2	-0.0528		-19.2	0.00110001		-19.2	-0.0267		-19.2	-0.0385		-19.2	-0.1782		-19.2	0.0344		-19.2	-0.0558		-19.2	-0.119313		-19.2	-0.130212		-19.2	-0.193111		-19.2	-0.0980104
-19.1	-0.0481		-19.1	-0.00140006		-19.1	-0.0177991		-19.1	-0.0356012		-19.1	-0.182398		-19.1	0.0279009		-19.1	-0.0668975		-19.1	-0.124612		-19.1	-0.120113		-19.1	-0.186812		-19.1	-0.104711
-19	-0.0521		-19	-0.00800001		-19	-0.0183		-19	-0.0288		-19	-0.1806		-19	0.0208		-19	-0.0761		-19	-0.1274		-19	-0.1078		-19	-0.1873		-19	-0.1114
-18.9	-0.0537981		-18.9	-0.00520142		-18.9	-0.0149986		-18.9	-0.0154028		-18.9	-0.181099		-18.9	0.0159005		-18.9	-0.0745986		-18.9	-0.129613		-18.9	-0.0995128		-18.9	-0.18771		-18.9	-0.107913
-18.8	-0.0590989		-18.8	-0.00720144		-18.8	-0.0139982		-18.8	-0.00580136		-18.8	-0.179199		-18.8	0.0107006		-18.8	-0.0723986		-18.8	-0.129311		-18.8	-0.0941122		-18.8	-0.182013		-18.8	-0.0977139
-18.7	-0.0652		-18.7	-0.0147		-18.7	-0.0145		-18.7	-0.00190001		-18.7	-0.1817		-18.7	0.000500004		-18.7	-0.0701		-18.7	-0.128012		-18.7	-0.0818135		-18.7	-0.182412		-18.7	-0.0845145
-18.6	-0.0690991		-18.6	-0.0208011		-18.6	-0.015198		-18.6	0.00289924		-18.6	-0.183199		-18.6	-0.00249922		-18.6	-0.0728982		-18.6	-0.124612		-18.6	-0.0728127		-18.6	-0.170713		-18.6	-0.075114
-18.5	-0.057		-18.5	-0.0259		-18.5	-0.0194		-18.5	-0.00179999		-18.5	-0.1765		-18.5	-0.00719999		-18.5	-0.0708		-18.5	-0.1217		-18.5	-0.0719		-18.5	-0.1559		-18.5	-0.0693
-18.4	-0.0434002		-18.4	-0.0279022		-18.4	-0.0310962		-18.4	-0.0134998		-18.4	-0.1652		-18.4	-0.00369964		-18.4	-0.0759983		-18.4	-0.119214		-18.4	-0.0697121		-18.4	-0.145514		-18.4	-0.0585147
-18.3	-0.0423985		-18.3	-0.0258024		-18.3	-0.0453959		-18.3	-0.0115009		-18.3	-0.135601		-18.3	-0.00639928		-18.3	-0.0769986		-18.3	-0.115914		-18.3	-0.0653133		-18.3	-0.131616		-18.3	-0.0480144
-18.2	-0.0424		-18.2	-0.029		-18.2	-0.0573		-18.2	-0.0206		-18.2	-0.1188		-18.2	-0.0131		-18.2	-0.0704		-18.2	-0.114214		-18.2	-0.0600125		-18.2	-0.114016		-18.2	-0.0456136
-18.1	-0.0401989		-18.1	-0.0270026		-18.1	-0.0712963		-18.1	-0.0282011		-18.1	-0.1146		-18.1	-0.0173986		-18.1	-0.0685986		-18.1	-0.114914		-18.1	-0.0556117		-18.1	-0.110113		-18.1	-0.044112
-18	-0.0355		-18	-0.0264		-18	-0.0877		-18	-0.0255		-18	-0.1183		-18	-0.0151		-18	-0.0682		-18	-0.1225		-18	-0.0399001		-18	-0.1061		-18	-0.0493002
-17.9	-0.0396997		-17.9	-0.0355008		-17.9	-0.0945973		-17.9	-0.0244025		-17.9	-0.1327		-17.9	-0.0215985		-17.9	-0.0674985		-17.9	-0.126912		-17.9	-0.0277133		-17.9	-0.100712		-17.9	-0.0481125
-17.8	-0.0564974		-17.8	-0.0427011		-17.8	-0.0767989		-17.8	-0.0272025		-17.8	-0.150199		-17.8	-0.0162996		-17.8	-0.0671987		-17.8	-0.129412		-17.8	-0.0220129		-17.8	-0.0945123		-17.8	-0.0377151
-17.7	-0.0554		-17.7	-0.051		-17.7	-0.0568		-17.7	-0.0171		-17.7	-0.1682		-17.7	-0.0152		-17.7	-0.066		-17.7	-0.130412		-17.7	-0.0114135		-17.7	-0.082513		-17.7	-0.0233158
-17.6	-0.0544991		-17.6	-0.0487024		-17.6	-0.0453003		-17.6	-0.00910175		-17.6	-0.170399		-17.6	-0.00940044		-17.6	-0.079398		-17.6	-0.130811		-17.6	-0.00751111		-17.6	-0.0845108		-17.6	-0.00371709
-17.5	-0.0459		-17.5	-0.0413		-17.5	-0.0433		-17.5	-0.006		-17.5	-0.1602		-17.5	-0.0089		-17.5	-0.0842		-17.5	-0.1316		-17.5	-0.00709992		-17.5	-0.0719999		-17.5	0.0185998
-17.4	-0.0345006		-17.4	-0.0477015		-17.4	-0.0438		-17.4	-0.00579923		-17.4	-0.162698		-17.4	-0.0145995		-17.4	-0.0775996		-17.4	-0.134711		-17.4	-0.00221104		-17.4	-0.0662125		-17.4	0.0308854
-17.3	-0.0267997		-17.3	-0.0603011		-17.3	-0.0394006		-17.3	-0.00310069		-17.3	-0.167197		-17.3	-0.0172996		-17.3	-0.0783994		-17.3	-0.129712		-17.3	-1.22723e-05		-17.3	-0.0568134		-17.3	0.0368872
-17.2	-0.0155		-17.2	-0.0706		-17.2	-0.0332		-17.2	-0.0025		-17.2	-0.1725		-17.2	-0.021		-17.2	-0.0782		-17.2	-0.122212		-17.2	-0.000110723		-17.2	-0.0483133		-17.2	0.0404876
-17.1	-0.0214982		-17.1	-0.067901		-17.1	-0.0279993		-17.1	-0.00430136		-17.1	-0.173898		-17.1	-0.0309998		-17.1	-0.0839998		-17.1	-0.118413		-17.1	0.00218864		-17.1	-0.0398132		-17.1	0.0441885
-17	-0.02		-17	-0.0673		-17	-0.0247		-17	0.00230001		-17	-0.176		-17	-0.0358		-17	-0.0767		-17	-0.1147		-17	-0.00359996		-17	-0.0351999		-17	0.0386999
-16.9	-0.0226976		-16.9	-0.063301		-16.9	-0.0359968		-16.9	0.00229789		-16.9	-0.1751		-16.9	-0.0304014		-16.9	-0.0709996		-16.9	-0.109314		-16.9	-0.00161195		-16.9	-0.0319117		-16.9	0.0368882
-16.8	-0.0310982		-16.8	-0.0602005		-16.8	-0.0418975		-16.8	-0.00150063		-16.8	-0.1803		-16.8	-0.0235009		-16.8	-0.0614999		-16.8	-0.103915		-16.8	0.00539019		-16.8	-0.0306126		-16.8	0.014893
-16.7	-0.0322		-16.7	-0.0595		-16.7	-0.0528		-16.7	-0.00880001		-16.7	-0.1726		-16.7	-0.0182		-16.7	-0.0544		-16.7	-0.101412		-16.7	0.0223888		-16.7	-0.0326102		-16.7	0.0128928
-16.6	-0.033799		-16.6	-0.0621997		-16.6	-0.066596		-16.6	-0.0121001		-16.6	-0.163802		-16.6	-0.0123997		-16.6	-0.0524987		-16.6	-0.0949119		-16.6	0.0394885		-16.6	-0.0319114		-16.6	0.0151907
-16.5	-0.0398		-16.5	-0.0617		-16.5	-0.0863		-16.5	-0.00869999		-16.5	-0.1553		-16.5	-0.00710001		-16.5	-0.0506		-16.5	-0.0716		-16.5	0.0448		-16.5	-0.0335		-16.5	0.0254001
-16.4	-0.0649964		-16.4	-0.0640998		-16.4	-0.100497		-16.4	-0.00210146		-16.4	-0.159001		-16.4	-0.0103992		-16.4	-0.0518987		-16.4	-0.0531113		-16.4	0.0638882		-16.4	-0.0342102		-16.4	0.0503866
-16.3	-0.0966949		-16.3	-0.066901		-16.3	-0.109698		-16.3	-0.00360047		-16.3	-0.1577		-16.3	-0.020899		-16.3	-0.0574984		-16.3	-0.0292117		-16.3	0.0641873		-16.3	-0.0357104		-16.3	0.084287
-16.2	-0.1088		-16.2	-0.0675		-16.2	-0.116		-16.2	-0.00359998		-16.2	-0.1467		-16.2	-0.0307		-16.2	-0.0579		-16.2	-0.0151119		-16.2	0.0599881		-16.2	-0.0332112		-16.2	0.120287
-16.1	-0.114597		-16.1	-0.0692016		-16.1	-0.1168		-16.1	-0.00560069		-16.1	-0.142599		-16.1	-0.0479984		-16.1	-0.0611987		-16.1	0.000888584		-16.1	0.0477892		-16.1	-0.0276119		-16.1	0.156387
-16	-0.1227		-16	-0.0738		-16	-0.1245		-16	-0.00640001		-16	-0.137		-16	-0.0501		-16	-0.0599		-16	0.0211		-16	0.0342		-16	-0.0175001		-16	0.1765
-15.9	-0.1176		-15.9	-0.0722022		-15.9	-0.131898		-15.9	-0.00790178		-15.9	-0.139499		-15.9	-0.0529991		-15.9	-0.0659989		-15.9	0.0266888		-15.9	0.039089		-15.9	-0.00411298		-15.9	0.190689
-15.8	-0.1078		-15.8	-0.0709017		-15.8	-0.133099		-15.8	-0.0117016		-15.8	-0.1333		-15.8	-0.058599		-15.8	-0.0583002		-15.8	0.0268892		-15.8	0.0445887		-15.8	0.0101868		-15.8	0.205187
-15.7	-0.0955		-15.7	-0.067		-15.7	-0.1336		-15.7	-0.0195		-15.7	-0.1256		-15.7	-0.0636		-15.7	-0.0563		-15.7	0.0280891		-15.7	0.0500892		-15.7	0.0223867		-15.7	0.210388
-15.6	-0.0908015		-15.6	-0.0597025		-15.6	-0.1316		-15.6	-0.0249018		-15.6	-0.1175		-15.6	-0.0604011		-15.6	-0.0520002		-15.6	0.0323884		-15.6	0.0580878		-15.6	0.0398845		-15.6	0.219287
-15.5	-0.0858		-15.5	-0.0638		-15.5	-0.1248		-15.5	-0.0225		-15.5	-0.1193		-15.5	-0.0594		-15.5	-0.0427		-15.5	0.0345		-15.5	0.0653		-15.5	0.0552999		-15.5	0.2328
-15.4	-0.0705016		-15.4	-0.0618015		-15.4	-0.1152		-15.4	-0.0260014		-15.4	-0.117501		-15.4	-0.0591014		-15.4	-0.0394		-15.4	0.0241932		-15.4	0.0632898		-15.4	0.0728856		-15.4	0.240685
-15.3	-0.0722006		-15.3	-0.0633013		-15.3	-0.1123		-15.3	-0.0348005		-15.3	-0.115701		-15.3	-0.0658006		-15.3	-0.0359998		-15.3	0.0257893		-15.3	0.076087		-15.3	0.0818889		-15.3	0.248486
-15.2	-0.0922		-15.2	-0.0538		-15.2	-0.1066		-15.2	-0.0354		-15.2	-0.1117		-15.2	-0.0559		-15.2	-0.0308		-15.2	0.0281897		-15.2	0.0810893		-15.2	0.0841895		-15.2	0.249688
-15.1	-0.0961974		-15.1	-0.0460021		-15.1	-0.0954016		-15.1	-0.0409008		-15.1	-0.107901		-15.1	-0.0445019		-15.1	-0.0317994		-15.1	0.0258898		-15.1	0.0821895		-15.1	0.0844901		-15.1	0.252587
-15	-0.104		-15	-0.038		-15	-0.1013		-15	-0.0488		-15	-0.112		-15	-0.0526		-15	-0.042		-15	0.0289001		-15	0.0692999		-15	0.0679999		-15	0.2449
-14.9	-0.116597		-14.9	-0.0359005		-14.9	-0.1084		-14.9	-0.0494003		-14.9	-0.106201		-14.9	-0.0519995		-14.9	-0.0429996		-14.9	0.0140935		-14.9	0.0702901		-14.9	0.0543937		-14.9	0.233591
-14.8	-0.116397		-14.8	-0.0328998		-14.8	-0.1152		-14.8	-0.0525002		-14.8	-0.108599		-14.8	-0.0440006		-14.8	-0.0355002		-14.8	0.0129885		-14.8	0.0552959		-14.8	0.0391942		-14.8	0.209595
-14.7	-0.1322		-14.7	-0.0284		-14.7	-0.1274		-14.7	-0.0471		-14.7	-0.102		-14.7	-0.044		-14.7	-0.0222		-14.7	0.0165878		-14.7	0.0490916		-14.7	0.0202964		-14.7	0.181396
-14.6	-0.128898		-14.6	-0.0402983		-14.6	-0.1381		-14.6	-0.0450999		-14.6	-0.1134		-14.6	-0.0387999		-14.6	-0.0116011		-14.6	0.0168894		-14.6	0.0388918		-14.6	-0.00220276		-14.6	0.147996
-14.5	-0.1178		-14.5	-0.0514		-14.5	-0.1541		-14.5	-0.0405		-14.5	-0.1124		-14.5	-0.0345		-14.5	-0.0047		-14.5	0.0121		-14.5	0.0211001		-14.5	-0.0197001		-14.5	0.1155
-14.4	-0.0916028		-14.4	-0.0470983		-14.4	-0.151201		-14.4	-0.0193995		-14.4	-0.105002		-14.4	-0.0278003		-14.4	0.00669968		-14.4	0.00299041		-14.4	0.00779432		-14.4	-0.0244073		-14.4	0.0886938
-14.3	-0.0545045		-14.3	-0.0464989		-14.3	-0.148001		-14.3	-0.017899		-14.3	-0.101001		-14.3	-0.0278998		-14.3	0.00530032		-14.3	-0.0134069		-14.3	-0.00410521		-14.3	-0.0377063		-14.3	0.0673922
-14.2	-0.033		-14.2	-0.0456		-14.2	-0.1305		-14.2	0.00300003		-14.2	-0.0828		-14.2	-0.0261		-14.2	0.0081		-14.2	-0.0285081		-14.2	-0.0116075		-14.2	-0.0482054		-14.2	0.0479922
-14.1	-0.00840536		-14.1	-0.0393992		-14.1	-0.108104		-14.1	0.0158016		-14.1	-0.0794012		-14.1	-0.0223001		-14.1	0.0145997		-14.1	-0.0324089		-14.1	-0.0206072		-14.1	-0.0631051		-14.1	0.0285923
-14	-0.0059		-14	-0.0434		-14	-0.0834		-14	-0.0017		-14	-0.0841		-14	-0.0125		-14	0.0241		-14	-0.0438999		-14	-0.0222001		-14	-0.071		-14	0.0220999
-13.9	-0.0053031		-13.9	-0.0484988		-13.9	-0.0628033		-13.9	-0.00259854		-13.9	-0.102799		-13.9	-0.00420062		-13.9	0.0258002		-13.9	-0.0477124		-13.9	-0.0184101		-13.9	-0.0735096		-13.9	0.00539117
-13.8	-0.00240227		-13.8	-0.0547988		-13.8	-0.0467028		-13.8	0.00220151		-13.8	-0.123999		-13.8	-0.00639895		-13.8	0.0192009		-13.8	-0.0523102		-13.8	-0.0179087		-13.8	-0.0811086		-13.8	0.000388483
-13.7	-0.0055		-13.7	-0.0595		-13.7	-0.0407		-13.7	-0.0059		-13.7	-0.1329		-13.7	-0.0171		-13.7	0.0262		-13.7	-0.0548075		-13.7	-0.0278059		-13.7	-0.0816085		-13.7	-0.00171054
-13.6	-0.00920076		-13.6	-0.0631979		-13.6	-0.0357025		-13.6	-0.0010995		-13.6	-0.142698		-13.6	-0.0206984		-13.6	0.0245014		-13.6	-0.0536083		-13.6	-0.039506		-13.6	-0.0749102		-13.6	-0.0145065
-13.5	-0.0166		-13.5	-0.0771		-13.5	-0.0189		-13.5	0.0103		-13.5	-0.144		-13.5	-0.0362		-13.5	0.0278		-13.5	-0.0563		-13.5	-0.0386001		-13.5	-0.0608001		-13.5	-0.0303001
-13.4	-0.0125016		-13.4	-0.0811982		-13.4	-0.0104029		-13.4	0.0123993		-13.4	-0.1305		-13.4	-0.0415982		-13.4	0.0237999		-13.4	-0.0571094		-13.4	-0.0418101		-13.4	-0.0495094		-13.4	-0.0411085
-13.3	-0.0134006		-13.3	-0.0853971		-13.3	0.00939754		-13.3	0.00870048		-13.3	-0.1178		-13.3	-0.0353999		-13.3	0.0121003		-13.3	-0.06881		-13.3	-0.0442099		-13.3	-0.0353091		-13.3	-0.049811
-13.2	-0.0249		-13.2	-0.0765		-13.2	0.0142		-13.2	0.00770001		-13.2	-0.1177		-13.2	-0.0339		-13.2	0.0055		-13.2	-0.0769112		-13.2	-0.0404104		-13.2	-0.0396082		-13.2	-0.0471154
-13.1	-0.0401987		-13.1	-0.0735977		-13.1	0.0134995		-13.1	0.0205007		-13.1	-0.1185		-13.1	-0.0297005		-13.1	0.00479999		-13.1	-0.0763121		-13.1	-0.0333112		-13.1	-0.0551059		-13.1	-0.0401134
-13	-0.0365		-13	-0.0706		-13	0.0013		-13	0.00939999		-13	-0.105		-13	-0.02		-13	0.0019		-13	-0.0676999		-13	-0.0248999		-13	-0.0671001		-13	-0.0389
-12.9	-0.0276002		-12.9	-0.0601995		-12.9	-0.00560108		-12.9	-0.00369752		-12.9	-0.102		-12.9	-0.0266984		-12.9	-0.0114982		-12.9	-0.0593114		-12.9	-0.0199102		-12.9	-0.0790058		-12.9	-0.040709
-12.8	-0.0144		-12.8	-0.0385		-12.8	0.00949696		-12.8	-0.00140015		-12.8	-0.1022		-12.8	-0.0292992		-12.8	-0.00839901		-12.8	-0.051512		-12.8	-0.0153104		-12.8	-0.0765089		-12.8	-0.0388105
-12.7	-0.0038		-12.7	-0.0191		-12.7	0.0189		-12.7	0.000799989		-12.7	-0.1035		-12.7	-0.0195		-12.7	-0.0059		-12.7	-0.0510105		-12.7	-0.0187085		-12.7	-0.0830075		-12.7	-0.0427109
-12.6	0.00669824		-12.6	-0.0112992		-12.6	0.0192007		-12.6	-0.00769881		-12.6	-0.102799		-12.6	-0.0158994		-12.6	-0.00609991		-12.6	-0.0434118		-12.6	-0.0232092		-12.6	-0.0855076		-12.6	-0.0462095
-12.5	0.0066		-12.5	-0.0196		-12.5	0.0235		-12.5	-0.00719999		-12.5	-0.0969		-12.5	-0.013		-12.5	-0.0035		-12.5	-0.041		-12.5	-0.0273001		-12.5	-0.0836999		-12.5	-0.0497
-12.4	0.00519768		-12.4	-0.0287965		-12.4	0.0280987		-12.4	-0.00149822		-12.4	-0.0862002		-12.4	-0.0105999		-12.4	-0.00199985		-12.4	-0.0424111		-12.4	-0.0296093		-12.4	-0.0811072		-12.4	-0.0450117
-12.3	-0.00140217		-12.3	-0.0383965		-12.3	0.0172005		-12.3	-0.00659706		-12.3	-0.0770007		-12.3	-0.0129998		-12.3	0.00359904		-12.3	-0.0443123		-12.3	-0.0353105		-12.3	-0.0824074		-12.3	-0.044112
-12.2	0.003		-12.2	-0.052		-12.2	0.0116		-12.2	-0.00859999		-12.2	-0.0776		-12.2	-0.00699999		-12.2	0.0165		-12.2	-0.0414121		-12.2	-0.032911		-12.2	-0.0775092		-12.2	-0.0440107
-12.1	0.00169838		-12.1	-0.0640954		-12.1	0.0101986		-12.1	-0.00989521		-12.1	-0.0752007		-12.1	-0.00829958		-12.1	0.0289988		-12.1	-0.0387131		-12.1	-0.0313107		-12.1	-0.0722085		-12.1	-0.0376116
-12	-0.008		-12	-0.0786		-12	0.0145		-12	-0.00770001		-12	-0.0735		-12	-0.0102		-12	0.0461		-12	-0.0388999		-12	-0.0251999		-12	-0.0733999		-12	-0.0364
-11.9	-0.0127016		-11.9	-0.0837961		-11.9	0.0224971		-11.9	-0.00999608		-11.9	-0.0786998		-11.9	-0.0122987		-11.9	0.0614985		-11.9	-0.0313133		-11.9	-0.0242098		-11.9	-0.074709		-11.9	-0.0391106
-11.8	-0.0163011		-11.8	-0.0884968		-11.8	0.0288982		-11.8	-0.00639613		-11.8	-0.0892988		-11.8	-0.0101993		-11.8	0.0711989		-11.8	-0.0338118		-11.8	-0.0239095		-11.8	-0.0832074		-11.8	-0.0339114
-11.7	-0.0231		-11.7	-0.0846		-11.7	0.0373		-11.7	-0.00279999		-11.7	-0.0926		-11.7	-0.0179		-11.7	0.0787		-11.7	-0.0341118		-11.7	-0.0156101		-11.7	-0.0800084		-11.7	-0.0269108
-11.6	-0.0274001		-11.6	-0.0702984		-11.6	0.0463983		-11.6	0.00640306		-11.6	-0.0991992		-11.6	-0.010299		-11.6	0.0844992		-11.6	-0.0358102		-11.6	-0.00830978		-11.6	-0.0778085		-11.6	-0.0237093
-11.5	-0.0292		-11.5	-0.0653		-11.5	0.0513		-11.5	0.00569999		-11.5	-0.0993		-11.5	-0.00350001		-11.5	0.0881		-11.5	-0.0302999		-11.5	-0.00120005		-11.5	-0.0752001		-11.5	-0.0320999
-11.4	-0.0339997		-11.4	-0.0592972		-11.4	0.0570988		-11.4	-0.00109677		-11.4	-0.0979981		-11.4	-9.89861e-05		-11.4	0.0948999		-11.4	-0.0304094		-11.4	0.00289138		-11.4	-0.0756074		-11.4	-0.0324091
-11.3	-0.0375006		-11.3	-0.0517979		-11.3	0.0612989		-11.3	0.00340133		-11.3	-0.0942996		-11.3	0.00530118		-11.3	0.0977996		-11.3	-0.0211103		-11.3	0.00329146		-11.3	-0.0788076		-11.3	-0.0346093
-11.2	-0.0295		-11.2	-0.0488		-11.2	0.0567		-11.2	0.00910001		-11.2	-0.0953		-11.2	0.0066		-11.2	0.0997		-11.2	-0.0153095		-11.2	0.00409261		-11.2	-0.0816071		-11.2	-0.035309
-11.1	-0.026301		-11.1	-0.0406985		-11.1	0.0562991		-11.1	-0.000598156		-11.1	-0.0920995		-11.1	0.00900151		-11.1	0.0981002		-11.1	-0.0134088		-11.1	0.0117907		-11.1	-0.0798079		-11.1	-0.0370094
-11	-0.0247		-11	-0.0421		-11	0.0576		-11	0.005		-11	-0.0879		-11	0.01		-11	0.1012		-11	-0.0123		-11	0.0114		-11	-0.078		-11	-0.0334
-10.9	-0.0229008		-10.9	-0.0388985		-10.9	0.0580001		-10.9	0.00580115		-10.9	-0.0859989		-10.9	0.0114009		-10.9	0.100001		-10.9	-0.0106097		-10.9	0.0127907		-10.9	-0.0774074		-10.9	-0.0342097
-10.8	-0.019201		-10.8	-0.0422979		-10.8	0.0524006		-10.8	0.00670196		-10.8	-0.0863994		-10.8	0.0173002		-10.8	0.0993997		-10.8	-0.00990947		-10.8	0.0158908		-10.8	-0.0793071		-10.8	-0.0367088
-10.7	-0.0212		-10.7	-0.0406		-10.7	0.0484		-10.7	0.0111		-10.7	-0.0831		-10.7	0.0237		-10.7	0.1049		-10.7	-0.00881007		-10.7	0.0126916		-10.7	-0.0774089		-10.7	-0.0392094
-10.6	-0.0263996		-10.6	-0.0432981		-10.6	0.0454997		-10.6	0.00500247		-10.6	-0.0856		-10.6	0.018301		-10.6	0.1032		-10.6	-0.0121102		-10.6	0.00519182		-10.6	-0.0795084		-10.6	-0.0429094
-10.5	-0.0322		-10.5	-0.0461		-10.5	0.0448		-10.5	0.0117		-10.5	-0.0864		-10.5	0.0165		-10.5	0.1068		-10.5	-0.0163		-10.5	0.000799981		-10.5	-0.0764		-10.5	-0.04
-10.4	-0.0387005		-10.4	-0.0505979		-10.4	0.0400003		-10.4	0.0153016		-10.4	-0.0865996		-10.4	0.0169006		-10.4	0.1082		-10.4	-0.0249094		-10.4	-0.0036093		-10.4	-0.0755087		-10.4	-0.0433084
-10.3	-0.0407997		-10.3	-0.0467983		-10.3	0.0450995		-10.3	0.0146021		-10.3	-0.0856998		-10.3	0.0193004		-10.3	0.110101		-10.3	-0.0353088		-10.3	-0.00860896		-10.3	-0.0795084		-10.3	-0.0511082
-10.2	-0.0367		-10.2	-0.0423		-10.2	0.0517		-10.2	0.012		-10.2	-0.0793		-10.2	0.0174		-10.2	0.1106		-10.2	-0.0408093		-10.2	-0.0101097		-10.2	-0.0825077		-10.2	-0.054709
-10.1	-0.038701		-10.1	-0.035899		-10.1	0.056099		-10.1	0.0187021		-10.1	-0.0770992		-10.1	0.0182004		-10.1	0.1111		-10.1	-0.04101		-10.1	-0.0147098		-10.1	-0.0793097		-10.1	-0.0491107
-10	-0.0385		-10	-0.0356		-10	0.0519		-10	0.019		-10	-0.0802		-10	0.0171		-10	0.1056		-10	-0.0397		-10	-0.022		-10	-0.0768999		-10	-0.0513
-9.90001	-0.0366011		-9.90001	-0.0362982		-9.90001	0.0501997		-9.90001	0.0254012		-9.90001	-0.0756002		-9.90001	0.0222004		-9.90001	0.108599		-9.90002	-0.0442099		-9.90002	-0.028708		-9.90002	-0.0770086		-9.90002	-0.0456108
-9.8	-0.0410006		-9.8	-0.0345984		-9.8	0.0501994		-9.8	0.0224027		-9.8	-0.0725002		-9.8	0.0206002		-9.8	0.114199		-9.80002	-0.0472107		-9.80002	-0.0324093		-9.80002	-0.0734087		-9.80002	-0.0442102
-9.7	-0.0387		-9.7	-0.0366		-9.7	0.0445		-9.7	0.0256		-9.7	-0.0679		-9.7	0.016		-9.7	0.118		-9.70001	-0.0505113		-9.70001	-0.03151		-9.70001	-0.0715094		-9.70001	-0.0409105
-9.60001	-0.0310013		-9.60001	-0.0405978		-9.60001	0.0416002		-9.60001	0.0220034		-9.60001	-0.0644998		-9.60001	0.0144005		-9.60001	0.1257		-9.60001	-0.0487106		-9.60001	-0.0360087		-9.60001	-0.0725086		-9.60001	-0.036911
-9.5	-0.0198		-9.5	-0.0379		-9.5	0.0419		-9.5	0.0296		-9.5	-0.064		-9.5	0.0137		-9.5	0.1327		-9.5	-0.048		-9.5	-0.0398		-9.5	-0.0745		-9.5	-0.0365001
-9.40001	-0.0118014		-9.40001	-0.0442979		-9.40001	0.0408994		-9.40001	0.0202035		-9.40001	-0.0631997		-9.40001	0.0120009		-9.40001	0.1307		-9.40002	-0.0488098		-9.40002	-0.0388097		-9.40002	-0.0699097		-9.40002	-0.0291124
-9.3	-0.00930134		-9.3	-0.0483973		-9.3	0.0345993		-9.3	0.00800357		-9.3	-0.0671993		-9.3	0.00340134		-9.3	0.1325		-9.30002	-0.0454112		-9.30002	-0.0410093		-9.30002	-0.0641094		-9.30002	-0.0297099
-9.2	-0.002		-9.2	-0.0539		-9.2	0.0331		-9.2	0.0013		-9.2	-0.0664		-9.2	0.0011		-9.2	0.1256		-9.20001	-0.0394118		-9.20001	-0.0369114		-9.20001	-0.0625086		-9.20001	-0.0272109
-9.10001	-0.0111992		-9.10001	-0.0654967		-9.10001	0.0312999		-9.10001	0.000500396		-9.10001	-0.0674995		-9.10001	0.00319983		-9.10001	0.1275		-9.10001	-0.0398107		-9.10001	-0.0352097		-9.10001	-0.0612087		-9.10001	-0.0247109
-9	-0.0193		-9	-0.0581		-9	0.0295		-9	-0.0015		-9	-0.0712		-9	-0.0017		-9	0.1307		-9	-0.0468001		-9	-0.0307		-9	-0.059		-9	-0.0176
-8.90001	-0.0366964		-8.90001	-0.0566988		-8.90001	0.0213004		-8.90001	-0.00600046		-8.90001	-0.0695		-8.90001	0.00350026		-8.90001	0.1248		-8.90002	-0.0489107		-8.90002	-0.0302105		-8.90002	-0.0590091		-8.90002	-0.0100112
-8.8	-0.044498		-8.8	-0.0407004		-8.8	0.0224004		-8.8	0.00539867		-8.8	-0.0708989		-8.8	-0.00509809		-8.8	0.1268		-8.80002	-0.0459109		-8.80002	-0.0371088		-8.80002	-0.0612092		-8.80002	0.00268758
-8.7	-0.049		-8.7	-0.04		-8.7	0.0441		-8.7	-0.0012		-8.7	-0.0737		-8.7	9.99996e-05		-8.7	0.1261		-8.70001	-0.0391115		-8.70001	-0.0292106		-8.70001	-0.0617093		-8.70001	0.010689
-8.60001	-0.0319993		-8.60001	-0.0345007		-8.60001	0.0468002		-8.60001	0.00719879		-8.60001	-0.0644997		-8.60001	0.00490024		-8.60001	0.1214		-8.60001	-0.0282109		-8.60001	-0.026509		-8.60001	-0.0594096		-8.60001	0.0213905
-8.5	-0.0351		-8.5	-0.0303		-8.5	0.0493		-8.5	0.000900001		-8.5	-0.0573		-8.5	0.0078		-8.5	0.1025		-8.5	-0.0271		-8.5	-0.0214		-8.5	-0.0659999		-8.5	0.0237
-8.40001	-0.0374984		-8.40001	-0.0330002		-8.40001	0.0434008		-8.40001	-0.000901037		-8.40001	-0.0513		-8.40001	0.00410021		-8.40001	0.083302		-8.40002	-0.0267072		-8.40002	-0.0225088		-8.40002	-0.0671103		-8.40002	0.0330897
-8.3	-0.0372984		-8.3	-0.0285005		-8.3	0.0332021		-8.3	0.00369902		-8.3	-0.0403009		-8.3	0.00340018		-8.3	0.0745007		-8.30002	-0.0263076		-8.30002	-0.0290068		-8.30002	-0.0713094		-8.30002	0.0305917
-8.2	-0.0308		-8.2	-0.024		-8.2	0.0333		-8.2	0.0032		-8.2	-0.036		-8.2	0.0053		-8.2	0.0722		-8.20001	-0.0262075		-8.20001	-0.0272089		-8.20001	-0.0678093		-8.20001	0.0152921
-8.10001	-0.0300988		-8.10001	-0.0220007		-8.10001	0.034		-8.10001	0.00819922		-8.10001	-0.0290011		-8.10001	0.00320049		-8.10001	0.0690002		-8.10001	-0.0199081		-8.10001	-0.0272067		-8.10001	-0.0652095		-8.10001	0.00669333
-8	-0.0311		-8	-0.0165		-8	0.0375		-8	0.0134		-8	-0.0331		-8	0.0057		-8	0.0638		-8	-0.0132		-8	-0.0267		-8	-0.0543		-8	0.00450002
-7.90001	-0.0309988		-7.90001	-0.0119009		-7.90001	0.035101		-7.90001	0.0109993		-7.90001	-0.0321004		-7.90001	0.00769956		-7.90001	0.0634996		-7.90002	-0.0182073		-7.90002	-0.0370065		-7.90002	-0.0599081		-7.90002	0.000691296
-7.8	-0.0285995		-7.8	-0.0076004		-7.8	0.0376003		-7.8	0.0111989		-7.8	-0.0298005		-7.8	0.0108991		-7.8	0.0635		-7.80002	-0.0254068		-7.80002	-0.0341075		-7.80002	-0.0659083		-7.80002	-0.00171015
-7.7	-0.0269		-7.7	0.000399999		-7.7	0.0383		-7.7	0.0146		-7.7	-0.0276		-7.7	0.0156		-7.7	0.0578		-7.70001	-0.0288082		-7.70001	-0.0265086		-7.70001	-0.0606087		-7.70001	-0.000810351
-7.60001	-0.0264997		-7.60001	0.000900289		-7.60001	0.0339002		-7.60001	0.0142999		-7.60001	-0.0286001		-7.60001	0.0178992		-7.60001	0.0516998		-7.60001	-0.0269092		-7.60001	-0.0222092		-7.60001	-0.0544104		-7.60001	-0.0062089
-7.5	-0.0285		-7.5	0.004		-7.5	0.0336		-7.5	0.0095		-7.5	-0.0229		-7.5	0.0228		-7.5	0.0465		-7.5	-0.0294		-7.5	-0.0236		-7.5	-0.0547		-7.5	-0.00530002
-7.40001	-0.0285993		-7.40001	0.00949959		-7.40001	0.0276003		-7.40001	0.00769992		-7.40001	-0.0186004		-7.40001	0.0252999		-7.40001	0.0388006		-7.40002	-0.0270095		-7.40002	-0.0200105		-7.40002	-0.0559096		-7.40002	-0.00771035
-7.3	-0.031399		-7.3	0.0132004		-7.3	0.0298		-7.3	0.00500005		-7.3	-0.0174001		-7.3	0.0223005		-7.3	0.0352002		-7.30002	-0.0284094		-7.30002	-0.0199084		-7.30002	-0.0541098		-7.30002	-0.0108094
-7.2	-0.0309		-7.2	0.0114		-7.2	0.0232		-7.2	0.0084		-7.2	-0.0144		-7.2	0.0243		-7.2	0.0346		-7.20001	-0.02711		-7.20001	-0.0180088		-7.20001	-0.0491104		-7.20001	-0.00890935
-7.10001	-0.031999		-7.10001	0.0109006		-7.10001	0.0192005		-7.10001	0.00770038		-7.10001	-0.013		-7.10001	0.0297		-7.10001	0.0346994		-7.10001	-0.0277097		-7.10001	-0.01371		-7.10001	-0.0525094		-7.10001	-0.00991014
-7	-0.0341		-7	0.0109		-7	0.0161		-7	0.0064		-7	-0.0106		-7	0.0294		-7	0.0355		-7	-0.0276		-7	-0.0116		-7	-0.0462		-7	-0.00479998
-6.90001	-0.039099		-6.90001	0.0111001		-6.90001	0.0179001		-6.90001	0.00760005		-6.90001	-0.0109997		-6.90001	0.0286998		-6.90001	0.0337		-6.90002	-0.0250105		-6.90002	-0.0117089		-6.90002	-0.0454102		-6.90002	-0.00200976
-6.8	-0.0393993		-6.8	0.0131002		-6.8	0.0177006		-6.8	0.00690034		-6.8	-0.0128996		-6.8	0.0275999		-6.8	0.0329		-6.80002	-0.0252101		-6.80002	-0.0102103		-6.80002	-0.0464099		-6.80002	-0.00260998
-6.7	-0.031		-6.7	0.0119		-6.7	0.0166		-6.7	0.0046		-6.7	-0.0129		-6.7	0.0235		-6.7	0.0309		-6.70001	-0.0257098		-6.70001	-0.00940919		-6.70001	-0.0449094		-6.70001	-0.00311002
-6.60001	-0.025699		-6.60001	0.0107		-6.60001	0.0124005		-6.60001	0.00230029		-6.60001	-0.0107		-6.60001	0.0190004		-6.60001	0.0261003		-6.60001	-0.0262093		-6.60001	-0.00700881		-6.60001	-0.0473093		-6.60001	-0.00461
-6.5	-0.0283		-6.5	0.0121		-6.5	0.0141		-6.5	0.0049		-6.5	-0.0112		-6.5	0.0167		-6.5	0.0196		-6.5	-0.0224		-6.5	-0.00720001		-6.5	-0.0462		-6.5	-0.0049
-6.40001	-0.0286993		-6.40001	0.0121		-6.40001	0.00970101		-6.40001	0.00590035		-6.40001	-0.0120997		-6.40001	0.0130009		-6.40001	0.0159004		-6.40002	-0.0203095		-6.40002	-0.00760926		-6.40002	-0.04451		-6.40002	-0.00450994
-6.3	-0.0276991		-6.3	0.0124		-6.3	0.00770093		-6.3	0.00400047		-6.3	-0.0132996		-6.3	0.00860056		-6.3	0.0128999		-6.30002	-0.021309		-6.30002	-0.00960808		-6.30002	-0.0412096		-6.30002	-0.00610958
-6.2	-0.0289		-6.2	0.0063		-6.2	0.0015		-6.2	0.0055		-6.2	-0.0086		-6.2	0.0043		-6.2	0.0086		-6.20001	-0.0188097		-6.20001	-0.0120091		-6.20001	-0.0421099		-6.20001	-0.00110955
-6.10001	-0.0266996		-6.10001	0.0034004		-6.10001	-0.0006991		-6.10001	0.00250031		-6.10001	-0.0107994		-6.10001	0.00679997		-6.10001	0.00420058		-6.10001	-0.01951		-6.10001	-0.0115093		-6.10001	-0.0431085		-6.10001	-0.0031091
-6	-0.0186		-6	0.0023		-6	-0.000600001		-6	0.0011		-6	-0.0108		-6	0.0069		-6	0.0057		-6	-0.0213		-6	-0.0123		-6	-0.04		-6	-0.00079999
-5.90001	-0.0174995		-5.90001	0.00190003		-5.90001	-0.000399466		-5.90001	0.000800061		-5.90001	-0.00810015		-5.90001	0.00880005		-5.90001	0.00500002		-5.90002	-0.0216091		-5.90002	-0.0134078		-5.90002	-0.0396088		-5.90002	-0.00190939
-5.8	-0.0174987		-5.8	0.00199991		-5.8	-0.00489899		-5.8	-0.00269986		-5.8	-0.00480011		-5.8	0.00820055		-5.8	4.00178e-11		-5.80002	-0.0188097		-5.80002	-0.0127088		-5.80002	-0.040809		-5.80002	-0.00310937
-5.7	-0.013		-5.7	0.0033		-5.7	-0.0069		-5.7	-0.0008		-5.7	-0.0048		-5.7	0.0066		-5.7	-0.0014		-5.70001	-0.0166103		-5.70001	-0.0105095		-5.70001	-0.0326102		-5.70001	-0.00250937
-5.60001	-0.0102997		-5.60001	0.00330034		-5.60001	-0.00659954		-5.60001	-0.00159966		-5.60001	-0.00549985		-5.60001	0.00590029		-5.60001	-0.00259986		-5.60001	-0.0114103		-5.60001	-0.00880925		-5.60001	-0.0244105		-5.60001	-0.00140968
-5.5	-0.014		-5.5	0.0024		-5.5	-0.0043		-5.5	-0.0004		-5.5	-0.0068		-5.5	0.0047		-5.5	-0.002		-5.5	-0.00769999		-5.5	-0.0099		-5.5	-0.0233		-5.5	-0.004
-5.40001	-0.0110993		-5.40001	0.0021004		-5.40001	0.000500107		-5.40001	0.00219992		-5.40001	0.000899649		-5.40001	0.00170009		-5.40001	-0.000500458		-5.40002	-0.00571007		-5.40002	-0.00870901		-5.40002	-0.0190098		-5.40002	-0.00100992
-5.3	-0.00589992		-5.3	0.00160031		-5.3	0.000900335		-5.3	0.00400032		-5.3	-0.000599832		-5.3	0.00200021		-5.3	-0.000900244		-5.30002	-0.00660879		-5.30002	-0.0082097		-5.30002	-0.0150101		-5.30002	-0.00161001
-5.2	-0.0048		-5.2	0.0082		-5.2	0.0012		-5.2	0.0078		-5.2	0.0028		-5.2	0.0055		-5.2	-0.0001		-5.20001	-0.010408		-5.20001	-0.00660955		-5.20001	-0.00741126		-5.20001	-0.00290921
-5.10001	-0.00239969		-5.10001	0.00850032		-5.10001	-0.000299817		-5.10001	0.00570053		-5.10001	0.00100037		-5.10001	0.00710011		-5.10001	0.000999802		-5.10001	-0.00511007		-5.10001	-0.00481044		-5.10001	-0.0027105		-5.10001	-0.0016097
-5	0		-5	0.0106		-5	0		-5	0.0064		-5	-0.0003		-5	0.0065		-5	0.0045		-5	0		-5	0		-5	0		-5	0
-4.90001	4.12037e-07		-4.90001	0.00770059		-4.90001	0.00460009		-4.90001	0.00360023		-4.90001	0.000200107		-4.90001	0.00510046		-4.90001	0.00669973		-4.90002	0.00179027		-4.90002	0.00558938		-4.90002	-0.00380937		-4.90002	-0.000609339
-4.8	0.00139998		-4.8	0.00570037		-4.8	0.00580056		-4.8	0.00449966		-4.8	-0.00309986		-4.8	0.00220034		-4.8	0.0145993		-4.80002	0.00359063		-4.80002	0.0113906		-4.80002	-0.00420931		-4.80002	0.000690633
-4.7	-0.0013		-4.7	0.0055		-4.7	0.0065		-4.7	0.0024		-4.7	-0.0069		-4.7	-0.0008		-4.7	0.0172		-4.70001	0.00549069		-4.70001	0.00979142		-4.70001	-0.00310998		-4.70001	0.00139094
-4.60001	-0.00379908		-4.60001	0.00759974		-4.60001	0.00580081		-4.60001	0.00359939		-4.60001	-0.00319988		-4.60001	-0.00240018		-4.60001	0.0160006		-4.60001	0.0060906		-4.60001	0.0159903		-4.60001	-0.00980912		-4.60001	-0.00180934
-4.5	-0.0091		-4.5	0.0096		-4.5	0.0027		-4.5	0.0005		-4.5	-0.0016		-4.5	-0.0005		-4.5	0.0163		-4.5	0.0086		-4.5	0.0188		-4.5	-0.0146		-4.5	0.0016
-4.40001	-0.0132993		-4.40001	0.0129993		-4.40001	0.00130052		-4.40001	-0.00299963		-4.40001	-0.00249928		-4.40001	-0.00239986		-4.40001	0.0138001		-4.40002	0.00959044		-4.40002	0.0180916		-4.40002	-0.0119098		-4.40002	0.000590455
-4.3	-0.0102998		-4.3	0.0113002		-4.3	-0.00329922		-4.3	-0.00739979		-4.3	-0.0023996		-4.3	-0.00150027		-4.3	0.0127002		-4.30002	0.0129892		-4.30002	0.0185911		-4.30002	-0.00711028		-4.30002	-0.00220861
-4.2	-0.0105		-4.2	0.0094		-4.2	-0.0011		-4.2	-0.0071		-4.2	0.0013		-4.2	-0.0028		-4.2	0.0115		-4.20001	0.0151898		-4.20001	0.0217907		-4.20001	-0.00840967		-4.20001	0.000990505
-4.10001	-0.0087		-4.10001	0.00770026		-4.10001	0.0024		-4.10001	-0.00140032		-4.10001	0.00349992		-4.10001	-0.00709963		-4.10001	0.00480029		-4.10001	0.0167907		-4.10001	0.0235903		-4.10001	-0.00811018		-4.10001	-0.00150924
-4	-0.0102		-4	0.0068		-4	0.0067		-4	-0.0004		-4	0.0067		-4	-0.0066		-4	0.0024		-4	0.0161		-4	0.0226		-4	-0.00509999		-4	0.000400002
-3.90001	-0.00949953		-3.90001	0.00140038		-3.90001	0.00500049		-3.90001	0.00179977		-3.90001	0.0090002		-3.90001	-0.0022		-3.90001	0.00219973		-3.90002	0.0128914		-3.90002	0.0299899		-3.90002	-0.00550854		-3.90002	-0.000609203
-3.8	-0.0137996		-3.8	0.000499848		-3.8	0.00230044		-3.8	0.00319988		-3.8	0.0129997		-3.8	-0.00259982		-3.8	0.00149963		-3.80002	0.0164904		-3.80002	0.0373895		-3.80002	0.000690085		-3.80002	0.00209019
-3.7	-0.0127		-3.7	-0.0003		-3.7	0.0106		-3.7	0.0069		-3.7	0.0183		-3.7	0.0023		-3.7	0.0031		-3.70001	0.0145901		-3.70001	0.0358911		-3.70001	-0.000709281		-3.70001	0.00249023
-3.60001	-0.00780055		-3.60001	-0.00809884		-3.60001	-0.00129881		-3.60001	-0.00599882		-3.60001	0.0121007		-3.60001	0.00139974		-3.60001	-0.0118984		-3.60001	0.00879255		-3.60001	0.0316929		-3.60001	-0.00110696		-3.60001	-0.000308043
-3.5	-0.0057		-3.5	-0.0099		-3.5	-0.0025		-3.5	-0.0047		-3.5	0.0097		-3.5	0.0025		-3.5	-0.0134		-3.5	0.014		-3.5	0.0303		-3.5	0.0128		-3.5	0.0043
-3.40001	-0.000900229		-3.40001	-0.0102007		-3.40001	0.0013		-3.40001	-0.00690037		-3.40001	0.00889931		-3.40001	0.000999756		-3.40001	-0.0169999		-3.40002	0.0123922		-3.40002	0.0316913		-3.40002	0.00339272		-3.40002	0.00499102
-3.3	0.000700413		-3.3	-0.0103004		-3.3	0.0028998		-3.3	-0.000200473		-3.3	0.00190047		-3.3	-0.00400005		-3.3	-0.0182		-3.30002	0.0126917		-3.30002	0.0307922		-3.30002	-0.00210895		-3.30002	0.00429136
-3.2	-0.0015		-3.2	-0.013		-3.2	0.0017		-3.2	0.0011		-3.2	0.0026		-3.2	-0.0042		-3.2	-0.0296		-3.20001	0.0138918		-3.20001	0.0362906		-3.20001	-0.0110078		-3.20001	0.00169163
-3.10001	-0.0043997		-3.10001	-0.0173001		-3.10001	-0.00149904		-3.10001	-0.00360027		-3.10001	0.00349954		-3.10001	-0.0120998		-3.10001	-0.0321997		-3.10001	0.0159898		-3.10001	0.0350922		-3.10001	-0.00660911		-3.10001	0.00919083
-3	-0.0113		-3	-0.0101		-3	-0.0082		-3	-0.0038		-3	0.0299		-3	-0.0069		-3	-0.0345		-3	0.0132		-3	0.0366		-3	-0.0114		-3	0.00940001
-2.90001	-0.0135997		-2.90001	-0.00149977		-2.90001	-0.0180998		-2.90001	-0.00479989		-2.90001	0.0403003		-2.90001	-0.0106996		-2.90001	-0.0364995		-2.90002	0.0203852		-2.90002	0.0299906		-2.90002	0.0104912		-2.90002	0.0207863
-2.8	-0.0175996		-2.8	-0.00329979		-2.8	-0.0193992		-2.8	-0.00200055		-2.8	0.0409004		-2.8	-0.0128002		-2.8	-0.0371998		-2.80002	0.0238903		-2.80002	0.0289907		-2.80002	0.020391		-2.80002	0.0197912
-2.7	-0.0212		-2.7	-0.0054		-2.7	-0.017		-2.7	-0.0029		-2.7	0.0444		-2.7	-0.0223		-2.7	-0.035		-2.70001	0.020991		-2.70001	0.0302901		-2.70001	0.0198917		-2.70001	0.0170918
-2.60001	-0.0204004		-2.60001	-0.00449989		-2.60001	-0.0199997		-2.60001	-0.00190023		-2.60001	0.0427009		-2.60001	-0.0295988		-2.60001	-0.0366996		-2.60001	0.0222901		-2.60001	0.0346904		-2.60001	0.019292		-2.60001	0.020591
-2.5	-0.0171		-2.5	-0.0006		-2.5	-0.0194		-2.5	-0.0031		-2.5	0.0461		-2.5	-0.0273		-2.5	-0.0346		-2.5	0.0259		-2.5	0.0369		-2.5	0.0208		-2.5	0.0279
-2.40001	-0.0239997		-2.40001	-0.00239976		-2.40001	-0.0202993		-2.40001	-0.00370003		-2.40001	0.0431		-2.40001	-0.029		-2.40001	-0.0307004		-2.40002	0.0201921		-2.40002	0.0370917		-2.40002	0.019492		-2.40002	0.0302906
-2.3	-0.0134007		-2.3	-0.00200009		-2.3	-0.0159998		-2.3	0.00129974		-2.3	0.0409005		-2.3	-0.0256		-2.3	-0.0359989		-2.30002	0.0160909		-2.30002	0.0414903		-2.30002	0.0220906		-2.30002	0.0273917
-2.2	-0.0104		-2.2	-0.0033		-2.2	-0.0133		-2.2	0.0069		-2.2	0.0396		-2.2	-0.0318		-2.2	-0.0427		-2.20001	0.0191891		-2.20001	0.0416904		-2.20001	0.023091		-2.20001	0.0249919
-2.10001	-0.0111006		-2.10001	-0.0133986		-2.10001	-0.020999		-2.10001	0.0162991		-2.10001	0.0475995		-2.10001	-0.0312		-2.10001	-0.0345007		-2.10001	0.0216904		-2.10001	0.0417924		-2.10001	0.0282901		-2.10001	0.0234902
-2	-0.0044		-2	-0.0107		-2	-0.0219		-2	0.0165		-2	0.0495		-2	-0.03		-2	-0.0306		-2	0.0242		-2	0.0392		-2	0.0281		-2	0.029
-1.90001	-0.00679966		-1.90001	-0.00929934		-1.90001	-0.0119004		-1.90001	0.0158998		-1.90001	0.0519006		-1.90001	-0.0170003		-1.90001	-0.0293998		-1.90002	0.0158912		-1.90002	0.0337915		-1.90002	0.0267925		-1.90002	0.0302912
-1.8	-0.0104003		-1.8	-0.0034009		-1.8	-0.00690108		-1.8	0.0131005		-1.8	0.0557998		-1.8	-0.0139994		-1.8	-0.0249005		-1.80002	0.0131904		-1.80002	0.0370904		-1.80002	0.0311912		-1.80002	0.035291
-1.7	-0.0107		-1.7	-0.0047		-1.7	-0.0105		-1.7	0.0146		-1.7	0.0543		-1.7	-0.0031		-1.7	-0.0259		-1.70001	0.0165894		-1.70001	0.0389887		-1.70001	0.0309919		-1.70001	0.0390902
-1.60001	-0.0142009		-1.60001	-0.00130005		-1.60001	-0.0075009		-1.60001	0.00460021		-1.60001	0.0579003		-1.60001	-0.00659963		-1.60001	-0.0309997		-1.60001	0.0115911		-1.60001	0.0454894		-1.60001	0.0266911		-1.60001	0.0369926
-1.5	-0.0027		-1.5	0.0063		-1.5	-0.0101		-1.5	0.015		-1.5	0.0688		-1.5	-0.0129		-1.5	-0.0422		-1.5	0.0163		-1.5	0.0476		-1.5	0.0343999		-1.5	0.0405
-1.40001	-0.0082		-1.40001	0.00460026		-1.40001	-0.0101		-1.40001	0.015		-1.40001	0.0688		-1.40001	-0.00760137		-1.40001	-0.0551988		-1.40002	0.0137912		-1.40002	0.0518908		-1.40002	0.0262894		-1.40002	0.0447911
-1.3	-0.0082		-1.3	0.00230035		-1.3	-0.0101		-1.3	0.0184		-1.3	0.0749999		-1.3	-0.00760137		-1.3	-0.0551988		-1.30002	0.0106897		-1.30002	0.0551894		-1.30002	0.0343999		-1.30002	0.0405
-1.2	-0.00820041		-1.2	-0.0005		-1.2	-0.0072988		-1.2	0.0206986		-1.2	0.0749999		-1.2	-0.00919728		-1.2	-0.050099		-1.20001	0.0106897		-1.20001	0.0573917		-1.20001	0.0363913		-1.20001	0.0338909
-1.10001	-0.0095		-1.10001	-0.00289934		-1.10001	0.0237999		-1.10001	0.0184		-1.10001	0.0827		-1.10001	-0.0129		-1.10001	-0.0422		-1.10001	0.0071915		-1.10001	0.0604907		-1.10001	0.0411911		-1.10001	0.032091
-1	-0.0148964		-1	-0.0456		-1	0.0395		-1	0.0168		-1	0.0905039		-1	-0.0129		-1	-0.0265		-1	0.0071915		-1	0.0615923		-1	0.0417		-1	0.032091
-0.900009	-0.0148964		-0.900009	-0.0761937		-0.900009	0.0237999		-0.900009	0.015		-0.900009	0.0905039		-0.900009	-0.0129		-0.900009	-0.0265		-0.900024	0.00721474		-0.900024	0.0605061		-0.900024	0.0417		-0.900024	0.0307
-0.800003	-0.0148964		-0.800003	-0.111193		-0.800003	0.0395		-0.800003	0.0116995		-0.800003	0.0905039		-0.800003	-0.0129		-0.800003	-0.0416907		-0.800018	0.00721474		-0.800018	0.0604907		-0.800018	0.0411911		-0.800018	0.032091
-0.699997	NaN		-0.699997	NaN		-0.699997	NaN		-0.699997	NaN		-0.699997	NaN		-0.699997	NaN		-0.699997	NaN		-0.700012	0.0106897		-0.700012	0.0574093		-0.700012	0.0411911		-0.700012	0.0331891
-0.600006	NaN		-0.600006	NaN		-0.600006	NaN		-0.600006	NaN		-0.600006	NaN		-0.600006	NaN		-0.600006	NaN		-0.600006	0.0107086		-0.600006	0.0574093		-0.600006	0.0417		-0.600006	0.0338909
-0.5	NaN		-0.5	NaN		-0.5	NaN		-0.5	NaN		-0.5	NaN		-0.5	NaN		-0.5	NaN		-0.5	0.0137912		-0.5	0.0604907		-0.5	0.0539		-0.5	0.0339078
-0.400009	NaN		-0.400009	NaN		-0.400009	NaN		-0.400009	NaN		-0.400009	NaN		-0.400009	NaN		-0.400009	NaN		-0.400024	0.0138066		-0.400024	0.0605061		-0.400024	0.0546039		-0.400024	0.0405
-0.300003	NaN		-0.300003	NaN		-0.300003	NaN		-0.300003	NaN		-0.300003	NaN		-0.300003	NaN		-0.300003	NaN		-0.300018	0.0143		-0.300018	0.0615923		-0.300018	0.0620921		-0.300018	0.0447911
-0.199997	NaN		-0.199997	NaN		-0.199997	NaN		-0.199997	NaN		-0.199997	NaN		-0.199997	NaN		-0.199997	NaN		-0.200012	0.0143		-0.200012	0.0616		-0.200012	0.0675652		-0.200012	0.0452919
-0.100006	NaN		-0.100006	NaN		-0.100006	NaN		-0.100006	NaN		-0.100006	NaN		-0.100006	NaN		-0.100006	NaN		-0.100006	0.0163		-0.100006	0.0628		-0.100006	0.0676073		-0.100006	0.0622
0	-0.00949945		0	0.180617		0	0.0639		0	0.496887		0	0.130296		0	-0.0076		0	0.1866		0	0.0163		0	0.0628		0	0.0797926		0	0.1299
0.0999908	NaN		0.0999908	NaN		0.0999908	NaN		0.0999908	NaN		0.0999908	NaN		0.0999908	NaN		0.0999908	NaN		0.0999756	0.178158		0.0999756	0.0670905		0.0999756	0.0862		0.0999756	0.134099
0.199997	NaN		0.199997	NaN		0.199997	NaN		0.199997	NaN		0.199997	NaN		0.199997	NaN		0.199997	NaN		0.199982	0.266457		0.199982	0.0671076		0.199982	0.541836		0.199982	0.16529
0.300003	NaN		0.300003	NaN		0.300003	NaN		0.300003	NaN		0.300003	NaN		0.300003	NaN		0.300003	NaN		0.299988	2.3935		0.299988	1.04506		0.299988	2.15544		0.299988	0.270089
0.399994	NaN		0.399994	NaN		0.399994	NaN		0.399994	NaN		0.399994	NaN		0.399994	NaN		0.399994	NaN		0.399994	6.2929		0.399994	1.34853		0.399994	5.411		0.399994	0.517289
0.5	NaN		0.5	NaN		0.5	NaN		0.5	NaN		0.5	NaN		0.5	NaN		0.5	NaN		0.5	8.65		0.5	1.4893		0.5	7.0108		0.5	1.3771
0.599991	NaN		0.599991	NaN		0.599991	NaN		0.599991	NaN		0.599991	NaN		0.599991	NaN		0.599991	NaN		0.599976	10.6234		0.599976	1.53297		0.599976	8.0566		0.599976	1.93099
0.699997	NaN		0.699997	NaN		0.699997	NaN		0.699997	NaN		0.699997	NaN		0.699997	NaN		0.699997	NaN		0.699982	12.2633		0.699982	1.53976		0.699982	8.47091		0.699982	2.28229
0.800003	NaN		0.800003	NaN		0.800003	NaN		0.800003	NaN		0.800003	NaN		0.800003	NaN		0.800003	NaN		0.799988	13.8112		0.799988	1.74454		0.799988	8.4884		0.799988	2.50149
0.899994	NaN		0.899994	NaN		0.899994	NaN		0.899994	NaN		0.899994	NaN		0.899994	NaN		0.899994	NaN		0.899994	14.9986		0.899994	1.76283		0.899994	8.5709		0.899994	2.64699
1	NaN		1	NaN		1	NaN		1	NaN		1	NaN		1	NaN		1	NaN		1	15.4153		1	1.7671		1	8.6027		1	2.7242
1.09999	NaN		1.09999	NaN		1.09999	NaN		1.09999	NaN		1.09999	NaN		1.09999	NaN		1.09999	NaN		1.09998	15.4581		1.09998	1.8225		1.09998	8.78501		1.09998	2.91828
1.2	NaN		1.2	NaN		1.2	NaN		1.2	NaN		1.2	NaN		1.2	NaN		1.2	NaN		1.19998	15.7889		1.19998	1.8225		1.19998	8.8323		1.19998	3.1926
1.3	NaN		1.3	NaN		1.3	NaN		1.3	NaN		1.3	NaN		1.3	NaN		1.3	NaN		1.29999	15.7961		1.29999	1.8225		1.29999	8.96126		1.29999	3.2272
1.39999	NaN		1.39999	NaN		1.39999	NaN		1.39999	NaN		1.39999	NaN		1.39999	NaN		1.39999	NaN		1.39999	15.806		1.39999	1.8225		1.39999	9.0051		1.39999	3.5643
1.5	NaN		1.5	NaN		1.5	NaN		1.5	NaN		1.5	NaN		1.5	NaN		1.5	NaN		1.5	15.8108		1.5	1.8225		1.5	9.05053		1.5	3.583
1.59999	NaN		1.59999	NaN		1.59999	NaN		1.59999	NaN		1.59999	NaN		1.59999	NaN		1.59999	NaN		1.59998	16.4221		1.59998	1.8225		1.59998	9.12029		1.59998	4.01205
1.7	NaN		1.7	NaN		1.7	NaN		1.7	NaN		1.7	NaN		1.7	NaN		1.7	NaN		1.69998	16.7352		1.69998	1.8225		1.69998	9.75866		1.69998	4.22564
1.8	1.8002		1.8	1.75588		1.8	1.3425		1.8	1.92685		1.8	1.3245		1.8	1.11574		1.8	0.594407		1.79999	17.2795		1.79999	1.827		1.79999	10.1359		1.79999	4.58165
1.89999	1.98922		1.89999	1.7977		1.89999	1.6506		1.89999	1.9196		1.89999	1.33759		1.89999	1.11574		1.89999	0.812225		1.89999	17.5677		1.89999	1.8948		1.89999	10.7844		1.89999	4.91565
2	2.1114		2	1.8475		2	1.66574		2	1.92685		2	1.34935		2	1.11574		2	0.884		2	17.5884		2	1.90114		2	11.1591		2	5.3053
2.09999	2.19403		2.09999	1.87589		2.09999	1.71082		2.09999	1.9775		2.09999	1.34935		2.09999	1.15535		2.09999	0.980359		2.09998	17.6365		2.09998	2.07433		2.09998	11.7283		2.09998	5.51718
2.2	2.31633		2.2	1.8866		2.2	1.72133		2.2	1.9775		2.2	1.34935		2.2	1.1638		2.2	1.00065		2.19998	17.6829		2.19998	2.08232		2.19998	12.1642		2.19998	5.86976
2.3	2.423		2.3	1.9006		2.3	1.7957		2.3	2.01457		2.3	1.3245		2.3	1.18874		2.3	1.1638		2.29999	17.804		2.29999	2.17984		2.29999	12.5058		2.29999	6.01078
2.39999	2.46962		2.39999	1.9006		2.39999	1.85062		2.39999	1.9775		2.39999	1.20033		2.39999	1.1638		2.39999	1.44025		2.39999	17.8723		2.39999	2.18324		2.39999	13.0248		2.39999	6.23284
2.5	2.6885		2.5	1.9282		2.5	1.9629		2.5	2.0571		2.5	1.1935		2.5	1.1638		2.5	1.5518		2.5	17.9304		2.5	2.266		2.5	13.2579		2.5	6.5243
2.59999	2.70201		2.59999	2.00859		2.59999	2.0906		2.59999	2.19527		2.59999	1.19872		2.59999	1.17204		2.59999	1.44059		2.59998	17.7807		2.59998	2.40205		2.59998	13.5171		2.59998	6.74116
2.7	2.80601		2.7	2.0462		2.7	2.06991		2.7	2.17998		2.7	1.31241		2.7	1.19532		2.7	1.48947		2.69998	17.8659		2.69998	2.45125		2.69998	14.1808		2.69998	6.82176
2.8	2.8709		2.8	2.0491		2.8	2.0267		2.8	2.3271		2.8	1.2519		2.8	1.2204		2.8	1.5369		2.79999	17.9152		2.79999	2.61345		2.79999	14.4642		2.79999	7.18256
2.89999	2.81732		2.89999	2.1099		2.89999	2.1152		2.89999	2.38529		2.89999	1.3253		2.89999	1.17982		2.89999	1.70126		2.89999	17.8852		2.89999	2.70435		2.89999	14.5969		2.89999	7.37336
3	2.7903		3	2.177		3	2.1259		3	2.4255		3	1.3573		3	1.2347		3	1.862		3	17.8875		3	2.7661		3	15.0809		3	7.5586
3.09999	2.831		3.09999	2.22069		3.09999	2.18141		3.09999	2.45869		3.09999	1.4378		3.09999	1.19982		3.09999	2.02077		3.09998	17.8848		3.09998	2.85995		3.09998	15.3908		3.09998	7.67406
3.2	2.84181		3.2	2.2619		3.2	2.19261		3.2	2.46029		3.2	1.45571		3.2	1.3039		3.2	2.12228		3.19998	17.8942		3.19998	2.93826		3.19998	15.6202		3.19998	7.85866
3.3	2.8663		3.3	2.3202		3.3	2.2116		3.3	2.4956		3.3	1.4935		3.3	1.3948		3.3	2.1318		3.29999	17.8882		3.29999	3.01016		3.29999	15.9313		3.29999	8.03167
3.39999	2.9025		3.39999	2.3501		3.39999	2.2553		3.39999	2.53539		3.39999	1.50821		3.39999	1.42591		3.39999	2.17369		3.39999	17.9029		3.39999	3.07406		3.39999	16.2136		3.39999	8.19396
3.5	2.947		3.5	2.3876		3.5	2.315		3.5	2.5978		3.5	1.5303		3.5	1.4418		3.5	2.2108		3.5	17.9276		3.5	3.1642		3.5	16.5057		3.5	8.3722
3.59999	3.0104		3.59999	2.3899		3.59999	2.3797		3.59999	2.64179		3.59999	1.5464		3.59999	1.43331		3.59999	2.24959		3.59998	17.9394		3.59998	3.24936		3.59998	16.7552		3.59998	8.54106
3.7	3.06		3.7	2.3955		3.7	2.39111		3.7	2.66489		3.7	1.5689		3.7	1.4801		3.7	2.30959		3.69998	17.9544		3.69998	3.31786		3.69998	16.9911		3.69998	8.67786
3.8	3.1031		3.8	2.4177		3.8	2.4525		3.8	2.6743		3.8	1.5921		3.8	1.5396		3.8	2.3435		3.79999	17.9367		3.79999	3.39116		3.79999	17.2109		3.79999	8.81326
3.89999	3.1288		3.89999	2.4625		3.89999	2.487		3.89999	2.72689		3.89999	1.5945		3.89999	1.56321		3.89999	2.41779		3.89999	17.9383		3.89999	3.45026		3.89999	17.3998		3.89999	8.92836
4	3.2081		4	2.4766		4	2.5333		4	2.7637		4	1.6021		4	1.5735		4	2.4714		4	17.9524		4	3.5222		4	17.5634		4	9.0485
4.09999	3.2506		4.09999	2.5021		4.09999	2.5513		4.09999	2.8088		4.09999	1.624		4.09999	1.6094		4.09999	2.55899		4.09998	17.9754		4.09998	3.61835		4.09998	17.7192		4.09998	9.17266
4.2	3.3004		4.2	2.5282		4.2	2.5663		4.2	2.8323		4.2	1.6314		4.2	1.6683		4.2	2.61499		4.19998	17.9873		4.19998	3.65196		4.19998	17.8734		4.19998	9.28676
4.3	3.3631		4.3	2.5518		4.3	2.6316		4.3	2.8714		4.3	1.636		4.3	1.6752		4.3	2.6799		4.29999	17.9861		4.29999	3.73855		4.29999	18.0249		4.29999	9.37456
4.39999	3.4272		4.39999	2.5684		4.39999	2.6606		4.39999	2.9078		4.39999	1.6353		4.39999	1.7055		4.39999	2.73669		4.39999	17.9786		4.39999	3.78626		4.39999	18.1956		4.39999	9.46516
4.5	3.4667		4.5	2.5897		4.5	2.6883		4.5	2.9613		4.5	1.6613		4.5	1.7485		4.5	2.7959		4.5	17.985		4.5	3.8537		4.5	18.3156		4.5	9.5522
4.59999	3.521		4.59999	2.6093		4.59999	2.7251		4.59999	2.9685		4.59999	1.6799		4.59999	1.78		4.59999	2.84679		4.59998	17.9944		4.59998	3.90296		4.59998	18.4148		4.59998	9.64156
4.7	3.574		4.7	2.6374		4.7	2.7702		4.7	2.992		4.7	1.6893		4.7	1.8034		4.7	2.94449		4.69998	18.0294		4.69998	3.94685		4.69998	18.5317		4.69998	9.71436
4.8	3.618		4.8	2.6623		4.8	2.7999		4.8	3.0282		4.8	1.7001		4.8	1.8274		4.8	3.0057		4.79999	17.9987		4.79999	3.97846		4.79999	18.6139		4.79999	9.80456
4.89999	3.6689		4.89999	2.6726		4.89999	2.8381		4.89999	3.088		4.89999	1.6964		4.89999	1.8666		4.89999	3.0522		4.89999	18.0289		4.89999	4.04285		4.89999	18.7429		4.89999	9.86296
5	3.7236		5	2.6918		5	2.8805		5	3.1023		5	1.7065		5	1.9032		5	3.135		5	18.0309		5	4.099		5	18.8555		5	9.9641
5.09999	3.7838		5.09999	2.7142		5.09999	2.9128		5.09999	3.1402		5.09999	1.7214		5.09999	1.9288		5.09999	3.2024		5.09998	18.0504		5.09998	4.14696		5.09998	18.9628		5.09998	10.0524
5.2	3.8404		5.2	2.732		5.2	2.9434		5.2	3.1788		5.2	1.7383		5.2	1.9588		5.2	3.2522		5.19998	18.0493		5.19998	4.16976		5.19998	19.0408		5.19998	10.1301
5.3	3.897		5.3	2.7537		5.3	2.9832		5.3	3.2175		5.3	1.7458		5.3	1.9921		5.3	3.3161		5.29999	18.0373		5.29999	4.22636		5.29999	19.1328		5.29999	10.1751
5.39999	3.9611		5.39999	2.7787		5.39999	3.02		5.39999	3.2513		5.39999	1.7567		5.39999	2.0294		5.39999	3.3838		5.39999	18.026		5.39999	4.26436		5.39999	19.212		5.39999	10.2298
5.5	4.0059		5.5	2.7997		5.5	3.0474		5.5	3.2923		5.5	1.7693		5.5	2.0681		5.5	3.4467		5.5	18.0422		5.5	4.3158		5.5	19.2717		5.5	10.2869
5.59999	4.06		5.59999	2.8226		5.59999	3.0838		5.59999	3.3226		5.59999	1.7923		5.59999	2.1063		5.59999	3.502		5.59998	18.04		5.59998	4.36675		5.59998	19.3347		5.59998	10.3581
5.7	4.1121		5.7	2.8428		5.7	3.1127		5.7	3.3508		5.7	1.8122		5.7	2.1418		5.7	3.569		5.69998	18.0277		5.69998	4.41465		5.69998	19.4015		5.69998	10.3839
5.8	4.1605		5.8	2.8697		5.8	3.1425		5.8	3.3979		5.8	1.8239		5.8	2.1848		5.8	3.6178		5.79999	18.0329		5.79999	4.44926		5.79999	19.4445		5.79999	10.4487
5.89999	4.2037		5.89999	2.8869		5.89999	3.1721		5.89999	3.4302		5.89999	1.8339		5.89999	2.2082		5.89999	3.6982		5.89999	18.0379		5.89999	4.50395		5.89999	19.5003		5.89999	10.463
6	4.2538		6	2.9045		6	3.1995		6	3.4646		6	1.8532		6	2.2387		6	3.7643		6	18.0312		6	4.5365		6	19.5199		6	10.5258
6.09999	4.2974		6.09999	2.9252		6.09999	3.2288		6.09999	3.5054		6.09999	1.8646		6.09999	2.2672		6.09999	3.8224		6.09998	18.0073		6.09998	4.55205		6.09998	19.5917		6.09998	10.5582
6.2	4.3501		6.2	2.9448		6.2	3.2613		6.2	3.5501		6.2	1.8805		6.2	2.3032		6.2	3.8728		6.19998	18.004		6.19998	4.56546		6.19998	19.6285		6.19998	10.5984
6.3	4.4017		6.3	2.9643		6.3	3.2903		6.3	3.5917		6.3	1.8921		6.3	2.3381		6.3	3.9234		6.29999	18.0037		6.29999	4.62665		6.29999	19.6505		6.29999	10.6318
6.39999	4.448		6.39999	2.9859		6.39999	3.3214		6.39999	3.6195		6.39999	1.8986		6.39999	2.3739		6.39999	3.9834		6.39999	18.0239		6.39999	4.63725		6.39999	19.6873		6.39999	10.6757
6.5	4.496		6.5	3.0042		6.5	3.3449		6.5	3.6437		6.5	1.9128		6.5	2.4053		6.5	4.036		6.5	18.0166		6.5	4.6588		6.5	19.7083		6.5	10.7446
6.59999	4.5486		6.59999	3.024		6.59999	3.3752		6.59999	3.6762		6.59999	1.9225		6.59999	2.4347		6.59999	4.0756		6.59998	18.0054		6.59998	4.71445		6.59998	19.7386		6.59998	10.7907
6.7	4.6043		6.7	3.0377		6.7	3.4073		6.7	3.7005		6.7	1.9388		6.7	2.4575		6.7	4.1273		6.69998	17.9907		6.69998	4.75745		6.69998	19.7641		6.69998	10.8622
6.8	4.6532		6.8	3.055		6.8	3.4396		6.8	3.7288		6.8	1.9521		6.8	2.4828		6.8	4.1909		6.79999	17.9996		6.79999	4.78485		6.79999	19.8177		6.79999	10.9084
6.89999	4.7048		6.89999	3.0697		6.89999	3.4684		6.89999	3.7664		6.89999	1.964		6.89999	2.5063		6.89999	4.2444		6.89999	17.9975		6.89999	4.80266		6.89999	19.8378		6.89999	10.9718
7	4.758		7	3.0876		7	3.4991		7	3.8007		7	1.9736		7	2.5321		7	4.3032		7	18.0078		7	4.8377		7	19.8621		7	11.0212
7.09999	4.8049		7.09999	3.1027		7.09999	3.5321		7.09999	3.8371		7.09999	1.987		7.09999	2.5619		7.09999	4.3645		7.09998	18.0107		7.09998	4.85735		7.09998	19.8817		7.09998	11.0245
7.2	4.8524		7.2	3.1237		7.2	3.5581		7.2	3.8692		7.2	1.9985		7.2	2.5988		7.2	4.4157		7.19998	18.0077		7.19998	4.88836		7.19998	19.9031		7.19998	11.0781
7.3	4.9027		7.3	3.1458		7.3	3.5819		7.3	3.9047		7.3	2.0143		7.3	2.629		7.3	4.4653		7.29999	17.992		7.29999	4.91045		7.29999	19.9146		7.29999	11.1046
7.39999	4.9504		7.39999	3.1681		7.39999	3.6062		7.39999	3.9404		7.39999	2.0259		7.39999	2.6617		7.39999	4.5136		7.39999	17.9883		7.39999	4.90995		7.39999	19.9369		7.39999	11.1597
7.5	4.9948		7.5	3.1896		7.5	3.6305		7.5	3.9814		7.5	2.0386		7.5	2.681		7.5	4.5737		7.5	17.9648		7.5	4.9431		7.5	19.966		7.5	11.1819
7.59999	5.0442		7.59999	3.2089		7.59999	3.6639		7.59999	4.0173		7.59999	2.0542		7.59999	2.7086		7.59999	4.627		7.59998	17.9477		7.59998	4.99095		7.59998	19.9662		7.59998	11.2214
7.7	5.0952		7.7	3.2293		7.7	3.697		7.7	4.051		7.7	2.0685		7.7	2.7395		7.7	4.682		7.69998	17.972		7.69998	4.98815		7.69998	19.9956		7.69998	11.2441
7.8	5.1448		7.8	3.2522		7.8	3.728		7.8	4.0876		7.8	2.0849		7.8	2.7729		7.8	4.7392		7.79999	17.9656		7.79999	5.00725		7.79999	20.009		7.79999	11.2828
7.89999	5.199		7.89999	3.2705		7.89999	3.7542		7.89999	4.1228		7.89999	2.1021		7.89999	2.8102		7.89999	4.7966		7.89999	17.9856		7.89999	5.01715		7.89999	20.0194		7.89999	11.3039
8	5.2427		8	3.2872		8	3.7908		8	4.1597		8	2.1191		8	2.8472		8	4.8531		8	17.9868		8	5.0225		8	20.0379		8	11.334
8.09999	5.2962		8.09999	3.3061		8.09999	3.8203		8.09999	4.1951		8.09999	2.133		8.09999	2.8803		8.09999	4.9078		8.09998	17.9969		8.09998	5.00626		8.09998	20.0492		8.09998	11.3512
8.2	5.3444		8.2	3.3278		8.2	3.8532		8.2	4.2325		8.2	2.1526		8.2	2.9054		8.2	4.9616		8.19998	17.9955		8.19998	5.01975		8.19998	20.0448		8.19998	11.3507
8.3	5.3914		8.3	3.3546		8.3	3.8858		8.3	4.2657		8.3	2.1679		8.3	2.9331		8.3	5.0192		8.29999	17.9858		8.29999	5.01385		8.29999	20.0395		8.29999	11.3401
8.39999	5.4376		8.39999	3.3752		8.39999	3.9154		8.39999	4.301		8.39999	2.1813		8.39999	2.9575		8.39999	5.0781		8.39999	17.9886		8.39999	5.00506		8.39999	20.0421		8.39999	11.3498
8.5	5.4834		8.5	3.3962		8.5	3.9416		8.5	4.3346		8.5	2.1949		8.5	2.9913		8.5	5.1261		8.5	17.9784		8.5	5.0144		8.5	20.0286		8.5	11.346
8.59999	5.5285		8.59999	3.4166		8.59999	3.9702		8.59999	4.3706		8.59999	2.2033		8.59999	3.0247		8.59999	5.1849		8.59998	17.9819		8.59998	5.01526		8.59998	20.0216		8.59998	11.3496
8.7	5.5769		8.7	3.4394		8.7	3.9991		8.7	4.4068		8.7	2.2215		8.7	3.0558		8.7	5.2444		8.69998	17.9724		8.69998	5.01535		8.69998	20.0148		8.69998	11.3541
8.8	5.6242		8.8	3.4503		8.8	4.0229		8.8	4.4401		8.8	2.234		8.8	3.0929		8.8	5.2945		8.79999	17.9773		8.79999	5.03635		8.79999	20.0327		8.79999	11.366
8.89999	5.6691		8.89999	3.4684		8.89999	4.0547		8.89999	4.4748		8.89999	2.2534		8.89999	3.1211		8.89999	5.3452		8.89999	17.9875		8.89999	5.04585		8.89999	20.046		8.89999	11.3744
9	5.7132		9	3.4884		9	4.0838		9	4.5114		9	2.2629		9	3.1499		9	5.3935		9	17.9865		9	5.0475		9	20.0662		9	11.3872
9.09999	5.7579		9.09999	3.5123		9.09999	4.1165		9.09999	4.5477		9.09999	2.2752		9.09999	3.1791		9.09999	5.4486		9.09998	17.9692		9.09998	5.06426		9.09998	20.0691		9.09998	11.4042
9.2	5.8086		9.2	3.5334		9.2	4.1499		9.2	4.5842		9.2	2.288		9.2	3.2101		9.2	5.5048		9.19998	17.9486		9.19998	5.08465		9.19998	20.0711		9.19998	11.4165
9.3	5.8557		9.3	3.5587		9.3	4.1811		9.3	4.622		9.3	2.2995		9.3	3.2386		9.3	5.5545		9.29999	17.9601		9.29999	5.07965		9.29999	20.0756		9.29999	11.4368
9.39999	5.9053		9.39999	3.5778		9.39999	4.2077		9.39999	4.6567		9.39999	2.3103		9.39999	3.2715		9.39999	5.6081		9.39999	17.9692		9.39999	5.10005		9.39999	20.0446		9.39999	11.4491
9.5	5.9441		9.5	3.5939		9.5	4.2356		9.5	4.6895		9.5	2.3231		9.5	3.3042		9.5	5.6609		9.5	17.9543		9.5	5.1103		9.5	20.0559		9.5	11.4711
9.59999	5.9872		9.59999	3.6105		9.59999	4.2621		9.59999	4.7236		9.59999	2.3336		9.59999	3.336		9.59999	5.7112		9.59998	17.9464		9.59998	5.09805		9.59998	20.0502		9.59998	11.4882
9.7	6.0343		9.7	3.63		9.7	4.2849		9.7	4.7593		9.7	2.3496		9.7	3.3652		9.7	5.7597		9.69998	17.9549		9.69998	5.08915		9.69998	20.0476		9.69998	11.4839
9.8	6.0805		9.8	3.6545		9.8	4.3064		9.8	4.7934		9.8	2.3631		9.8	3.3933		9.8	5.814		9.79999	17.9427		9.79999	5.09235		9.79999	20.043		9.79999	11.4991
9.89999	6.1258		9.89999	3.6742		9.89999	4.3368		9.89999	4.8282		9.89999	2.3779		9.89999	3.4227		9.89999	5.8623		9.89999	17.9544		9.89999	5.07716		9.89999	20.041		9.89999	11.5055
10	6.1688		10	3.6947		10	4.3618		10	4.8628		10	2.3935		10	3.4536		10	5.9109		10	17.9331		10	5.0783		10	20.0374		10	11.5173
10.1	6.2123		10.1	3.7136		10.1	4.3925		10.1	4.8928		10.1	2.4074		10.1	3.4816		10.1	5.9578		10.1	17.9335		10.1	5.08715		10.1	20.0388		10.1	11.5441
10.2	6.2569		10.2	3.729		10.2	4.4193		10.2	4.9266		10.2	2.4195		10.2	3.5149		10.2	6.0079		10.2	17.9289		10.2	5.09755		10.2	20.0299		10.2	11.5579
10.3	6.3017		10.3	3.7494		10.3	4.4503		10.3	4.9654		10.3	2.4319		10.3	3.5434		10.3	6.0637		10.3	17.914		10.3	5.11055		10.3	20.0173		10.3	11.5754
10.4	6.3512		10.4	3.7699		10.4	4.4829		10.4	5.0015		10.4	2.4476		10.4	3.5764		10.4	6.1193		10.4	17.9061		10.4	5.09995		10.4	20.0202		10.4	11.5905
10.5	6.4022		10.5	3.7884		10.5	4.5085		10.5	5.0315		10.5	2.4559		10.5	3.6027		10.5	6.17		10.5	17.8961		10.5	5.0822		10.5	20.012		10.5	11.6047
10.6	6.4482		10.6	3.8073		10.6	4.5335		10.6	5.0677		10.6	2.4716		10.6	3.6322		10.6	6.2223		10.6	17.894		10.6	5.07045		10.6	20.0074		10.6	11.6188
10.7	6.4923		10.7	3.8236		10.7	4.5641		10.7	5.104		10.7	2.4849		10.7	3.6637		10.7	6.2725		10.7	17.8818		10.7	5.05945		10.7	20.0084		10.7	11.635
10.8	6.5409		10.8	3.8399		10.8	4.5962		10.8	5.1418		10.8	2.5007		10.8	3.6938		10.8	6.323		10.8	17.8734		10.8	5.04615		10.8	20.0137		10.8	11.6538
10.9	6.5873		10.9	3.8567		10.9	4.6299		10.9	5.1801		10.9	2.5151		10.9	3.7232		10.9	6.3719		10.9	17.8657		10.9	5.01856		10.9	20.0134		10.9	11.6597
11	6.6311		11	3.8741		11	4.6511		11	5.2156		11	2.528		11	3.7525		11	6.4269		11	17.848		11	4.9941		11	20.0175		11	11.6718
11.1	6.6734		11.1	3.8927		11.1	4.6808		11.1	5.2519		11.1	2.5402		11.1	3.7838		11.1	6.4795		11.1	17.8487		11.1	4.98415		11.1	20.0161		11.1	11.6786
11.2	6.7212		11.2	3.9069		11.2	4.71		11.2	5.286		11.2	2.5517		11.2	3.8107		11.2	6.528		11.2	17.8333		11.2	4.97095		11.2	20.0146		11.2	11.6974
11.3	6.7632		11.3	3.9256		11.3	4.7394		11.3	5.3184		11.3	2.5654		11.3	3.8379		11.3	6.5764		11.3	17.8394		11.3	4.95415		11.3	20.0163		11.3	11.7104
11.4	6.8053		11.4	3.9428		11.4	4.7716		11.4	5.3533		11.4	2.5772		11.4	3.8629		11.4	6.6227		11.4	17.8369		11.4	4.95495		11.4	20.0236		11.4	11.7217
11.5	6.8423		11.5	3.9605		11.5	4.801		11.5	5.3911		11.5	2.5875		11.5	3.8957		11.5	6.6742		11.5	17.8299		11.5	4.9563		11.5	20.0123		11.5	11.7349
11.6	6.8825		11.6	3.9781		11.6	4.834		11.6	5.4265		11.6	2.5941		11.6	3.9301		11.6	6.7215		11.6	17.8195		11.6	4.92225		11.6	20.017		11.6	11.7402
11.7	6.9282		11.7	4.0013		11.7	4.8664		11.7	5.4636		11.7	2.6046		11.7	3.9642		11.7	6.7745		11.7	17.8132		11.7	4.90955		11.7	20.0208		11.7	11.7428
11.8	6.9757		11.8	4.0173		11.8	4.8982		11.8	5.4935		11.8	2.6163		11.8	4.0012		11.8	6.825		11.8	17.8089		11.8	4.91405		11.8	20.0103		11.8	11.7549
11.9	7.0243		11.9	4.0364		11.9	4.9321		11.9	5.5297		11.9	2.6318		11.9	4.0328		11.9	6.8748		11.9	17.8205		11.9	4.90995		11.9	20.0062		11.9	11.7663
12	7.074		12	4.0554		12	4.9623		12	5.5611		12	2.6409		12	4.0603		12	6.9252		12	17.8182		12	4.9048		12	20.0124		12	11.7841
12.1	7.116		12.1	4.0741		12.1	4.9956		12.1	5.5893		12.1	2.6504		12.1	4.0891		12.1	6.9767		12.1	17.8187		12.1	4.90835		12.1	20.0064		12.1	11.7978
12.2	7.1629		12.2	4.0968		12.2	5.0264		12.2	5.6225		12.2	2.6586		12.2	4.1186		12.2	7.0252		12.2	17.8109		12.2	4.91175		12.2	20.0156		12.2	11.8103
12.3	7.2056		12.3	4.1145		12.3	5.0558		12.3	5.6605		12.3	2.6707		12.3	4.1461		12.3	7.0727		12.3	17.7993		12.3	4.91925		12.3	20.0151		12.3	11.8131
12.4	7.2501		12.4	4.1339		12.4	5.0909		12.4	5.6994		12.4	2.6834		12.4	4.1709		12.4	7.1233		12.4	17.8052		12.4	4.92965		12.4	20.008		12.4	11.8221
12.5	7.2974		12.5	4.1489		12.5	5.1221		12.5	5.7384		12.5	2.6969		12.5	4.2022		12.5	7.171		12.5	17.7989		12.5	4.9311		12.5	20.0099		12.5	11.835
12.6	7.3457		12.6	4.1719		12.6	5.1499		12.6	5.7714		12.6	2.7072		12.6	4.2265		12.6	7.2149		12.6	17.7919		12.6	4.93655		12.6	20.0114		12.6	11.8463
12.7	7.3917		12.7	4.1943		12.7	5.1761		12.7	5.8081		12.7	2.7192		12.7	4.2583		12.7	7.2602		12.7	17.7943		12.7	4.92975		12.7	20.0151		12.7	11.8516
12.8	7.433		12.8	4.2131		12.8	5.2079		12.8	5.8455		12.8	2.7349		12.8	4.2929		12.8	7.3073		12.8	17.7989		12.8	4.93185		12.8	20.0089		12.8	11.8641
12.9	7.48		12.9	4.2318		12.9	5.245		12.9	5.8848		12.9	2.754		12.9	4.3243		12.9	7.3541		12.9	17.7869		12.9	4.92155		12.9	20.0152		12.9	11.8721
13	7.5185		13	4.25		13	5.2747		13	5.9177		13	2.7691		13	4.3565		13	7.4033		13	17.7852		13	4.9359		13	20.0187		13	11.8788
13.1	7.5635		13.1	4.2716		13.1	5.3051		13.1	5.951		13.1	2.781		13.1	4.3865		13.1	7.4502		13.1	17.7816		13.1	4.93835		13.1	20.0176		13.1	11.8956
13.2	7.6083		13.2	4.2929		13.2	5.3334		13.2	5.9823		13.2	2.792		13.2	4.4192		13.2	7.4977		13.2	17.7654		13.2	4.92685		13.2	20.0206		13.2	11.8989
13.3	7.6528		13.3	4.307		13.3	5.362		13.3	6.0176		13.3	2.798		13.3	4.4475		13.3	7.5471		13.3	17.7605		13.3	4.90365		13.3	20.0205		13.3	11.9219
13.4	7.6949		13.4	4.3231		13.4	5.3945		13.4	6.0502		13.4	2.8091		13.4	4.4763		13.4	7.5955		13.4	17.7481		13.4	4.88245		13.4	20.0258		13.4	11.9291
13.5	7.7414		13.5	4.3352		13.5	5.423		13.5	6.0879		13.5	2.8245		13.5	4.5067		13.5	7.6423		13.5	17.7265		13.5	4.8552		13.5	20.0213		13.5	11.9422
13.6	7.786		13.6	4.3519		13.6	5.4517		13.6	6.1228		13.6	2.8368		13.6	4.5388		13.6	7.6862		13.6	17.732		13.6	4.84785		13.6	20.0168		13.6	11.9429
13.7	7.8308		13.7	4.3678		13.7	5.4759		13.7	6.1601		13.7	2.8479		13.7	4.5667		13.7	7.7331		13.7	17.7356		13.7	4.83515		13.7	20.0174		13.7	11.9511
13.8	7.8778		13.8	4.3833		13.8	5.5029		13.8	6.1977		13.8	2.8617		13.8	4.596		13.8	7.7821		13.8	17.7472		13.8	4.82365		13.8	20.0107		13.8	11.9533
13.9	7.9213		13.9	4.4015		13.9	5.5301		13.9	6.2321		13.9	2.8744		13.9	4.6252		13.9	7.8269		13.9	17.7371		13.9	4.81355		13.9	19.9997		13.9	11.9564
14	7.9656		14	4.4175		14	5.55		14	6.2641		14	2.8827		14	4.6527		14	7.8684		14	17.7229		14	4.7984		14	19.9961		14	11.9605
14.1	8.0144		14.1	4.4341		14.1	5.5744		14.1	6.2971		14.1	2.8938		14.1	4.6816		14.1	7.9124		14.1	17.7173		14.1	4.78995		14.1	19.994		14.1	11.9644
14.2	8.0557		14.2	4.4502		14.2	5.6018		14.2	6.3335		14.2	2.9058		14.2	4.7091		14.2	7.9579		14.2	17.7069		14.2	4.77296		14.2	19.9879		14.2	11.9681
14.3	8.1005		14.3	4.4704		14.3	5.63		14.3	6.3646		14.3	2.9175		14.3	4.7381		14.3	8.0036		14.3	17.7008		14.3	4.75485		14.3	19.9866		14.3	11.9679
14.4	8.1432		14.4	4.4917		14.4	5.6588		14.4	6.3955		14.4	2.9341		14.4	4.77		14.4	8.0468		14.4	17.6851		14.4	4.73675		14.4	19.9812		14.4	11.9758
14.5	8.1905		14.5	4.5099		14.5	5.6887		14.5	6.4288		14.5	2.9444		14.5	4.8059		14.5	8.0916		14.5	17.679		14.5	4.724		14.5	19.9745		14.5	11.9789
14.6	8.2366		14.6	4.5227		14.6	5.7118		14.6	6.4639		14.6	2.951		14.6	4.8365		14.6	8.1356		14.6	17.6747		14.6	4.71045		14.6	19.9762		14.6	11.9716
14.7	8.2801		14.7	4.5391		14.7	5.7388		14.7	6.4964		14.7	2.9645		14.7	4.8658		14.7	8.175		14.7	17.6582		14.7	4.69425		14.7	19.965		14.7	11.9791
14.8	8.3261		14.8	4.5598		14.8	5.7649		14.8	6.532		14.8	2.9755		14.8	4.8941		14.8	8.2183		14.8	17.6456		14.8	4.68095		14.8	19.9754		14.8	11.9936
14.9	8.3732		14.9	4.575		14.9	5.7908		14.9	6.5717		14.9	2.9854		14.9	4.9244		14.9	8.2644		14.9	17.6388		14.9	4.65135		14.9	19.9754		14.9	11.997
15	8.419		15	4.5933		15	5.8171		15	6.6114		15	2.9946		15	4.9501		15	8.309		15	17.6398		15	4.6354		15	19.9749		15	12.0051
15.1	8.4648		15.1	4.6072		15.1	5.8491		15.1	6.646		15.1	3.0058		15.1	4.9792		15.1	8.351		15.1	17.6293		15.1	4.60875		15.1	19.9689		15.1	12.0037
15.2	8.5128		15.2	4.6191		15.2	5.8747		15.2	6.6769		15.2	3.0237		15.2	5.0093		15.2	8.3931		15.2	17.63		15.2	4.58995		15.2	19.9698		15.2	12.0022
15.3	8.5552		15.3	4.6301		15.3	5.8999		15.3	6.7101		15.3	3.0379		15.3	5.0379		15.3	8.4336		15.3	17.6184		15.3	4.56475		15.3	19.9636		15.3	12.0081
15.4	8.6015		15.4	4.6462		15.4	5.9283		15.4	6.7443		15.4	3.0518		15.4	5.0672		15.4	8.4804		15.4	17.6089		15.4	4.55595		15.4	19.9549		15.4	12.0115
15.5	8.6438		15.5	4.6607		15.5	5.957		15.5	6.778		15.5	3.0669		15.5	5.0952		15.5	8.5206		15.5	17.601		15.5	4.5524		15.5	19.9492		15.5	12.0121
15.6	8.6866		15.6	4.6767		15.6	5.9846		15.6	6.8153		15.6	3.0829		15.6	5.1185		15.6	8.5606		15.6	17.5908		15.6	4.54445		15.6	19.9467		15.6	12.0265
15.7	8.7257		15.7	4.6919		15.7	6.0132		15.7	6.8549		15.7	3.0968		15.7	5.1445		15.7	8.6024		15.7	17.582		15.7	4.51655		15.7	19.9467		15.7	12.0282
15.8	8.7698		15.8	4.7062		15.8	6.0439		15.8	6.8868		15.8	3.1136		15.8	5.1776		15.8	8.6452		15.8	17.5722		15.8	4.50905		15.8	19.9315		15.8	12.0333
15.9	8.8108		15.9	4.721		15.9	6.0687		15.9	6.9216		15.9	3.1221		15.9	5.2036		15.9	8.6927		15.9	17.5655		15.9	4.49125		15.9	19.9161		15.9	12.0323
16	8.8525		16	4.7378		16	6.0965		16	6.9577		16	3.1341		16	5.2353		16	8.7368		16	17.5631		16	4.4827		16	19.9087		16	12.0345
16.1	8.898		16.1	4.7552		16.1	6.125		16.1	6.9897		16.1	3.1475		16.1	5.2634		16.1	8.7782		16.1	17.5395		16.1	4.46505		16.1	19.9006		16.1	12.0398
16.2	8.9406		16.2	4.7727		16.2	6.1529		16.2	7.0278		16.2	3.1592		16.2	5.2955		16.2	8.8255		16.2	17.5289		16.2	4.45595		16.2	19.8853		16.2	12.0427
16.3	8.9848		16.3	4.7917		16.3	6.1839		16.3	7.0659		16.3	3.1717		16.3	5.3254		16.3	8.8696		16.3	17.5202		16.3	4.43565		16.3	19.8769		16.3	12.0536
16.4	9.0294		16.4	4.8089		16.4	6.2068		16.4	7.1042		16.4	3.1852		16.4	5.3489		16.4	8.9106		16.4	17.5133		16.4	4.42175		16.4	19.8827		16.4	12.0663
16.5	9.0689		16.5	4.8242		16.5	6.2337		16.5	7.1423		16.5	3.1988		16.5	5.3727		16.5	8.9493		16.5	17.5165		16.5	4.4109		16.5	19.8859		16.5	12.0691
16.6	9.1121		16.6	4.8409		16.6	6.2558		16.6	7.1822		16.6	3.2107		16.6	5.3998		16.6	8.986		16.6	17.5191		16.6	4.39656		16.6	19.8848		16.6	12.0783
16.7	9.1595		16.7	4.8587		16.7	6.2828		16.7	7.2149		16.7	3.225		16.7	5.4255		16.7	9.0251		16.7	17.5125		16.7	4.38485		16.7	19.8807		16.7	12.0933
16.8	9.2082		16.8	4.8785		16.8	6.305		16.8	7.244		16.8	3.2373		16.8	5.4541		16.8	9.0701		16.8	17.5065		16.8	4.37015		16.8	19.8907		16.8	12.11
16.9	9.252		16.9	4.8958		16.9	6.3306		16.9	7.2726		16.9	3.2439		16.9	5.4846		16.9	9.1099		16.9	17.5013		16.9	4.36305		16.9	19.8851		16.9	12.1219
17	9.2953		17	4.9109		17	6.3573		17	7.3048		17	3.2537		17	5.5156		17	9.1511		17	17.4951		17	4.3512		17	19.8814		17	12.1307
17.1	9.3353		17.1	4.9281		17.1	6.3848		17.1	7.3414		17.1	3.2681		17.1	5.547		17.1	9.1958		17.1	17.4934		17.1	4.33735		17.1	19.875		17.1	12.1394
17.2	9.3758		17.2	4.9466		17.2	6.4129		17.2	7.3742		17.2	3.2791		17.2	5.5745		17.2	9.2368		17.2	17.4759		17.2	4.32125		17.2	19.8788		17.2	12.143
17.3	9.4187		17.3	4.9657		17.3	6.4353		17.3	7.4076		17.3	3.2891		17.3	5.6064		17.3	9.2785		17.3	17.4696		17.3	4.32315		17.3	19.8695		17.3	12.1424
17.4	9.4679		17.4	4.9825		17.4	6.4576		17.4	7.4398		17.4	3.3027		17.4	5.6361		17.4	9.3204		17.4	17.4632		17.4	4.30325		17.4	19.8704		17.4	12.1534
17.5	9.5168		17.5	4.9991		17.5	6.4873		17.5	7.4762		17.5	3.3198		17.5	5.6692		17.5	9.3607		17.5	17.4492		17.5	4.288		17.5	19.8715		17.5	12.1605
17.6	9.5635		17.6	5.0133		17.6	6.5154		17.6	7.51		17.6	3.332		17.6	5.7018		17.6	9.3982		17.6	17.4402		17.6	4.26565		17.6	19.8773		17.6	12.1626
17.7	9.6078		17.7	5.0293		17.7	6.5441		17.7	7.545		17.7	3.3474		17.7	5.7329		17.7	9.439		17.7	17.4419		17.7	4.25935		17.7	19.8763		17.7	12.1739
17.8	9.6466		17.8	5.0423		17.8	6.5673		17.8	7.5741		17.8	3.3642		17.8	5.7584		17.8	9.477		17.8	17.4351		17.8	4.25765		17.8	19.8772		17.8	12.1784
17.9	9.6867		17.9	5.0641		17.9	6.5942		17.9	7.6098		17.9	3.378		17.9	5.7819		17.9	9.5133		17.9	17.4243		17.9	4.24695		17.9	19.8839		17.9	12.182
18	9.7278		18	5.0767		18	6.6197		18	7.6423		18	3.3865		18	5.8031		18	9.5558		18	17.4195		18	4.246		18	19.8928		18	12.1799
18.1	9.7691		18.1	5.0925		18.1	6.6439		18.1	7.6806		18.1	3.3996		18.1	5.8282		18.1	9.598		18.1	17.4165		18.1	4.23755		18.1	19.8855		18.1	12.1873
18.2	9.8161		18.2	5.1106		18.2	6.6678		18.2	7.7216		18.2	3.413		18.2	5.8583		18.2	9.6429		18.2	17.41		18.2	4.23075		18.2	19.8834		18.2	12.1878
18.3	9.8612		18.3	5.1245		18.3	6.6904		18.3	7.7573		18.3	3.4256		18.3	5.8888		18.3	9.6784		18.3	17.4149		18.3	4.21935		18.3	19.8872		18.3	12.1836
18.4	9.9019		18.4	5.14		18.4	6.715		18.4	7.7912		18.4	3.4386		18.4	5.9233		18.4	9.719		18.4	17.3978		18.4	4.22145		18.4	19.8861		18.4	12.1923
18.5	9.948		18.5	5.1569		18.5	6.7453		18.5	7.8263		18.5	3.4474		18.5	5.9515		18.5	9.7604		18.5	17.3963		18.5	4.2111		18.5	19.8873		18.5	12.2039
18.6	9.9875		18.6	5.1772		18.6	6.7737		18.6	7.8594		18.6	3.4585		18.6	5.9764		18.6	9.7981		18.6	17.3943		18.6	4.20295		18.6	19.8863		18.6	12.2006
18.7	10.0255		18.7	5.1933		18.7	6.8057		18.7	7.8951		18.7	3.4704		18.7	6.0064		18.7	9.8357		18.7	17.4008		18.7	4.19235		18.7	19.8969		18.7	12.2054
18.8	10.0656		18.8	5.2093		18.8	6.8359		18.8	7.9283		18.8	3.4819		18.8	6.0343		18.8	9.8767		18.8	17.3877		18.8	4.17445		18.8	19.8988		18.8	12.2037
18.9	10.1075		18.9	5.2302		18.9	6.864		18.9	7.9602		18.9	3.4936		18.9	6.063		18.9	9.9126		18.9	17.3837		18.9	4.16415		18.9	19.902		18.9	12.2115
19	10.1464		19	5.2444		19	6.8876		19	7.9882		19	3.4994		19	6.0929		19	9.9499		19	17.3855		19	4.1567		19	19.8859		19	12.213
19.1	10.189		19.1	5.2615		19.1	6.9114		19.1	8.0201		19.1	3.5084		19.1	6.1182		19.1	9.985		19.1	17.3876		19.1	4.13795		19.1	19.8946		19.1	12.2193
19.2	10.2264		19.2	5.2737		19.2	6.9345		19.2	8.0521		19.2	3.5197		19.2	6.1423		19.2	10.0218		19.2	17.3781		19.2	4.12465		19.2	19.9053		19.2	12.2114
19.3	10.2649		19.3	5.2875		19.3	6.9611		19.3	8.0888		19.3	3.5334		19.3	6.1715		19.3	10.0626		19.3	17.3703		19.3	4.11195		19.3	19.9042		19.3	12.2088
19.4	10.3046		19.4	5.3054		19.4	6.9824		19.4	8.1219		19.4	3.5497		19.4	6.201		19.4	10.1004		19.4	17.3677		19.4	4.09555		19.4	19.8986		19.4	12.2184
19.5	10.3464		19.5	5.317		19.5	7.0058		19.5	8.1519		19.5	3.559		19.5	6.2374		19.5	10.1478		19.5	17.365		19.5	4.09		19.5	19.9141		19.5	12.2192
19.6	10.3855		19.6	5.3344		19.6	7.0333		19.6	8.1804		19.6	3.5719		19.6	6.2668		19.6	10.1878		19.6	17.366		19.6	4.07955		19.6	19.911		19.6	12.2229
19.7	10.426		19.7	5.3503		19.7	7.0614		19.7	8.2126		19.7	3.5835		19.7	6.2914		19.7	10.2212		19.7	17.3608		19.7	4.06825		19.7	19.9092		19.7	12.2277
19.8	10.4643		19.8	5.3614		19.8	7.0887		19.8	8.2373		19.8	3.5955		19.8	6.3201		19.8	10.2627		19.8	17.36		19.8	4.06165		19.8	19.9146		19.8	12.2282
19.9	10.5016		19.9	5.3784		19.9	7.1109		19.9	8.2692		19.9	3.6042		19.9	6.3504		19.9	10.2986		19.9	17.3461		19.9	4.04285		19.9	19.9169		19.9	12.2237
20	10.5391		20	5.3949		20	7.1353		20	8.301		20	3.6143		20	6.3848		20	10.3347		20	17.3413		20	4.0311		20	19.9123		20	12.2222
20.1	10.5748		20.1	5.4097		20.1	7.1637		20.1	8.3331		20.1	3.629		20.1	6.4152		20.1	10.3745		20.1	17.333		20.1	4.01576		20.1	19.9054		20.1	12.2279
20.2	10.6086		20.2	5.4241		20.2	7.1947		20.2	8.3636		20.2	3.6429		20.2	6.4402		20.2	10.4124		20.2	17.3288		20.2	4.00875		20.2	19.8978		20.2	12.2378
20.3	10.6471		20.3	5.4393		20.3	7.219		20.3	8.3947		20.3	3.655		20.3	6.4689		20.3	10.449		20.3	17.3225		20.3	3.98965		20.3	19.8937		20.3	12.2275
20.4	10.6854		20.4	5.4519		20.4	7.2433		20.4	8.4325		20.4	3.6669		20.4	6.4974		20.4	10.4862		20.4	17.3203		20.4	3.97985		20.4	19.8963		20.4	12.2331
20.5	10.7261		20.5	5.4656		20.5	7.2692		20.5	8.4688		20.5	3.6773		20.5	6.527		20.5	10.5243		20.5	17.3062		20.5	3.9718		20.5	19.8979		20.5	12.2436
20.6	10.7653		20.6	5.4807		20.6	7.2932		20.6	8.5036		20.6	3.69		20.6	6.5549		20.6	10.5601		20.6	17.302		20.6	3.95765		20.6	19.8848		20.6	12.2391
20.7	10.8056		20.7	5.4956		20.7	7.3252		20.7	8.5381		20.7	3.7057		20.7	6.5839		20.7	10.6039		20.7	17.2929		20.7	3.95585		20.7	19.8888		20.7	12.2423
20.8	10.8477		20.8	5.5145		20.8	7.3533		20.8	8.5711		20.8	3.7157		20.8	6.6111		20.8	10.6459		20.8	17.2879		20.8	3.93476		20.8	19.8883		20.8	12.2481
20.9	10.8857		20.9	5.5281		20.9	7.3859		20.9	8.603		20.9	3.7254		20.9	6.6421		20.9	10.6789		20.9	17.2896		20.9	3.93825		20.9	19.8833		20.9	12.2458
21	10.928		21	5.5449		21	7.4124		21	8.6323		21	3.7363		21	6.6695		21	10.7151		21	17.2826		21	3.9319		21	19.8934		21	12.2461
21.1	10.9704		21.1	5.559		21.1	7.4387		21.1	8.6649		21.1	3.7551		21.1	6.6997		21.1	10.7515		21.1	17.278		21.1	3.91725		21.1	19.8915		21.1	12.2532
21.2	11.0138		21.2	5.577		21.2	7.4586		21.2	8.6973		21.2	3.7734		21.2	6.7264		21.2	10.7862		21.2	17.273		21.2	3.91505		21.2	19.8941		21.2	12.246
21.3	11.0518		21.3	5.5927		21.3	7.4832		21.3	8.7272		21.3	3.7844		21.3	6.7537		21.3	10.8203		21.3	17.2659		21.3	3.91455		21.3	19.8924		21.3	12.2458
21.4	11.0903		21.4	5.6091		21.4	7.5095		21.4	8.7595		21.4	3.799		21.4	6.783		21.4	10.8532		21.4	17.2626		21.4	3.91925		21.4	19.8892		21.4	12.247
21.5	11.1268		21.5	5.6239		21.5	7.5308		21.5	8.7939		21.5	3.8063		21.5	6.8106		21.5	10.887		21.5	17.2528		21.5	3.9199		21.5	19.8951		21.5	12.2432
21.6	11.1628		21.6	5.6435		21.6	7.5561		21.6	8.8275		21.6	3.8204		21.6	6.834		21.6	10.9237		21.6	17.2458		21.6	3.91595		21.6	19.8989		21.6	12.2514
21.7	11.206		21.7	5.6625		21.7	7.5809		21.7	8.8571		21.7	3.8311		21.7	6.8621		21.7	10.9576		21.7	17.2394		21.7	3.90515		21.7	19.8935		21.7	12.2517
21.8	11.2489		21.8	5.6782		21.8	7.605		21.8	8.8867		21.8	3.8386		21.8	6.8921		21.8	10.9956		21.8	17.2334		21.8	3.89645		21.8	19.8848		21.8	12.2671
21.9	11.2875		21.9	5.6953		21.9	7.6259		21.9	8.9218		21.9	3.8447		21.9	6.918		21.9	11.0347		21.9	17.234		21.9	3.88945		21.9	19.878		21.9	12.2671
22	11.3286		22	5.709		22	7.654		22	8.9548		22	3.8586		22	6.9495		22	11.0681		22	17.2267		22	3.8682		22	19.8741		22	12.2657
22.1	11.3672		22.1	5.7201		22.1	7.6814		22.1	8.9836		22.1	3.8689		22.1	6.9733		22.1	11.1		22.1	17.2181		22.1	3.85246		22.1	19.8622		22.1	12.2771
22.2	11.4033		22.2	5.7368		22.2	7.7056		22.2	9.0181		22.2	3.8784		22.2	7.0016		22.2	11.1399		22.2	17.2099		22.2	3.83746		22.2	19.8616		22.2	12.2799
22.3	11.4426		22.3	5.7521		22.3	7.7314		22.3	9.0492		22.3	3.8887		22.3	7.0321		22.3	11.1768		22.3	17.2035		22.3	3.83055		22.3	19.856		22.3	12.2845
22.4	11.4769		22.4	5.7679		22.4	7.76		22.4	9.0805		22.4	3.8994		22.4	7.0624		22.4	11.2111		22.4	17.1958		22.4	3.82735		22.4	19.8551		22.4	12.3016
22.5	11.5119		22.5	5.7818		22.5	7.7842		22.5	9.1119		22.5	3.9057		22.5	7.0946		22.5	11.2416		22.5	17.19		22.5	3.8112		22.5	19.8491		22.5	12.3014
22.6	11.551		22.6	5.7954		22.6	7.8148		22.6	9.143		22.6	3.9139		22.6	7.1267		22.6	11.2771		22.6	17.1821		22.6	3.80135		22.6	19.8445		22.6	12.2992
22.7	11.5859		22.7	5.8137		22.7	7.8438		22.7	9.1688		22.7	3.9253		22.7	7.1535		22.7	11.314		22.7	17.1691		22.7	3.79495		22.7	19.847		22.7	12.3097
22.8	11.6202		22.8	5.8263		22.8	7.8688		22.8	9.2		22.8	3.9337		22.8	7.1855		22.8	11.3473		22.8	17.1635		22.8	3.77436		22.8	19.8414		22.8	12.3037
22.9	11.6537		22.9	5.8375		22.9	7.8928		22.9	9.2375		22.9	3.9438		22.9	7.215		22.9	11.3825		22.9	17.16		22.9	3.77295		22.9	19.8235		22.9	12.3097
23	11.6903		23	5.8525		23	7.915		23	9.2739		23	3.962		23	7.2394		23	11.4214		23	17.1538		23	3.7629		23	19.8308		23	12.3067
23.1	11.7275		23.1	5.8679		23.1	7.9422		23.1	9.3069		23.1	3.9779		23.1	7.2654		23.1	11.4562		23.1	17.1563		23.1	3.75545		23.1	19.8355		23.1	12.3152
23.2	11.7642		23.2	5.8821		23.2	7.9648		23.2	9.3371		23.2	3.989		23.2	7.2893		23.2	11.4865		23.2	17.1491		23.2	3.73556		23.2	19.8317		23.2	12.313
23.3	11.8004		23.3	5.8959		23.3	7.9876		23.3	9.3702		23.3	3.9977		23.3	7.3163		23.3	11.5184		23.3	17.1451		23.3	3.73815		23.3	19.8266		23.3	12.3216
23.4	11.8377		23.4	5.9126		23.4	8.0121		23.4	9.4037		23.4	4.0115		23.4	7.3408		23.4	11.5543		23.4	17.1401		23.4	3.72895		23.4	19.8164		23.4	12.3255
23.5	11.8736		23.5	5.9249		23.5	8.0391		23.5	9.4406		23.5	4.0221		23.5	7.3638		23.5	11.5909		23.5	17.1432		23.5	3.711		23.5	19.8119		23.5	12.3286
23.6	11.9097		23.6	5.9403		23.6	8.0666		23.6	9.4723		23.6	4.0295		23.6	7.3871		23.6	11.6235		23.6	17.132		23.6	3.69366		23.6	19.8069		23.6	12.3188
23.7	11.9457		23.7	5.9575		23.7	8.0896		23.7	9.51		23.7	4.0407		23.7	7.4044		23.7	11.66		23.7	17.1177		23.7	3.68525		23.7	19.8008		23.7	12.3175
23.8	11.9859		23.8	5.9735		23.8	8.1089		23.8	9.5417		23.8	4.0555		23.8	7.4275		23.8	11.6958		23.8	17.1132		23.8	3.67525		23.8	19.7945		23.8	12.3119
23.9	12.0242		23.9	5.9882		23.9	8.1353		23.9	9.5798		23.9	4.0656		23.9	7.4541		23.9	11.7313		23.9	17.1074		23.9	3.66006		23.9	19.779		23.9	12.3086
24	12.0592		24	5.9996		24	8.1613		24	9.6114		24	4.0749		24	7.4804		24	11.7677		24	17.0969		24	3.6516		24	19.769		24	12.3088
24.1	12.0965		24.1	6.0192		24.1	8.1822		24.1	9.6414		24.1	4.0884		24.1	7.513		24.1	11.8022		24.1	17.0807		24.1	3.64386		24.1	19.7617		24.1	12.2999
24.2	12.1331		24.2	6.0332		24.2	8.2073		24.2	9.6685		24.2	4.102		24.2	7.5407		24.2	11.8339		24.2	17.0672		24.2	3.63966		24.2	19.7558		24.2	12.3016
24.3	12.1727		24.3	6.0453		24.3	8.232		24.3	9.6963		24.3	4.1127		24.3	7.5694		24.3	11.8603		24.3	17.0625		24.3	3.62116		24.3	19.7591		24.3	12.2937
24.4	12.213		24.4	6.0592		24.4	8.2535		24.4	9.7265		24.4	4.1251		24.4	7.5987		24.4	11.8963		24.4	17.0576		24.4	3.61376		24.4	19.748		24.4	12.2934
24.5	12.2491		24.5	6.0785		24.5	8.2736		24.5	9.7598		24.5	4.1358		24.5	7.6252		24.5	11.9338		24.5	17.053		24.5	3.5989		24.5	19.7453		24.5	12.2857
24.6	12.284		24.6	6.0972		24.6	8.2954		24.6	9.7873		24.6	4.1505		24.6	7.6543		24.6	11.965		24.6	17.0493		24.6	3.58806		24.6	19.7405		24.6	12.2883
24.7	12.3244		24.7	6.1115		24.7	8.3196		24.7	9.8182		24.7	4.1619		24.7	7.6822		24.7	11.996		24.7	17.0487		24.7	3.58965		24.7	19.7475		24.7	12.2813
24.8	12.362		24.8	6.1273		24.8	8.3429		24.8	9.8516		24.8	4.1773		24.8	7.7124		24.8	12.0274		24.8	17.0395		24.8	3.58915		24.8	19.7379		24.8	12.2855
24.9	12.3988		24.9	6.1441		24.9	8.3652		24.9	9.8885		24.9	4.1906		24.9	7.7381		24.9	12.0652		24.9	17.0274		24.9	3.58785		24.9	19.7393		24.9	12.2884
25	12.4352		25	6.1582		25	8.3866		25	9.9203		25	4.2045		25	7.7663		25	12.1007		25	17.0203		25	3.5858		25	19.7388		25	12.2857
25.1	12.4749		25.1	6.1778		25.1	8.4111		25.1	9.9592		25.1	4.2216		25.1	7.7906		25.1	12.1284		25.1	17.0198		25.1	3.58355		25.1	19.7369		25.1	12.2815
25.2	12.5135		25.2	6.1985		25.2	8.4366		25.2	9.9941		25.2	4.237		25.2	7.8156		25.2	12.1575		25.2	17.0178		25.2	3.58116		25.2	19.7332		25.2	12.2927
25.3	12.5529		25.3	6.2145		25.3	8.4611		25.3	10.0358		25.3	4.249		25.3	7.8441		25.3	12.1855		25.3	17.0168		25.3	3.57645		25.3	19.7249		25.3	12.276
25.4	12.5905		25.4	6.2319		25.4	8.4832		25.4	10.0652		25.4	4.2619		25.4	7.8645		25.4	12.217		25.4	17.0128		25.4	3.57216		25.4	19.7169		25.4	12.2841
25.5	12.6268		25.5	6.2508		25.5	8.5022		25.5	10.0946		25.5	4.2738		25.5	7.8902		25.5	12.2433		25.5	17.0235		25.5	3.5697		25.5	19.7089		25.5	12.2926
25.6	12.6642		25.6	6.2683		25.6	8.5206		25.6	10.1309		25.6	4.2896		25.6	7.9133		25.6	12.2648		25.6	17.0256		25.6	3.56815		25.6	19.708		25.6	12.2909
25.7	12.6975		25.7	6.2851		25.7	8.5419		25.7	10.1657		25.7	4.2968		25.7	7.9376		25.7	12.2975		25.7	17.0177		25.7	3.55556		25.7	19.7144		25.7	12.2946
25.8	12.7373		25.8	6.3044		25.8	8.5604		25.8	10.1956		25.8	4.3085		25.8	7.9688		25.8	12.3284		25.8	17.0124		25.8	3.54156		25.8	19.7171		25.8	12.3012
25.9	12.773		25.9	6.3206		25.9	8.5769		25.9	10.2289		25.9	4.3162		25.9	7.9941		25.9	12.3511		25.9	17.0068		25.9	3.53196		25.9	19.7148		25.9	12.3006
26	12.8069		26	6.3327		26	8.6027		26	10.2581		26	4.3262		26	8.0188		26	12.3805		26	16.9987		26	3.5296		26	19.7236		26	12.3055
26.1	12.8474		26.1	6.3475		26.1	8.6255		26.1	10.29		26.1	4.338		26.1	8.045		26.1	12.4109		26.1	16.9877		26.1	3.52206		26.1	19.7271		26.1	12.3002
26.2	12.885		26.2	6.3659		26.2	8.6491		26.2	10.3261		26.2	4.3462		26.2	8.0705		26.2	12.441		26.2	16.9796		26.2	3.50916		26.2	19.7367		26.2	12.2992
26.3	12.9267		26.3	6.3848		26.3	8.6717		26.3	10.3593		26.3	4.3584		26.3	8.0985		26.3	12.4699		26.3	16.9741		26.3	3.50476		26.3	19.7399		26.3	12.2975
26.4	12.9619		26.4	6.4021		26.4	8.6893		26.4	10.3902		26.4	4.3709		26.4	8.1294		26.4	12.5029		26.4	16.9681		26.4	3.49476		26.4	19.7344		26.4	12.314
26.5	12.9979		26.5	6.4183		26.5	8.707		26.5	10.4169		26.5	4.3795		26.5	8.1614		26.5	12.5325		26.5	16.9627		26.5	3.4926		26.5	19.7298		26.5	12.317
26.6	13.0365		26.6	6.4381		26.6	8.7276		26.6	10.4481		26.6	4.3903		26.6	8.1929		26.6	12.5613		26.6	16.9685		26.6	3.49725		26.6	19.7272		26.6	12.316
26.7	13.0775		26.7	6.4542		26.7	8.7465		26.7	10.4795		26.7	4.4043		26.7	8.222		26.7	12.5865		26.7	16.9612		26.7	3.48666		26.7	19.7236		26.7	12.3164
26.8	13.1149		26.8	6.4687		26.8	8.7596		26.8	10.5106		26.8	4.4174		26.8	8.2412		26.8	12.6097		26.8	16.9594		26.8	3.47066		26.8	19.7184		26.8	12.3143
26.9	13.152		26.9	6.4854		26.9	8.781		26.9	10.5468		26.9	4.4303		26.9	8.2709		26.9	12.6348		26.9	16.9627		26.9	3.46916		26.9	19.7142		26.9	12.3124
27	13.1881		27	6.5014		27	8.8019		27	10.574		27	4.4422		27	8.2988		27	12.6651		27	16.9597		27	3.4666		27	19.7203		27	12.311
27.1	13.2193		27.1	6.5242		27.1	8.8224		27.1	10.6018		27.1	4.4576		27.1	8.3234		27.1	12.6981		27.1	16.9473		27.1	3.45755		27.1	19.7285		27.1	12.3057
27.2	13.2605		27.2	6.5431		27.2	8.8443		27.2	10.6336		27.2	4.4678		27.2	8.3467		27.2	12.7283		27.2	16.9392		27.2	3.44486		27.2	19.715		27.2	12.3049
27.3	13.2934		27.3	6.558		27.3	8.8679		27.3	10.6684		27.3	4.4783		27.3	8.3749		27.3	12.7574		27.3	16.9342		27.3	3.43676		27.3	19.7253		27.3	12.2968
27.4	13.3315		27.4	6.5758		27.4	8.8925		27.4	10.7012		27.4	4.4911		27.4	8.3995		27.4	12.7825		27.4	16.9305		27.4	3.42906		27.4	19.7262		27.4	12.2872
27.5	13.3765		27.5	6.5966		27.5	8.917		27.5	10.7321		27.5	4.5017		27.5	8.4253		27.5	12.8112		27.5	16.9291		27.5	3.4305		27.5	19.7134		27.5	12.2912
27.6	13.4153		27.6	6.6122		27.6	8.9404		27.6	10.764		27.6	4.5173		27.6	8.4549		27.6	12.836		27.6	16.9265		27.6	3.41906		27.6	19.7052		27.6	12.2905
27.7	13.4491		27.7	6.6228		27.7	8.9621		27.7	10.7942		27.7	4.5247		27.7	8.4878		27.7	12.8669		27.7	16.9192		27.7	3.40936		27.7	19.7139		27.7	12.295
27.8	13.4813		27.8	6.6383		27.8	8.9831		27.8	10.8271		27.8	4.5378		27.8	8.5171		27.8	12.9008		27.8	16.9124		27.8	3.40706		27.8	19.7164		27.8	12.3024
27.9	13.5209		27.9	6.6587		27.9	9.0067		27.9	10.8608		27.9	4.5525		27.9	8.5445		27.9	12.9301		27.9	16.9048		27.9	3.39386		27.9	19.7046		27.9	12.2987
28	13.555		28	6.6755		28	9.0373		28	10.8915		28	4.5642		28	8.5698		28	12.9564		28	16.8974		28	3.3843		28	19.6981		28	12.3008
28.1	13.5916		28.1	6.6947		28.1	9.064		28.1	10.9226		28.1	4.5775		28.1	8.6008		28.1	12.9825		28.1	16.896		28.1	3.37636		28.1	19.7034		28.1	12.311
28.2	13.627		28.2	6.7137		28.2	9.0928		28.2	10.9579		28.2	4.5911		28.2	8.6249		28.2	13.01		28.2	16.8909		28.2	3.37316		28.2	19.6955		28.2	12.3264
28.3	13.6646		28.3	6.7307		28.3	9.1237		28.3	10.9909		28.3	4.6076		28.3	8.6483		28.3	13.0333		28.3	16.8863		28.3	3.36836		28.3	19.699		28.3	12.3246
28.4	13.6992		28.4	6.7448		28.4	9.152		28.4	11.0241		28.4	4.624		28.4	8.6794		28.4	13.0601		28.4	16.8708		28.4	3.36386		28.4	19.6962		28.4	12.325
28.5	13.741		28.5	6.7624		28.5	9.1775		28.5	11.0558		28.5	4.6371		28.5	8.7094		28.5	13.0899		28.5	16.8553		28.5	3.3554		28.5	19.7028		28.5	12.3308
28.6	13.7793		28.6	6.7782		28.6	9.2088		28.6	11.0889		28.6	4.6505		28.6	8.7416		28.6	13.1175		28.6	16.8471		28.6	3.35486		28.6	19.7021		28.6	12.3302
28.7	13.8175		28.7	6.7978		28.7	9.2308		28.7	11.1205		28.7	4.6587		28.7	8.7711		28.7	13.1469		28.7	16.8367		28.7	3.35046		28.7	19.6919		28.7	12.3354
28.8	13.8553		28.8	6.8122		28.8	9.2525		28.8	11.1528		28.8	4.6674		28.8	8.8015		28.8	13.1704		28.8	16.8313		28.8	3.34126		28.8	19.6876		28.8	12.3405
28.9	13.898		28.9	6.8273		28.9	9.2774		28.9	11.1831		28.9	4.6787		28.9	8.8268		28.9	13.1962		28.9	16.8179		28.9	3.33246		28.9	19.6819		28.9	12.3482
29	13.9411		29	6.8464		29	9.2991		29	11.2139		29	4.6903		29	8.8558		29	13.2231		29	16.8073		29	3.3337		29	19.6849		29	12.3498
29.1	13.9825		29.1	6.8636		29.1	9.3223		29.1	11.2447		29.1	4.701		29.1	8.8892		29.1	13.2485		29.1	16.7976		29.1	3.32966		29.1	19.6788		29.1	12.3526
29.2	14.0239		29.2	6.8815		29.2	9.3546		29.2	11.276		29.2	4.7089		29.2	8.9142		29.2	13.2754		29.2	16.7928		29.2	3.32616		29.2	19.6821		29.2	12.3484
29.3	14.0615		29.3	6.8954		29.3	9.3742		29.3	11.3065		29.3	4.721		29.3	8.9426		29.3	13.2965		29.3	16.7889		29.3	3.31896		29.3	19.6904		29.3	12.3503
29.4	14.0963		29.4	6.9095		29.4	9.3916		29.4	11.335		29.4	4.7357		29.4	8.9724		29.4	13.3217		29.4	16.7889		29.4	3.31936		29.4	19.6945		29.4	12.3536
29.5	14.1316		29.5	6.9257		29.5	9.4103		29.5	11.3667		29.5	4.7512		29.5	9.0015		29.5	13.3453		29.5	16.78		29.5	3.3211		29.5	19.6856		29.5	12.3577
29.6	14.1674		29.6	6.9431		29.6	9.4286		29.6	11.3964		29.6	4.7605		29.6	9.0329		29.6	13.3677		29.6	16.7786		29.6	3.31596		29.6	19.6791		29.6	12.355
29.7	14.2092		29.7	6.9637		29.7	9.4489		29.7	11.4294		29.7	4.7739		29.7	9.0641		29.7	13.3953		29.7	16.7766		29.7	3.31536		29.7	19.6767		29.7	12.3617
29.8	14.2466		29.8	6.9831		29.8	9.4701		29.8	11.4564		29.8	4.7859		29.8	9.0953		29.8	13.4177		29.8	16.7675		29.8	3.30646		29.8	19.6824		29.8	12.3566
29.9	14.2795		29.9	6.9936		29.9	9.4925		29.9	11.4911		29.9	4.7953		29.9	9.1281		29.9	13.4407		29.9	16.7678		29.9	3.30396		29.9	19.68		29.9	12.3573
30	14.316		30	7.0046		30	9.5179		30	11.5186		30	4.8051		30	9.156		30	13.4636		30	16.7614		30	3.3		30	19.6807		30	12.3514
30.1	14.3543		30.1	7.0215		30.1	9.5376		30.1	11.5536		30.1	4.8172		30.1	9.1832		30.1	13.4891		30.1	16.7551		30.1	3.29896		30.1	19.684		30.1	12.3409
30.2	14.3901		30.2	7.0402		30.2	9.5595		30.2	11.5865		30.2	4.8315		30.2	9.2099		30.2	13.5129		30.2	16.7479		30.2	3.28756		30.2	19.6818		30.2	12.3451
30.3	14.4307		30.3	7.0583		30.3	9.5802		30.3	11.6237		30.3	4.8427		30.3	9.2392		30.3	13.5387		30.3	16.7379		30.3	3.27586		30.3	19.6786		30.3	12.3321
30.4	14.4676		30.4	7.0761		30.4	9.607		30.4	11.6589		30.4	4.8533		30.4	9.2618		30.4	13.5653		30.4	16.7333		30.4	3.27546		30.4	19.6733		30.4	12.3413
30.5	14.5058		30.5	7.0941		30.5	9.6332		30.5	11.6895		30.5	4.8649		30.5	9.286		30.5	13.5902		30.5	16.7273		30.5	3.2672		30.5	19.6783		30.5	12.3393
30.6	14.5404		30.6	7.1066		30.6	9.6629		30.6	11.721		30.6	4.8792		30.6	9.3187		30.6	13.616		30.6	16.7317		30.6	3.26546		30.6	19.6848		30.6	12.3371
30.7	14.5722		30.7	7.1153		30.7	9.6841		30.7	11.7537		30.7	4.8907		30.7	9.3463		30.7	13.6403		30.7	16.7234		30.7	3.26466		30.7	19.6856		30.7	12.3338
30.8	14.6058		30.8	7.1299		30.8	9.7155		30.8	11.7912		30.8	4.9048		30.8	9.3755		30.8	13.6702		30.8	16.7246		30.8	3.26006		30.8	19.6813		30.8	12.3369
30.9	14.6421		30.9	7.1423		30.9	9.7506		30.9	11.8237		30.9	4.9178		30.9	9.4012		30.9	13.7008		30.9	16.7196		30.9	3.26166		30.9	19.6835		30.9	12.3479
31	14.6794		31	7.155		31	9.7797		31	11.852		31	4.9287		31	9.4284		31	13.7228		31	16.7172		31	3.2578		31	19.6806		31	12.3517
31.1	14.7142		31.1	7.173		31.1	9.812		31.1	11.8841		31.1	4.9356		31.1	9.4539		31.1	13.743		31.1	16.7086		31.1	3.25506		31.1	19.6846		31.1	12.3555
31.2	14.7481		31.2	7.1914		31.2	9.8385		31.2	11.9126		31.2	4.9479		31.2	9.4828		31.2	13.7739		31.2	16.7064		31.2	3.25056		31.2	19.6898		31.2	12.3644
31.3	14.7855		31.3	7.2026		31.3	9.8624		31.3	11.9421		31.3	4.9606		31.3	9.5089		31.3	13.7977		31.3	16.6992		31.3	3.24096		31.3	19.6854		31.3	12.3587
31.4	14.8195		31.4	7.2196		31.4	9.8874		31.4	11.9661		31.4	4.9726		31.4	9.5364		31.4	13.8203		31.4	16.6986		31.4	3.23916		31.4	19.6948		31.4	12.3506
31.5	14.8548		31.5	7.2349		31.5	9.9159		31.5	11.9955		31.5	4.9855		31.5	9.5651		31.5	13.8412		31.5	16.6917		31.5	3.2279		31.5	19.6868		31.5	12.3561
31.6	14.887		31.6	7.2485		31.6	9.9406		31.6	12.0281		31.6	5.0006		31.6	9.5908		31.6	13.8681		31.6	16.6838		31.6	3.22056		31.6	19.6796		31.6	12.352
31.7	14.9176		31.7	7.2597		31.7	9.9589		31.7	12.0564		31.7	5.0132		31.7	9.6116		31.7	13.8935		31.7	16.6779		31.7	3.20056		31.7	19.6821		31.7	12.3525
31.8	14.9544		31.8	7.2721		31.8	9.9789		31.8	12.0841		31.8	5.0301		31.8	9.6399		31.8	13.9156		31.8	16.6739		31.8	3.20466		31.8	19.6773		31.8	12.3395
31.9	14.9948		31.9	7.2862		31.9	10.0073		31.9	12.1131		31.9	5.042		31.9	9.6689		31.9	13.9399		31.9	16.6676		31.9	3.19756		31.9	19.6693		31.9	12.3511
32	15.031		32	7.3007		32	10.0319		32	12.1395		32	5.0616		32	9.6903		32	13.9641		32	16.6653		32	3.193		32	19.6774		32	12.3638
32.1	15.069		32.1	7.3172		32.1	10.0496		32.1	12.1679		32.1	5.0767		32.1	9.7141		32.1	13.9898		32.1	16.6673		32.1	3.19746		32.1	19.6841		32.1	12.3646
32.2	15.1051		32.2	7.3321		32.2	10.0629		32.2	12.1998		32.2	5.0892		32.2	9.7379		32.2	14.0133		32.2	16.6634		32.2	3.17936		32.2	19.6908		32.2	12.363
32.3	15.1386		32.3	7.3481		32.3	10.0848		32.3	12.2343		32.3	5.105		32.3	9.7662		32.3	14.0342		32.3	16.657		32.3	3.17146		32.3	19.6837		32.3	12.36
32.4	15.1694		32.4	7.3606		32.4	10.107		32.4	12.2658		32.4	5.1164		32.4	9.7961		32.4	14.0573		32.4	16.6552		32.4	3.16146		32.4	19.6774		32.4	12.3697
32.5	15.203		32.5	7.3775		32.5	10.1312		32.5	12.2987		32.5	5.1287		32.5	9.8216		32.5	14.081		32.5	16.6451		32.5	3.1516		32.5	19.6837		32.5	12.355
32.6	15.2384		32.6	7.3881		32.6	10.1432		32.6	12.3344		32.6	5.14		32.6	9.8497		32.6	14.1024		32.6	16.6427		32.6	3.13696		32.6	19.6801		32.6	12.3445
32.7	15.2708		32.7	7.4034		32.7	10.1616		32.7	12.3693		32.7	5.1537		32.7	9.8817		32.7	14.1305		32.7	16.6366		32.7	3.12896		32.7	19.682		32.7	12.3419
32.8	15.3043		32.8	7.4216		32.8	10.1846		32.8	12.4004		32.8	5.1642		32.8	9.9096		32.8	14.1562		32.8	16.6265		32.8	3.12116		32.8	19.6812		32.8	12.339
32.9	15.3445		32.9	7.4376		32.9	10.2156		32.9	12.4348		32.9	5.1755		32.9	9.936		32.9	14.1822		32.9	16.6201		32.9	3.11866		32.9	19.6758		32.9	12.3349
33	15.3772		33	7.454		33	10.2526		33	12.465		33	5.1883		33	9.9593		33	14.2064		33	16.6141		33	3.1074		33	19.6698		33	12.3343
33.1	15.4158		33.1	7.4663		33.1	10.2779		33.1	12.5014		33.1	5.2034		33.1	9.9871		33.1	14.2262		33.1	16.6058		33.1	3.10246		33.1	19.6621		33.1	12.3347
33.2	15.4543		33.2	7.4765		33.2	10.3047		33.2	12.5331		33.2	5.215		33.2	10.0121		33.2	14.2488		33.2	16.5994		33.2	3.09746		33.2	19.662		33.2	12.336
33.3	15.4923		33.3	7.4862		33.3	10.3305		33.3	12.5659		33.3	5.2288		33.3	10.042		33.3	14.2729		33.3	16.5989		33.3	3.09356		33.3	19.6584		33.3	12.3397
33.4	15.53		33.4	7.5038		33.4	10.3537		33.4	12.5917		33.4	5.2422		33.4	10.0705		33.4	14.2917		33.4	16.5862		33.4	3.08626		33.4	19.6508		33.4	12.3383
33.5	15.5729		33.5	7.5268		33.5	10.3771		33.5	12.6191		33.5	5.2547		33.5	10.1005		33.5	14.3184		33.5	16.5803		33.5	3.082		33.5	19.6461		33.5	12.3449
33.6	15.6058		33.6	7.541		33.6	10.4071		33.6	12.6517		33.6	5.2648		33.6	10.1231		33.6	14.3411		33.6	16.5748		33.6	3.06816		33.6	19.6361		33.6	12.3371
33.7	15.6404		33.7	7.557		33.7	10.4436		33.7	12.6871		33.7	5.274		33.7	10.1449		33.7	14.3674		33.7	16.5696		33.7	3.06596		33.7	19.6321		33.7	12.3463
33.8	15.6803		33.8	7.5746		33.8	10.4741		33.8	12.7239		33.8	5.2874		33.8	10.1689		33.8	14.3922		33.8	16.5649		33.8	3.05586		33.8	19.6244		33.8	12.3542
33.9	15.718		33.9	7.588		33.9	10.4974		33.9	12.7531		33.9	5.2966		33.9	10.1978		33.9	14.4175		33.9	16.5599		33.9	3.04356		33.9	19.6269		33.9	12.3526
34	15.7548		34	7.6041		34	10.5236		34	12.7798		34	5.3122		34	10.2212		34	14.4399		34	16.5548		34	3.039		34	19.6249		34	12.357
34.1	15.7904		34.1	7.6179		34.1	10.546		34.1	12.8138		34.1	5.329		34.1	10.251		34.1	14.4667		34.1	16.5494		34.1	3.03716		34.1	19.6252		34.1	12.3566
34.2	15.8218		34.2	7.6361		34.2	10.5705		34.2	12.8442		34.2	5.3408		34.2	10.2788		34.2	14.4937		34.2	16.5408		34.2	3.03796		34.2	19.6238		34.2	12.3661
34.3	15.8602		34.3	7.6498		34.3	10.5918		34.3	12.8745		34.3	5.3538		34.3	10.3079		34.3	14.5187		34.3	16.5341		34.3	3.02046		34.3	19.6231		34.3	12.3742
34.4	15.8894		34.4	7.663		34.4	10.6077		34.4	12.8984		34.4	5.3649		34.4	10.3315		34.4	14.5421		34.4	16.5321		34.4	3.02076		34.4	19.6322		34.4	12.3678
34.5	15.928		34.5	7.6788		34.5	10.6323		34.5	12.9256		34.5	5.3748		34.5	10.3533		34.5	14.5639		34.5	16.527		34.5	3.019		34.5	19.6358		34.5	12.3731
34.6	15.9598		34.6	7.6956		34.6	10.6611		34.6	12.957		34.6	5.3863		34.6	10.3798		34.6	14.5821		34.6	16.5166		34.6	3.01126		34.6	19.6342		34.6	12.3826
34.7	15.9884		34.7	7.7134		34.7	10.6916		34.7	12.993		34.7	5.4028		34.7	10.4029		34.7	14.6109		34.7	16.5059		34.7	3.01636		34.7	19.6288		34.7	12.3837
34.8	16.019		34.8	7.7287		34.8	10.7193		34.8	13.0237		34.8	5.4213		34.8	10.4275		34.8	14.6313		34.8	16.4956		34.8	3.01706		34.8	19.631		34.8	12.3787
34.9	16.0587		34.9	7.7399		34.9	10.7485		34.9	13.0543		34.9	5.4353		34.9	10.4498		34.9	14.6515		34.9	16.4898		34.9	3.01056		34.9	19.6379		34.9	12.3708
35	16.0933		35	7.7554		35	10.7749		35	13.0891		35	5.4483		35	10.4781		35	14.6761		35	16.4876		35	2.9984		35	19.643		35	12.3562
35.1	16.128		35.1	7.7703		35.1	10.797		35.1	13.1268		35.1	5.4604		35.1	10.5068		35.1	14.6977		35.1	16.486		35.1	2.99706		35.1	19.6341		35.1	12.3533
35.2	16.16		35.2	7.7885		35.2	10.8264		35.2	13.1579		35.2	5.4667		35.2	10.5322		35.2	14.7189		35.2	16.4834		35.2	3.00306		35.2	19.6294		35.2	12.3519
35.3	16.2035		35.3	7.8086		35.3	10.8597		35.3	13.1824		35.3	5.4779		35.3	10.5604		35.3	14.7372		35.3	16.4813		35.3	3.00416		35.3	19.6367		35.3	12.3527
35.4	16.2412		35.4	7.8241		35.4	10.8909		35.4	13.2089		35.4	5.4869		35.4	10.5889		35.4	14.7591		35.4	16.4763		35.4	3.01386		35.4	19.6446		35.4	12.3564
35.5	16.2718		35.5	7.8383		35.5	10.9207		35.5	13.2403		35.5	5.4966		35.5	10.6153		35.5	14.7813		35.5	16.4766		35.5	3.0123		35.5	19.6569		35.5	12.3609
35.6	16.3023		35.6	7.8511		35.6	10.955		35.6	13.2686		35.6	5.5013		35.6	10.6382		35.6	14.8027		35.6	16.4657		35.6	3.01476		35.6	19.6552		35.6	12.3615
35.7	16.3405		35.7	7.8673		35.7	10.9849		35.7	13.2934		35.7	5.5155		35.7	10.6625		35.7	14.8256		35.7	16.4548		35.7	3.00996		35.7	19.6509		35.7	12.3514
35.8	16.3752		35.8	7.8878		35.8	11.0066		35.8	13.3199		35.8	5.5251		35.8	10.6886		35.8	14.8483		35.8	16.4525		35.8	3.00066		35.8	19.6501		35.8	12.3472
35.9	16.4105		35.9	7.9033		35.9	11.0313		35.9	13.3538		35.9	5.5367		35.9	10.7163		35.9	14.8702		35.9	16.4473		35.9	2.99966		35.9	19.6583		35.9	12.3311
36	16.4415		36	7.9231		36	11.0592		36	13.3832		36	5.5486		36	10.7447		36	14.8939		36	16.4455		36	2.9957		36	19.6524		36	12.318
36.1	16.4727		36.1	7.9399		36.1	11.0885		36.1	13.4125		36.1	5.5622		36.1	10.7696		36.1	14.921		36.1	16.4377		36.1	2.97486		36.1	19.6551		36.1	12.3258
36.2	16.5036		36.2	7.953		36.2	11.1132		36.2	13.4412		36.2	5.5771		36.2	10.7953		36.2	14.9436		36.2	16.4313		36.2	2.97176		36.2	19.6544		36.2	12.3215
36.3	16.5345		36.3	7.9678		36.3	11.1446		36.3	13.4716		36.3	5.5895		36.3	10.8278		36.3	14.9622		36.3	16.427		36.3	2.97486		36.3	19.6562		36.3	12.3156
36.4	16.5662		36.4	7.9785		36.4	11.1748		36.4	13.5038		36.4	5.5983		36.4	10.8512		36.4	14.9836		36.4	16.429		36.4	2.97196		36.4	19.6491		36.4	12.3216
36.5	16.5984		36.5	7.9873		36.5	11.2005		36.5	13.5367		36.5	5.6121		36.5	10.8738		36.5	15.009		36.5	16.4246		36.5	2.9538		36.5	19.6432		36.5	12.3308
36.6	16.6286		36.6	8.0025		36.6	11.2218		36.6	13.5675		36.6	5.6255		36.6	10.9034		36.6	15.0288		36.6	16.419		36.6	2.94807		36.6	19.638		36.6	12.3397
36.7	16.6615		36.7	8.0172		36.7	11.2544		36.7	13.5944		36.7	5.6343		36.7	10.9319		36.7	15.0499		36.7	16.4178		36.7	2.94477		36.7	19.644		36.7	12.3427
36.8	16.6936		36.8	8.0324		36.8	11.2839		36.8	13.627		36.8	5.64		36.8	10.96		36.8	15.0758		36.8	16.4122		36.8	2.93786		36.8	19.6449		36.8	12.3357
36.9	16.7253		36.9	8.0489		36.9	11.3137		36.9	13.6609		36.9	5.6491		36.9	10.9882		36.9	15.0983		36.9	16.4096		36.9	2.93056		36.9	19.6439		36.9	12.3382
37	16.7552		37	8.0661		37	11.3413		37	13.6938		37	5.6541		37	11.0189		37	15.123		37	16.4019		37	2.9238		37	19.6415		37	12.3496
37.1	16.7918		37.1	8.0847		37.1	11.3681		37.1	13.7224		37.1	5.665		37.1	11.0465		37.1	15.1421		37.1	16.3976		37.1	2.91516		37.1	19.6476		37.1	12.3547
37.2	16.8242		37.2	8.1028		37.2	11.3869		37.2	13.7491		37.2	5.679		37.2	11.0758		37.2	15.164		37.2	16.3882		37.2	2.91096		37.2	19.6397		37.2	12.3649
37.3	16.8556		37.3	8.1203		37.3	11.4142		37.3	13.7753		37.3	5.6836		37.3	11.1025		37.3	15.1833		37.3	16.3857		37.3	2.91066		37.3	19.636		37.3	12.377
37.4	16.8849		37.4	8.1402		37.4	11.4358		37.4	13.8046		37.4	5.6967		37.4	11.1256		37.4	15.2055		37.4	16.3798		37.4	2.89777		37.4	19.6349		37.4	12.3625
37.5	16.9213		37.5	8.1543		37.5	11.4637		37.5	13.835		37.5	5.7095		37.5	11.1476		37.5	15.2255		37.5	16.3747		37.5	2.8967		37.5	19.6334		37.5	12.3607
37.6	16.9569		37.6	8.1673		37.6	11.4898		37.6	13.8644		37.6	5.7221		37.6	11.1762		37.6	15.2444		37.6	16.3691		37.6	2.88397		37.6	19.6376		37.6	12.3678
37.7	16.9863		37.7	8.1828		37.7	11.5172		37.7	13.8951		37.7	5.7307		37.7	11.2002		37.7	15.2633		37.7	16.3699		37.7	2.87476		37.7	19.6432		37.7	12.3761
37.8	17.0227		37.8	8.1994		37.8	11.5456		37.8	13.928		37.8	5.743		37.8	11.226		37.8	15.2885		37.8	16.3625		37.8	2.87916		37.8	19.6364		37.8	12.3727
37.9	17.0584		37.9	8.2156		37.9	11.5752		37.9	13.9544		37.9	5.748		37.9	11.2517		37.9	15.3085		37.9	16.3611		37.9	2.87897		37.9	19.6374		37.9	12.3745
38	17.0906		38	8.2352		38	11.5958		38	13.9828		38	5.7601		38	11.2741		38	15.3284		38	16.3573		38	2.8768		38	19.6442		38	12.3723
38.1	17.1202		38.1	8.2534		38.1	11.6208		38.1	14.0142		38.1	5.7681		38.1	11.3071		38.1	15.3501		38.1	16.3552		38.1	2.87087		38.1	19.6472		38.1	12.3773
38.2	17.1556		38.2	8.2714		38.2	11.6505		38.2	14.0472		38.2	5.7793		38.2	11.3381		38.2	15.3686		38.2	16.3516		38.2	2.86686		38.2	19.6454		38.2	12.3821
38.3	17.1865		38.3	8.2924		38.3	11.6722		38.3	14.0767		38.3	5.7916		38.3	11.3648		38.3	15.3868		38.3	16.3474		38.3	2.85746		38.3	19.6406		38.3	12.3795
38.4	17.2199		38.4	8.3086		38.4	11.6968		38.4	14.1021		38.4	5.8001		38.4	11.3941		38.4	15.4053		38.4	16.3427		38.4	2.85376		38.4	19.6378		38.4	12.383
38.5	17.2499		38.5	8.3227		38.5	11.7289		38.5	14.1297		38.5	5.8087		38.5	11.4212		38.5	15.418		38.5	16.3437		38.5	2.8503		38.5	19.6364		38.5	12.3752
38.6	17.2832		38.6	8.3356		38.6	11.7518		38.6	14.1561		38.6	5.8192		38.6	11.4504		38.6	15.4351		38.6	16.3405		38.6	2.85057		38.6	19.6359		38.6	12.3756
38.7	17.3173		38.7	8.3529		38.7	11.781		38.7	14.1864		38.7	5.8341		38.7	11.481		38.7	15.4594		38.7	16.3432		38.7	2.84356		38.7	19.6375		38.7	12.3732
38.8	17.3472		38.8	8.369		38.8	11.8032		38.8	14.2159		38.8	5.844		38.8	11.5112		38.8	15.4793		38.8	16.345		38.8	2.84637		38.8	19.641		38.8	12.373
38.9	17.3846		38.9	8.3837		38.9	11.8272		38.9	14.2498		38.9	5.8584		38.9	11.5429		38.9	15.505		38.9	16.3473		38.9	2.84296		38.9	19.6276		38.9	12.3845
39	17.4187		39	8.3947		39	11.8503		39	14.2786		39	5.8689		39	11.5688		39	15.5246		39	16.3417		39	2.8438		39	19.6262		39	12.3887
39.1	17.4553		39.1	8.4094		39.1	11.8865		39.1	14.3105		39.1	5.8807		39.1	11.5987		39.1	15.5393		39.1	16.3415		39.1	2.84646		39.1	19.6257		39.1	12.3904
39.2	17.4892		39.2	8.4252		39.2	11.9181		39.2	14.3353		39.2	5.8896		39.2	11.626		39.2	15.5561		39.2	16.3378		39.2	2.84416		39.2	19.6206		39.2	12.3995
39.3	17.5197		39.3	8.4361		39.3	11.9556		39.3	14.3649		39.3	5.9011		39.3	11.6466		39.3	15.5738		39.3	16.3352		39.3	2.84546		39.3	19.6183		39.3	12.3992
39.4	17.5524		39.4	8.4532		39.4	11.9949		39.4	14.3937		39.4	5.9067		39.4	11.6699		39.4	15.5939		39.4	16.3333		39.4	2.83637		39.4	19.6233		39.4	12.3954
39.5	17.5866		39.5	8.4652		39.5	12.0266		39.5	14.4263		39.5	5.9128		39.5	11.6946		39.5	15.6157		39.5	16.3256		39.5	2.8248		39.5	19.6261		39.5	12.399
39.6	17.6187		39.6	8.4771		39.6	12.0491		39.6	14.4591		39.6	5.9219		39.6	11.722		39.6	15.6343		39.6	16.3197		39.6	2.81716		39.6	19.6213		39.6	12.3916
39.7	17.6488		39.7	8.4927		39.7	12.0836		39.7	14.4883		39.7	5.934		39.7	11.7477		39.7	15.6511		39.7	16.314		39.7	2.81677		39.7	19.6176		39.7	12.3987
39.8	17.6812		39.8	8.5056		39.8	12.1197		39.8	14.5132		39.8	5.9462		39.8	11.7699		39.8	15.6695		39.8	16.3113		39.8	2.81257		39.8	19.6204		39.8	12.3963
39.9	17.7156		39.9	8.5199		39.9	12.1435		39.9	14.5367		39.9	5.9559		39.9	11.7906		39.9	15.6849		39.9	16.3109		39.9	2.80407		39.9	19.6247		39.9	12.3973
40	17.7425		40	8.5398		40	12.158		40	14.566		40	5.9665		40	11.8178		40	15.6993		40	16.3001		40	2.798		40	19.631		40	12.4023
40.1	17.7674		40.1	8.5603		40.1	12.1807		40.1	14.5976		40.1	5.9775		40.1	11.8495		40.1	15.7149		40.1	16.3014		40.1	2.79707		40.1	19.6288		40.1	12.4107
40.2	17.8015		40.2	8.5768		40.2	12.1997		40.2	14.6254		40.2	5.9891		40.2	11.8858		40.2	15.7301		40.2	16.305		40.2	2.79826		40.2	19.63		40.2	12.3972
40.3	17.833		40.3	8.5927		40.3	12.2216		40.3	14.6563		40.3	6.005		40.3	11.9165		40.3	15.7482		40.3	16.3		40.3	2.78907		40.3	19.6261		40.3	12.3901
40.4	17.8669		40.4	8.6114		40.4	12.2434		40.4	14.6849		40.4	6.0157		40.4	11.9423		40.4	15.7657		40.4	16.2991		40.4	2.77977		40.4	19.6293		40.4	12.3947
40.5	17.9014		40.5	8.6259		40.5	12.2665		40.5	14.716		40.5	6.0252		40.5	11.9722		40.5	15.7892		40.5	16.2936		40.5	2.7822		40.5	19.6244		40.5	12.3868
40.6	17.9334		40.6	8.6394		40.6	12.2944		40.6	14.7519		40.6	6.0346		40.6	12.0005		40.6	15.8104		40.6	16.2905		40.6	2.78117		40.6	19.6228		40.6	12.3853
40.7	17.9646		40.7	8.654		40.7	12.3169		40.7	14.7876		40.7	6.0471		40.7	12.031		40.7	15.8317		40.7	16.291		40.7	2.77317		40.7	19.62		40.7	12.3903
40.8	17.9925		40.8	8.6704		40.8	12.3477		40.8	14.8139		40.8	6.0577		40.8	12.0576		40.8	15.8492		40.8	16.2902		40.8	2.76267		40.8	19.6121		40.8	12.3906
40.9	18.0246		40.9	8.6853		40.9	12.3696		40.9	14.8428		40.9	6.0667		40.9	12.0845		40.9	15.8623		40.9	16.287		40.9	2.75227		40.9	19.6113		40.9	12.3843
41	18.0553		41	8.7026		41	12.3959		41	14.8695		41	6.0779		41	12.1147		41	15.8821		41	16.2829		41	2.755		41	19.6089		41	12.3753
41.1	18.0896		41.1	8.717		41.1	12.4331		41.1	14.8974		41.1	6.0924		41.1	12.1414		41.1	15.9039		41.1	16.2763		41.1	2.75287		41.1	19.6079		41.1	12.3665
41.2	18.1312		41.2	8.7351		41.2	12.4732		41.2	14.9252		41.2	6.1063		41.2	12.1643		41.2	15.9272		41.2	16.2699		41.2	2.73757		41.2	19.6005		41.2	12.3625
41.3	18.1656		41.3	8.7504		41.3	12.5014		41.3	14.9553		41.3	6.1213		41.3	12.1854		41.3	15.9465		41.3	16.2682		41.3	2.72777		41.3	19.5999		41.3	12.3588
41.4	18.1955		41.4	8.7625		41.4	12.5218		41.4	14.9903		41.4	6.1298		41.4	12.2114		41.4	15.9681		41.4	16.2603		41.4	2.71687		41.4	19.5907		41.4	12.3501
41.5	18.2294		41.5	8.7785		41.5	12.5392		41.5	15.0237		41.5	6.1389		41.5	12.2393		41.5	15.9866		41.5	16.2538		41.5	2.7089		41.5	19.5843		41.5	12.3507
41.6	18.2597		41.6	8.7949		41.6	12.559		41.6	15.0599		41.6	6.1458		41.6	12.2648		41.6	16.0072		41.6	16.249		41.6	2.70677		41.6	19.5847		41.6	12.3443
41.7	18.2927		41.7	8.8138		41.7	12.5859		41.7	15.0897		41.7	6.1597		41.7	12.2908		41.7	16.025		41.7	16.2429		41.7	2.70327		41.7	19.5782		41.7	12.3355
41.8	18.3242		41.8	8.8334		41.8	12.6033		41.8	15.1227		41.8	6.176		41.8	12.3208		41.8	16.0416		41.8	16.2403		41.8	2.70897		41.8	19.5758		41.8	12.337
41.9	18.356		41.9	8.8497		41.9	12.6271		41.9	15.149		41.9	6.1874		41.9	12.3402		41.9	16.0592		41.9	16.2284		41.9	2.71147		41.9	19.5616		41.9	12.3421
42	18.3884		42	8.8634		42	12.6453		42	15.1761		42	6.2003		42	12.3613		42	16.0786		42	16.2223		42	2.704		42	19.5581		42	12.3432
42.1	18.42		42.1	8.8787		42.1	12.6755		42.1	15.2056		42.1	6.2129		42.1	12.3894		42.1	16.094		42.1	16.2128		42.1	2.69797		42.1	19.5593		42.1	12.3375
42.2	18.4456		42.2	8.8923		42.2	12.7084		42.2	15.2362		42.2	6.2239		42.2	12.4147		42.2	16.1087		42.2	16.2085		42.2	2.68657		42.2	19.5565		42.2	12.3313
42.3	18.4833		42.3	8.9139		42.3	12.7234		42.3	15.2655		42.3	6.2387		42.3	12.4385		42.3	16.1272		42.3	16.2004		42.3	2.69517		42.3	19.557		42.3	12.3381
42.4	18.5156		42.4	8.93		42.4	12.7473		42.4	15.2977		42.4	6.2508		42.4	12.4628		42.4	16.142		42.4	16.1949		42.4	2.69187		42.4	19.5615		42.4	12.339
42.5	18.5467		42.5	8.9486		42.5	12.7831		42.5	15.3296		42.5	6.261		42.5	12.4903		42.5	16.1592		42.5	16.185		42.5	2.6878		42.5	19.5654		42.5	12.3381
42.6	18.5808		42.6	8.9719		42.6	12.8158		42.6	15.3569		42.6	6.2717		42.6	12.5191		42.6	16.1761		42.6	16.176		42.6	2.68737		42.6	19.5668		42.6	12.3325
42.7	18.6111		42.7	8.9886		42.7	12.8392		42.7	15.389		42.7	6.2828		42.7	12.5476		42.7	16.1918		42.7	16.175		42.7	2.68687		42.7	19.5678		42.7	12.3486
42.8	18.6395		42.8	9.0086		42.8	12.8667		42.8	15.4189		42.8	6.2963		42.8	12.5738		42.8	16.2093		42.8	16.1685		42.8	2.68397		42.8	19.5637		42.8	12.3512
42.9	18.674		42.9	9.0273		42.9	12.8882		42.9	15.4465		42.9	6.3101		42.9	12.5972		42.9	16.2268		42.9	16.1643		42.9	2.68237		42.9	19.561		42.9	12.3523
43	18.7121		43	9.0385		43	12.9107		43	15.4795		43	6.3253		43	12.622		43	16.2439		43	16.1603		43	2.6855		43	19.5581		43	12.3412
43.1	18.7423		43.1	9.0489		43.1	12.9419		43.1	15.5112		43.1	6.3401		43.1	12.646		43.1	16.2593		43.1	16.1525		43.1	2.67857		43.1	19.5586		43.1	12.3396
43.2	18.7718		43.2	9.06		43.2	12.9724		43.2	15.5439		43.2	6.3519		43.2	12.6697		43.2	16.2806		43.2	16.1473		43.2	2.67657		43.2	19.554		43.2	12.3356
43.3	18.8059		43.3	9.0733		43.3	13.01		43.3	15.5795		43.3	6.362		43.3	12.6924		43.3	16.3026		43.3	16.1454		43.3	2.66917		43.3	19.554		43.3	12.3212
43.4	18.8352		43.4	9.0866		43.4	13.0365		43.4	15.6111		43.4	6.3668		43.4	12.7179		43.4	16.3187		43.4	16.1384		43.4	2.67187		43.4	19.554		43.4	12.3148
43.5	18.8652		43.5	9.1029		43.5	13.0557		43.5	15.6412		43.5	6.3734		43.5	12.7473		43.5	16.3319		43.5	16.1293		43.5	2.6737		43.5	19.553		43.5	12.3118
43.6	18.8956		43.6	9.1151		43.6	13.076		43.6	15.6781		43.6	6.383		43.6	12.7735		43.6	16.352		43.6	16.1242		43.6	2.66857		43.6	19.5499		43.6	12.3124
43.7	18.9309		43.7	9.1285		43.7	13.0878		43.7	15.7154		43.7	6.3885		43.7	12.7983		43.7	16.3693		43.7	16.1242		43.7	2.65967		43.7	19.5499		43.7	12.3081
43.8	18.9646		43.8	9.1412		43.8	13.1105		43.8	15.7455		43.8	6.4043		43.8	12.822		43.8	16.3855		43.8	16.1227		43.8	2.66617		43.8	19.5507		43.8	12.3083
43.9	19		43.9	9.1614		43.9	13.1436		43.9	15.7751		43.9	6.4144		43.9	12.8488		43.9	16.3998		43.9	16.1111		43.9	2.66757		43.9	19.5502		43.9	12.3155
44	19.034		44	9.1805		44	13.175		44	15.8061		44	6.4297		44	12.8793		44	16.4199		44	16.0969		44	2.6675		44	19.5501		44	12.3147
44.1	19.0684		44.1	9.1969		44.1	13.2011		44.1	15.8388		44.1	6.4452		44.1	12.906		44.1	16.438		44.1	16.0897		44.1	2.67247		44.1	19.5523		44.1	12.3214
44.2	19.0952		44.2	9.2167		44.2	13.2343		44.2	15.876		44.2	6.4613		44.2	12.9323		44.2	16.4539		44.2	16.0825		44.2	2.67437		44.2	19.5486		44.2	12.3184
44.3	19.1272		44.3	9.233		44.3	13.2614		44.3	15.9074		44.3	6.4731		44.3	12.9615		44.3	16.4755		44.3	16.0771		44.3	2.66317		44.3	19.5491		44.3	12.3166
44.4	19.1581		44.4	9.2461		44.4	13.2961		44.4	15.9384		44.4	6.4761		44.4	12.9859		44.4	16.4946		44.4	16.0739		44.4	2.65237		44.4	19.5469		44.4	12.3184
44.5	19.1867		44.5	9.2591		44.5	13.3226		44.5	15.9691		44.5	6.4911		44.5	13.0107		44.5	16.5142		44.5	16.0688		44.5	2.6494		44.5	19.5458		44.5	12.3127
44.6	19.2124		44.6	9.2804		44.6	13.3466		44.6	15.9942		44.6	6.5075		44.6	13.0311		44.6	16.5356		44.6	16.0597		44.6	2.65067		44.6	19.5541		44.6	12.3114
44.7	19.2424		44.7	9.2967		44.7	13.3679		44.7	16.024		44.7	6.5193		44.7	13.0597		44.7	16.5574		44.7	16.0495		44.7	2.64787		44.7	19.5616		44.7	12.3009
44.8	19.2778		44.8	9.3118		44.8	13.3957		44.8	16.0552		44.8	6.529		44.8	13.0813		44.8	16.5756		44.8	16.0425		44.8	2.63937		44.8	19.5619		44.8	12.2966
44.9	19.3085		44.9	9.3299		44.9	13.4225		44.9	16.0865		44.9	6.5401		44.9	13.1043		44.9	16.5913		44.9	16.0381		44.9	2.63647		44.9	19.5582		44.9	12.2992
45	19.3353		45	9.3439		45	13.4475		45	16.1224		45	6.5508		45	13.1293		45	16.6074		45	16.0305		45	2.6301		45	19.5585		45	12.2896
45.1	19.366		45.1	9.3622		45.1	13.482		45.1	16.1545		45.1	6.5627		45.1	13.1574		45.1	16.6224		45.1	16.0267		45.1	2.62517		45.1	19.5609		45.1	12.2882
45.2	19.3979		45.2	9.3827		45.2	13.5098		45.2	16.1827		45.2	6.5719		45.2	13.1849		45.2	16.6406		45.2	16.0225		45.2	2.61937		45.2	19.5629		45.2	12.2861
45.3	19.4308		45.3	9.3972		45.3	13.5318		45.3	16.2145		45.3	6.5846		45.3	13.2105		45.3	16.6615		45.3	16.016		45.3	2.61667		45.3	19.5711		45.3	12.2933
45.4	19.4644		45.4	9.4123		45.4	13.5498		45.4	16.2466		45.4	6.5979		45.4	13.2341		45.4	16.6766		45.4	16.0116		45.4	2.60867		45.4	19.5676		45.4	12.2942
45.5	19.4981		45.5	9.4294		45.5	13.5784		45.5	16.2807		45.5	6.6058		45.5	13.2597		45.5	16.694		45.5	16.0099		45.5	2.6084		45.5	19.5701		45.5	12.2899
45.6	19.5304		45.6	9.4441		45.6	13.6016		45.6	16.3134		45.6	6.6176		45.6	13.2868		45.6	16.7082		45.6	16.0032		45.6	2.60187		45.6	19.5745		45.6	12.2843
45.7	19.5636		45.7	9.4582		45.7	13.6326		45.7	16.3434		45.7	6.6304		45.7	13.3095		45.7	16.7299		45.7	15.997		45.7	2.58687		45.7	19.5783		45.7	12.2847
45.8	19.5918		45.8	9.4756		45.8	13.6501		45.8	16.3704		45.8	6.6396		45.8	13.3327		45.8	16.7569		45.8	15.9919		45.8	2.58027		45.8	19.58		45.8	12.2808
45.9	19.6179		45.9	9.4874		45.9	13.6698		45.9	16.399		45.9	6.654		45.9	13.3577		45.9	16.7725		45.9	15.9885		45.9	2.57587		45.9	19.5854		45.9	12.2853
46	19.6434		46	9.5011		46	13.6859		46	16.4266		46	6.6626		46	13.3843		46	16.7948		46	15.9814		46	2.5774		46	19.5893		46	12.2944
46.1	19.6769		46.1	9.5139		46.1	13.7108		46.1	16.4537		46.1	6.671		46.1	13.4144		46.1	16.8126		46.1	15.9814		46.1	2.57827		46.1	19.5947		46.1	12.295
46.2	19.6986		46.2	9.5218		46.2	13.7336		46.2	16.49		46.2	6.6833		46.2	13.4393		46.2	16.8309		46.2	15.9843		46.2	2.57217		46.2	19.59		46.2	12.2864
46.3	19.7235		46.3	9.5357		46.3	13.7579		46.3	16.5279		46.3	6.6943		46.3	13.4629		46.3	16.8453		46.3	15.9835		46.3	2.56317		46.3	19.5863		46.3	12.2876
46.4	19.7542		46.4	9.5508		46.4	13.7734		46.4	16.5627		46.4	6.6997		46.4	13.4887		46.4	16.8578		46.4	15.9779		46.4	2.55197		46.4	19.5898		46.4	12.2883
46.5	19.7828		46.5	9.5642		46.5	13.7949		46.5	16.594		46.5	6.7091		46.5	13.5153		46.5	16.8767		46.5	15.9743		46.5	2.5449		46.5	19.5873		46.5	12.2887
46.6	19.8073		46.6	9.5804		46.6	13.8289		46.6	16.6255		46.6	6.7183		46.6	13.538		46.6	16.8936		46.6	15.9765		46.6	2.54367		46.6	19.5877		46.6	12.2914
46.7	19.8293		46.7	9.594		46.7	13.8554		46.7	16.6491		46.7	6.7261		46.7	13.5657		46.7	16.9074		46.7	15.9708		46.7	2.53527		46.7	19.5899		46.7	12.282
46.8	19.8581		46.8	9.6134		46.8	13.8872		46.8	16.6758		46.8	6.7345		46.8	13.5892		46.8	16.9248		46.8	15.9704		46.8	2.53327		46.8	19.5952		46.8	12.2831
46.9	19.8852		46.9	9.6349		46.9	13.9157		46.9	16.7112		46.9	6.7407		46.9	13.6217		46.9	16.9395		46.9	15.9655		46.9	2.53827		46.9	19.5965		46.9	12.2909
47	19.9169		47	9.6531		47	13.9402		47	16.743		47	6.7539		47	13.6459		47	16.9564		47	15.9632		47	2.5365		47	19.5933		47	12.2949
47.1	19.9466		47.1	9.6681		47.1	13.9609		47.1	16.7794		47.1	6.7722		47.1	13.6723		47.1	16.9782		47.1	15.9572		47.1	2.53407		47.1	19.5986		47.1	12.2949
47.2	19.9777		47.2	9.6833		47.2	13.9794		47.2	16.8126		47.2	6.7852		47.2	13.6974		47.2	16.9942		47.2	15.9534		47.2	2.52597		47.2	19.5973		47.2	12.2789
47.3	20.0047		47.3	9.6989		47.3	13.9917		47.3	16.8442		47.3	6.802		47.3	13.7269		47.3	17.0097		47.3	15.9519		47.3	2.52317		47.3	19.5987		47.3	12.2886
47.4	20.0315		47.4	9.7184		47.4	14.0131		47.4	16.8814		47.4	6.8139		47.4	13.7574		47.4	17.0221		47.4	15.9531		47.4	2.51807		47.4	19.606		47.4	12.2879
47.5	20.0616		47.5	9.7369		47.5	14.0322		47.5	16.9124		47.5	6.8225		47.5	13.7833		47.5	17.0341		47.5	15.9501		47.5	2.5117		47.5	19.6075		47.5	12.2907
47.6	20.0886		47.6	9.75		47.6	14.0535		47.6	16.9414		47.6	6.8335		47.6	13.8102		47.6	17.0471		47.6	15.9425		47.6	2.50817		47.6	19.6089		47.6	12.2887
47.7	20.1146		47.7	9.762		47.7	14.0828		47.7	16.97		47.7	6.841		47.7	13.8339		47.7	17.0619		47.7	15.9407		47.7	2.49947		47.7	19.6089		47.7	12.288
47.8	20.1469		47.8	9.7751		47.8	14.1066		47.8	17.0016		47.8	6.8526		47.8	13.8628		47.8	17.0846		47.8	15.9376		47.8	2.49597		47.8	19.6134		47.8	12.2799
47.9	20.1751		47.9	9.7961		47.9	14.1295		47.9	17.0318		47.9	6.8621		47.9	13.8892		47.9	17.1046		47.9	15.9346		47.9	2.49027		47.9	19.613		47.9	12.2814
48	20.2007		48	9.8112		48	14.1406		48	17.0649		48	6.8748		48	13.9205		48	17.1225		48	15.9305		48	2.4843		48	19.6142		48	12.2781
48.1	20.2304		48.1	9.8273		48.1	14.1607		48.1	17.0909		48.1	6.8823		48.1	13.9473		48.1	17.1417		48.1	15.9219		48.1	2.48417		48.1	19.6125		48.1	12.2797
48.2	20.26		48.2	9.8483		48.2	14.1791		48.2	17.1182		48.2	6.8977		48.2	13.9695		48.2	17.159		48.2	15.9192		48.2	2.48157		48.2	19.6072		48.2	12.2901
48.3	20.2902		48.3	9.8683		48.3	14.1914		48.3	17.1467		48.3	6.9065		48.3	13.9958		48.3	17.175		48.3	15.9231		48.3	2.48007		48.3	19.6094		48.3	12.2936
48.4	20.32		48.4	9.8832		48.4	14.2077		48.4	17.1753		48.4	6.9186		48.4	14.0285		48.4	17.1912		48.4	15.9179		48.4	2.47667		48.4	19.6137		48.4	12.2962
48.5	20.3497		48.5	9.8983		48.5	14.2354		48.5	17.2031		48.5	6.934		48.5	14.0525		48.5	17.211		48.5	15.9095		48.5	2.4715		48.5	19.6239		48.5	12.2958
48.6	20.3744		48.6	9.9118		48.6	14.2526		48.6	17.2348		48.6	6.945		48.6	14.0767		48.6	17.2263		48.6	15.9078		48.6	2.46437		48.6	19.6188		48.6	12.2915
48.7	20.4006		48.7	9.9253		48.7	14.2739		48.7	17.265		48.7	6.9603		48.7	14.1035		48.7	17.2424		48.7	15.9023		48.7	2.45717		48.7	19.6172		48.7	12.2879
48.8	20.4274		48.8	9.9406		48.8	14.2926		48.8	17.2939		48.8	6.976		48.8	14.1298		48.8	17.2582		48.8	15.8967		48.8	2.44757		48.8	19.6148		48.8	12.2807
48.9	20.4538		48.9	9.9528		48.9	14.3082		48.9	17.3226		48.9	6.9862		48.9	14.1541		48.9	17.2722		48.9	15.8915		48.9	2.44307		48.9	19.6193		48.9	12.2753
49	20.4828		49	9.9611		49	14.3434		49	17.353		49	6.9952		49	14.1783		49	17.2867		49	15.8887		49	2.4459		49	19.6159		49	12.27
49.1	20.5082		49.1	9.9749		49.1	14.3664		49.1	17.383		49.1	7.0024		49.1	14.2055		49.1	17.3026		49.1	15.8788		49.1	2.44057		49.1	19.611		49.1	12.2642
49.2	20.5399		49.2	9.9892		49.2	14.3878		49.2	17.4161		49.2	7.0151		49.2	14.2285		49.2	17.3176		49.2	15.8774		49.2	2.43197		49.2	19.6114		49.2	12.2603
49.3	20.5704		49.3	10.0022		49.3	14.4168		49.3	17.4439		49.3	7.0278		49.3	14.2538		49.3	17.3347		49.3	15.8773		49.3	2.41817		49.3	19.6097		49.3	12.2576
49.4	20.5957		49.4	10.021		49.4	14.4407		49.4	17.4716		49.4	7.0391		49.4	14.282		49.4	17.3493		49.4	15.8782		49.4	2.40827		49.4	19.6015		49.4	12.2651
49.5	20.6245		49.5	10.0362		49.5	14.4472		49.5	17.5031		49.5	7.0531		49.5	14.311		49.5	17.3707		49.5	15.8705		49.5	2.3987		49.5	19.6024		49.5	12.2693
49.6	20.6523		49.6	10.0482		49.6	14.4761		49.6	17.5346		49.6	7.0682		49.6	14.3354		49.6	17.3932		49.6	15.8713		49.6	2.39837		49.6	19.5911		49.6	12.2722
49.7	20.6748		49.7	10.0648		49.7	14.4902		49.7	17.5594		49.7	7.0783		49.7	14.3627		49.7	17.4071		49.7	15.8704		49.7	2.39937		49.7	19.5795		49.7	12.2664
49.8	20.6961		49.8	10.0824		49.8	14.5072		49.8	17.5829		49.8	7.0905		49.8	14.3856		49.8	17.4241		49.8	15.8667		49.8	2.39908		49.8	19.5846		49.8	12.2693
49.9	20.7229		49.9	10.1031		49.9	14.5303		49.9	17.6128		49.9	7.1018		49.9	14.4118		49.9	17.443		49.9	15.8653		49.9	2.39527		49.9	19.5859		49.9	12.2647
50	20.7446		50	10.1208		50	14.5508		50	17.6454		50	7.1135		50	14.4381		50	17.4616		50	15.8625		50	2.4		50	19.5865		50	12.2713
50.1	20.7664		50.1	10.1374		50.1	14.5758		50.1	17.6786		50.1	7.1238		50.1	14.4605		50.1	17.4778		50.1	15.8621		50.1	2.39357		50.1	19.584		50.1	12.2664
50.2	20.7915		50.2	10.1529		50.2	14.593		50.2	17.7091		50.2	7.1344		50.2	14.4849		50.2	17.4933		50.2	15.8555		50.2	2.38677		50.2	19.5815		50.2	12.2568
50.3	20.8164		50.3	10.1642		50.3	14.6131		50.3	17.7411		50.3	7.1452		50.3	14.5099		50.3	17.5128		50.3	15.8482		50.3	2.38327		50.3	19.5795		50.3	12.2598
50.4	20.8406		50.4	10.1834		50.4	14.6307		50.4	17.7697		50.4	7.154		50.4	14.5292		50.4	17.5239		50.4	15.8375		50.4	2.37677		50.4	19.5814		50.4	12.2607
50.5	20.8683		50.5	10.2008		50.5	14.6586		50.5	17.8		50.5	7.1652		50.5	14.5549		50.5	17.5375		50.5	15.829		50.5	2.3788		50.5	19.5825		50.5	12.2573
50.6	20.8932		50.6	10.2138		50.6	14.6825		50.6	17.8332		50.6	7.1758		50.6	14.5802		50.6	17.5531		50.6	15.8216		50.6	2.37497		50.6	19.5873		50.6	12.2581
50.7	20.9113		50.7	10.2299		50.7	14.7002		50.7	17.8674		50.7	7.1844		50.7	14.6125		50.7	17.5712		50.7	15.815		50.7	2.37127		50.7	19.5889		50.7	12.256
50.8	20.9372		50.8	10.2456		50.8	14.7171		50.8	17.8992		50.8	7.1967		50.8	14.6332		50.8	17.5836		50.8	15.8153		50.8	2.36737		50.8	19.5868		50.8	12.2488
50.9	20.966		50.9	10.2601		50.9	14.7352		50.9	17.9332		50.9	7.2066		50.9	14.6588		50.9	17.5992		50.9	15.8133		50.9	2.36367		50.9	19.5927		50.9	12.2463
51	20.9895		51	10.272		51	14.7507		51	17.9598		51	7.2158		51	14.6864		51	17.6194		51	15.8096		51	2.3639		51	19.5906		51	12.2476
51.1	21.0171		51.1	10.2871		51.1	14.7735		51.1	17.9841		51.1	7.2236		51.1	14.7125		51.1	17.6368		51.1	15.8066		51.1	2.35397		51.1	19.5896		51.1	12.2525
51.2	21.0434		51.2	10.3023		51.2	14.8004		51.2	18.0131		51.2	7.2352		51.2	14.7343		51.2	17.6541		51.2	15.8001		51.2	2.34817		51.2	19.5944		51.2	12.2405
51.3	21.0692		51.3	10.3211		51.3	14.8206		51.3	18.0459		51.3	7.2509		51.3	14.7531		51.3	17.669		51.3	15.7977		51.3	2.34517		51.3	19.5932		51.3	12.2397
51.4	21.0946		51.4	10.3383		51.4	14.8435		51.4	18.0793		51.4	7.2666		51.4	14.7755		51.4	17.6875		51.4	15.797		51.4	2.33998		51.4	19.5936		51.4	12.2394
51.5	21.1265		51.5	10.3548		51.5	14.8653		51.5	18.1088		51.5	7.2759		51.5	14.8007		51.5	17.7035		51.5	15.7931		51.5	2.3288		51.5	19.5987		51.5	12.2329
51.6	21.153		51.6	10.3675		51.6	14.8853		51.6	18.1335		51.6	7.2913		51.6	14.8245		51.6	17.7157		51.6	15.7941		51.6	2.33147		51.6	19.5953		51.6	12.2371
51.7	21.1824		51.7	10.387		51.7	14.9154		51.7	18.1599		51.7	7.3051		51.7	14.8513		51.7	17.7342		51.7	15.7923		51.7	2.33317		51.7	19.5957		51.7	12.2358
51.8	21.21		51.8	10.405		51.8	14.9418		51.8	18.1941		51.8	7.3151		51.8	14.879		51.8	17.7492		51.8	15.7886		51.8	2.33377		51.8	19.5972		51.8	12.2279
51.9	21.2398		51.9	10.4148		51.9	14.9687		51.9	18.2284		51.9	7.331		51.9	14.9089		51.9	17.7597		51.9	15.7824		51.9	2.33348		51.9	19.6026		51.9	12.2173
52	21.2661		52	10.4267		52	14.9873		52	18.2557		52	7.3423		52	14.9338		52	17.7761		52	15.7756		52	2.3299		52	19.6103		52	12.2092
52.1	21.2955		52.1	10.4418		52.1	15.0067		52.1	18.2855		52.1	7.3498		52.1	14.9575		52.1	17.7849		52.1	15.769		52.1	2.32878		52.1	19.6135		52.1	12.2032
52.2	21.3236		52.2	10.4611		52.2	15.0269		52.2	18.3199		52.2	7.3601		52.2	14.9803		52.2	17.7998		52.2	15.7685		52.2	2.33727		52.2	19.6197		52.2	12.1987
52.3	21.351		52.3	10.4796		52.3	15.0459		52.3	18.3474		52.3	7.3709		52.3	15.0088		52.3	17.8121		52.3	15.7592		52.3	2.34068		52.3	19.6197		52.3	12.2015
52.4	21.3846		52.4	10.4963		52.4	15.0655		52.4	18.3734		52.4	7.3833		52.4	15.0304		52.4	17.8265		52.4	15.7541		52.4	2.34277		52.4	19.6212		52.4	12.1913
52.5	21.4154		52.5	10.5137		52.5	15.0856		52.5	18.4014		52.5	7.3894		52.5	15.0569		52.5	17.8414		52.5	15.7464		52.5	2.3424		52.5	19.6227		52.5	12.1871
52.6	21.4412		52.6	10.534		52.6	15.1091		52.6	18.4316		52.6	7.3979		52.6	15.0791		52.6	17.8558		52.6	15.7395		52.6	2.34138		52.6	19.6279		52.6	12.185
52.7	21.4661		52.7	10.5447		52.7	15.1305		52.7	18.463		52.7	7.4155		52.7	15.1064		52.7	17.8694		52.7	15.7294		52.7	2.33697		52.7	19.623		52.7	12.1856
52.8	21.4977		52.8	10.5593		52.8	15.1549		52.8	18.4968		52.8	7.4306		52.8	15.1324		52.8	17.8822		52.8	15.7245		52.8	2.32848		52.8	19.6205		52.8	12.1826
52.9	21.5187		52.9	10.5726		52.9	15.1719		52.9	18.5289		52.9	7.4456		52.9	15.1576		52.9	17.8929		52.9	15.7182		52.9	2.32988		52.9	19.6277		52.9	12.1767
53	21.5439		53	10.5852		53	15.1971		53	18.5541		53	7.4601		53	15.1774		53	17.9096		53	15.7115		53	2.3215		53	19.6421		53	12.1769
53.1	21.5695		53.1	10.5994		53.1	15.2206		53.1	18.5839		53.1	7.4689		53.1	15.2058		53.1	17.9289		53.1	15.7095		53.1	2.31848		53.1	19.6427		53.1	12.1725
53.2	21.5943		53.2	10.6118		53.2	15.241		53.2	18.61		53.2	7.4791		53.2	15.2266		53.2	17.9427		53.2	15.7015		53.2	2.31327		53.2	19.6481		53.2	12.1738
53.3	21.6215		53.3	10.6274		53.3	15.2538		53.3	18.6396		53.3	7.4901		53.3	15.2494		53.3	17.9601		53.3	15.6924		53.3	2.31107		53.3	19.6468		53.3	12.1745
53.4	21.6453		53.4	10.6397		53.4	15.2636		53.4	18.6692		53.4	7.5021		53.4	15.2749		53.4	17.9717		53.4	15.6846		53.4	2.31177		53.4	19.6496		53.4	12.1723
53.5	21.6691		53.5	10.6538		53.5	15.282		53.5	18.6928		53.5	7.5141		53.5	15.3002		53.5	17.9904		53.5	15.6772		53.5	2.3099		53.5	19.6533		53.5	12.1836
53.6	21.6924		53.6	10.6679		53.6	15.2972		53.6	18.722		53.6	7.5256		53.6	15.3258		53.6	18.006		53.6	15.6732		53.6	2.30438		53.6	19.6564		53.6	12.1768
53.7	21.7188		53.7	10.6794		53.7	15.3133		53.7	18.7491		53.7	7.539		53.7	15.3505		53.7	18.0226		53.7	15.673		53.7	2.29747		53.7	19.6537		53.7	12.1707
53.8	21.745		53.8	10.6897		53.8	15.3274		53.8	18.7775		53.8	7.5533		53.8	15.375		53.8	18.037		53.8	15.6683		53.8	2.29138		53.8	19.6597		53.8	12.1691
53.9	21.7664		53.9	10.7036		53.9	15.3366		53.9	18.8012		53.9	7.566		53.9	15.3958		53.9	18.0484		53.9	15.6603		53.9	2.28947		53.9	19.6642		53.9	12.1712
54	21.7915		54	10.7177		54	15.353		54	18.8302		54	7.5753		54	15.4201		54	18.0635		54	15.661		54	2.2786		54	19.6735		54	12.1682
54.1	21.8181		54.1	10.733		54.1	15.3645		54.1	18.86		54.1	7.5861		54.1	15.4449		54.1	18.0737		54.1	15.6572		54.1	2.27717		54.1	19.6776		54.1	12.1627
54.2	21.8451		54.2	10.7482		54.2	15.3794		54.2	18.8912		54.2	7.5954		54.2	15.4724		54.2	18.0835		54.2	15.6523		54.2	2.27047		54.2	19.6831		54.2	12.1619
54.3	21.8706		54.3	10.7594		54.3	15.3986		54.3	18.9246		54.3	7.5987		54.3	15.4996		54.3	18.0999		54.3	15.6483		54.3	2.26307		54.3	19.6802		54.3	12.157
54.4	21.8988		54.4	10.7734		54.4	15.4146		54.4	18.9556		54.4	7.6093		54.4	15.5281		54.4	18.1167		54.4	15.6444		54.4	2.26467		54.4	19.674		54.4	12.148
54.5	21.928		54.5	10.7915		54.5	15.4327		54.5	18.985		54.5	7.6204		54.5	15.5488		54.5	18.1317		54.5	15.6365		54.5	2.261		54.5	19.6754		54.5	12.1506
54.6	21.9563		54.6	10.805		54.6	15.4534		54.6	19.0133		54.6	7.6283		54.6	15.5692		54.6	18.1438		54.6	15.6288		54.6	2.25407		54.6	19.6739		54.6	12.15
54.7	21.9807		54.7	10.8242		54.7	15.4711		54.7	19.0399		54.7	7.6419		54.7	15.5882		54.7	18.1577		54.7	15.6264		54.7	2.24728		54.7	19.6818		54.7	12.1487
54.8	22.0113		54.8	10.8402		54.8	15.4893		54.8	19.0741		54.8	7.6504		54.8	15.6096		54.8	18.168		54.8	15.619		54.8	2.24178		54.8	19.6796		54.8	12.1544
54.9	22.037		54.9	10.8549		54.9	15.5069		54.9	19.1018		54.9	7.6582		54.9	15.6357		54.9	18.1792		54.9	15.6156		54.9	2.24248		54.9	19.6753		54.9	12.159
55	22.0598		55	10.8731		55	15.5228		55	19.1283		55	7.6709		55	15.6591		55	18.1921		55	15.6149		55	2.2361		55	19.6794		55	12.1634
55.1	22.0851		55.1	10.8879		55.1	15.5421		55.1	19.1473		55.1	7.6814		55.1	15.6805		55.1	18.2056		55.1	15.6169		55.1	2.23037		55.1	19.677		55.1	12.1602
55.2	22.1106		55.2	10.9053		55.2	15.5604		55.2	19.1745		55.2	7.693		55.2	15.7069		55.2	18.2195		55.2	15.6142		55.2	2.22168		55.2	19.6801		55.2	12.1591
55.3	22.137		55.3	10.9228		55.3	15.5771		55.3	19.2045		55.3	7.7061		55.3	15.734		55.3	18.234		55.3	15.6039		55.3	2.21927		55.3	19.6857		55.3	12.1576
55.4	22.1633		55.4	10.936		55.4	15.5897		55.4	19.2344		55.4	7.7152		55.4	15.7601		55.4	18.2394		55.4	15.5996		55.4	2.21598		55.4	19.6908		55.4	12.1633
55.5	22.1916		55.5	10.943		55.5	15.6079		55.5	19.2634		55.5	7.7297		55.5	15.788		55.5	18.2518		55.5	15.5971		55.5	2.2127		55.5	19.6935		55.5	12.1586
55.6	22.2188		55.6	10.9543		55.6	15.6158		55.6	19.2893		55.6	7.745		55.6	15.8094		55.6	18.2648		55.6	15.5947		55.6	2.21068		55.6	19.6925		55.6	12.159
55.7	22.2511		55.7	10.9688		55.7	15.6344		55.7	19.3212		55.7	7.7558		55.7	15.8373		55.7	18.2779		55.7	15.5902		55.7	2.20048		55.7	19.6958		55.7	12.1527
55.8	22.2731		55.8	10.9814		55.8	15.6505		55.8	19.3522		55.8	7.765		55.8	15.8622		55.8	18.2892		55.8	15.584		55.8	2.19658		55.8	19.6972		55.8	12.1575
55.9	22.2991		55.9	10.9971		55.9	15.6657		55.9	19.3854		55.9	7.7803		55.9	15.8882		55.9	18.3002		55.9	15.5832		55.9	2.19138		55.9	19.6994		55.9	12.1507
56	22.3252		56	11.0084		56	15.6889		56	19.4135		56	7.787		56	15.917		56	18.3101		56	15.5806		56	2.1856		56	19.6966		56	12.1572
56.1	22.3525		56.1	11.0225		56.1	15.7081		56.1	19.439		56.1	7.7934		56.1	15.945		56.1	18.3206		56.1	15.5774		56.1	2.18347		56.1	19.6923		56.1	12.1538
56.2	22.3811		56.2	11.0414		56.2	15.7282		56.2	19.4669		56.2	7.8011		56.2	15.9759		56.2	18.3338		56.2	15.5751		56.2	2.18217		56.2	19.689		56.2	12.1487
56.3	22.4115		56.3	11.0579		56.3	15.7442		56.3	19.4944		56.3	7.8125		56.3	16.0027		56.3	18.3467		56.3	15.5689		56.3	2.18258		56.3	19.6878		56.3	12.1423
56.4	22.4409		56.4	11.0737		56.4	15.7588		56.4	19.5165		56.4	7.8231		56.4	16.0316		56.4	18.3585		56.4	15.5611		56.4	2.18117		56.4	19.6911		56.4	12.1435
56.5	22.466		56.5	11.0903		56.5	15.7782		56.5	19.5462		56.5	7.8312		56.5	16.0656		56.5	18.369		56.5	15.5544		56.5	2.178		56.5	19.6958		56.5	12.1374
56.6	22.492		56.6	11.1031		56.6	15.7927		56.6	19.5767		56.6	7.845		56.6	16.095		56.6	18.3844		56.6	15.5512		56.6	2.17118		56.6	19.6974		56.6	12.1342
56.7	22.5142		56.7	11.1208		56.7	15.8081		56.7	19.6029		56.7	7.8546		56.7	16.1255		56.7	18.396		56.7	15.5479		56.7	2.16438		56.7	19.6955		56.7	12.1299
56.8	22.5365		56.8	11.1346		56.8	15.8183		56.8	19.6293		56.8	7.8673		56.8	16.1501		56.8	18.4046		56.8	15.5461		56.8	2.15938		56.8	19.6961		56.8	12.1298
56.9	22.5699		56.9	11.1467		56.9	15.8362		56.9	19.6611		56.9	7.8751		56.9	16.1705		56.9	18.4125		56.9	15.5395		56.9	2.15238		56.9	19.6977		56.9	12.1384
57	22.5964		57	11.1593		57	15.8439		57	19.6941		57	7.8917		57	16.1905		57	18.4211		57	15.5395		57	2.1486		57	19.6931		57	12.1401
57.1	22.6131		57.1	11.1711		57.1	15.8595		57.1	19.7135		57.1	7.8938		57.1	16.2253		57.1	18.4359		57.1	15.5268		57.1	2.13568		57.1	19.6883		57.1	12.137
57.2	22.6361		57.2	11.1836		57.2	15.875		57.2	19.742		57.2	7.9006		57.2	16.2548		57.2	18.4467		57.2	15.5165		57.2	2.13197		57.2	19.6892		57.2	12.14
57.3	22.665		57.3	11.2055		57.3	15.8857		57.3	19.7724		57.3	7.9068		57.3	16.2808		57.3	18.4545		57.3	15.5091		57.3	2.12808		57.3	19.6826		57.3	12.14
57.4	22.6915		57.4	11.2185		57.4	15.8999		57.4	19.8013		57.4	7.9124		57.4	16.3054		57.4	18.4616		57.4	15.5043		57.4	2.12248		57.4	19.6862		57.4	12.1375
57.5	22.7176		57.5	11.2308		57.5	15.9168		57.5	19.8338		57.5	7.9216		57.5	16.3314		57.5	18.4658		57.5	15.4973		57.5	2.1189		57.5	19.682		57.5	12.1406
57.6	22.7327		57.6	11.2426		57.6	15.9326		57.6	19.8572		57.6	7.9365		57.6	16.358		57.6	18.4838		57.6	15.4916		57.6	2.11948		57.6	19.6816		57.6	12.1432
57.7	22.7601		57.7	11.256		57.7	15.9537		57.7	19.8817		57.7	7.9466		57.7	16.3846		57.7	18.4988		57.7	15.4825		57.7	2.12307		57.7	19.6785		57.7	12.1372
57.8	22.784		57.8	11.2696		57.8	15.9731		57.8	19.9101		57.8	7.9617		57.8	16.4112		57.8	18.5115		57.8	15.4787		57.8	2.11478		57.8	19.6734		57.8	12.1304
57.9	22.816		57.9	11.2795		57.9	15.9889		57.9	19.9404		57.9	7.9764		57.9	16.4393		57.9	18.529		57.9	15.473		57.9	2.10938		57.9	19.6678		57.9	12.1329
58	22.8388		58	11.2963		58	16.0028		58	19.9667		58	7.9788		58	16.4619		58	18.5331		58	15.473		58	2.1103		58	19.6723		58	12.1497
58.1	22.876		58.1	11.3067		58.1	16.0129		58.1	19.9944		58.1	7.9855		58.1	16.4924		58.1	18.547		58.1	15.4711		58.1	2.11218		58.1	19.6612		58.1	12.1493
58.2	22.9014		58.2	11.3263		58.2	16.0286		58.2	20.0224		58.2	7.9893		58.2	16.5171		58.2	18.5479		58.2	15.4605		58.2	2.10788		58.2	19.6667		58.2	12.1468
58.3	22.9212		58.3	11.3438		58.3	16.0415		58.3	20.0566		58.3	8.004		58.3	16.5392		58.3	18.5607		58.3	15.4624		58.3	2.09608		58.3	19.661		58.3	12.1516
58.4	22.9478		58.4	11.3588		58.4	16.0543		58.4	20.0788		58.4	8.021		58.4	16.5592		58.4	18.5689		58.4	15.4636		58.4	2.09358		58.4	19.6601		58.4	12.1497
58.5	22.9827		58.5	11.3746		58.5	16.0732		58.5	20.1128		58.5	8.029		58.5	16.5814		58.5	18.5794		58.5	15.4657		58.5	2.0927		58.5	19.6594		58.5	12.1574
58.6	23.0053		58.6	11.3848		58.6	16.092		58.6	20.1444		58.6	8.0434		58.6	16.6141		58.6	18.5803		58.6	15.4602		58.6	2.08968		58.6	19.6594		58.6	12.1581
58.7	23.0234		58.7	11.4082		58.7	16.1026		58.7	20.1749		58.7	8.055		58.7	16.6384		58.7	18.5901		58.7	15.4623		58.7	2.08547		58.7	19.6592		58.7	12.1581
58.8	23.059		58.8	11.4172		58.8	16.1231		58.8	20.1973		58.8	8.0675		58.8	16.6477		58.8	18.6027		58.8	15.4602		58.8	2.08547		58.8	19.6592		58.8	12.1574
58.9	23.0758		58.9	11.4338		58.9	16.1289		58.9	20.2249		58.9	8.076		58.9	16.6701		58.9	18.6307		58.9	15.4548		58.9	2.08547		58.9	19.6594		58.9	12.1341
59	23.0925		59	11.4456		59	16.1511		59	20.2473		59	8.076		59	16.7121		59	18.6468		59	15.4523		59	2.08517		59	19.6623		59	12.1574
59.1	23.1417		59.1	11.4338		59.1	16.1681		59.1	20.2317		59.1	8.075		59.1	16.7336		59.1	18.6533		59.1	15.4442		59.1	2.08147		59.1	19.6626		59.1	12.1438
59.2	23.1459		59.2	11.4308		59.2	16.1701		59.2	20.2249		59.2	8.075		59.2	16.7602		59.2	18.6737		59.2	15.4436		59.2	2.07978		59.2	19.6661		59.2	12.1438
59.3	NaN		59.3	NaN		59.3	NaN		59.3	NaN		59.3	NaN		59.3	NaN		59.3	NaN		59.3	15.4436		59.3	2.07637		59.3	19.6661		59.3	12.1438
59.4	NaN		59.4	NaN		59.4	NaN		59.4	NaN		59.4	NaN		59.4	NaN		59.4	NaN		59.4	15.4363		59.4	2.06718		59.4	19.6626		59.4	12.1467
59.5	NaN		59.5	NaN		59.5	NaN		59.5	NaN		59.5	NaN		59.5	NaN		59.5	NaN		59.5	15.4241		59.5	2.0579		59.5	19.6623		59.5	12.1438
59.6	NaN		59.6	NaN		59.6	NaN		59.6	NaN		59.6	NaN		59.6	NaN		59.6	NaN		59.6	15.4203		59.6	2.04807		59.6	19.6594		59.6	12.1341
59.7	NaN		59.7	NaN		59.7	NaN		59.7	NaN		59.7	NaN		59.7	NaN		59.7	NaN		59.7	15.3771		59.7	2.02278		59.7	19.6592		59.7	12.134
59.8	NaN		59.8	NaN		59.8	NaN		59.8	NaN		59.8	NaN		59.8	NaN		59.8	NaN		59.8	15.3706		59.8	2.00907		59.8	19.6526		59.8	12.1338
59.9	NaN		59.9	NaN		59.9	NaN		59.9	NaN		59.9	NaN		59.9	NaN		59.9	NaN		59.9	15.3585		59.9	2.00287		59.9	19.6422		59.9	12.1333
60	NaN		60	NaN		60	NaN		60	NaN		60	NaN		60	NaN		60	NaN		60	15.3482		60	1.98239		60	19.6368		60	12.1281
60.1	NaN		60.1	NaN		60.1	NaN		60.1	NaN		60.1	NaN		60.1	NaN		60.1	NaN		60.1	15.1489		60.1	1.9783		60.1	19.3319		60.1	12.1277
60.2	NaN		60.2	NaN		60.2	NaN		60.2	NaN		60.2	NaN		60.2	NaN		60.2	NaN		60.2	15.027		60.2	1.85519		60.2	18.7162		60.2	12.125
60.3	NaN		60.3	NaN		60.3	NaN		60.3	NaN		60.3	NaN		60.3	NaN		60.3	NaN		60.3	14.1798		60.3	1.13384		60.3	17.1213		60.3	12.1212
60.4	NaN		60.4	NaN		60.4	NaN		60.4	NaN		60.4	NaN		60.4	NaN		60.4	NaN		60.4	11.8667		60.4	0.749576		60.4	15.621		60.4	12.0842
60.5	NaN		60.5	NaN		60.5	NaN		60.5	NaN		60.5	NaN		60.5	NaN		60.5	NaN		60.5	9.6547		60.5	0.44402		60.5	14.0704		60.5	11.9973
60.6	NaN		60.6	NaN		60.6	NaN		60.6	NaN		60.6	NaN		60.6	NaN		60.6	NaN		60.6	7.4593		60.6	0.443913		60.6	13.1241		60.6	11.3252
60.7	NaN		60.7	NaN		60.7	NaN		60.7	NaN		60.7	NaN		60.7	NaN		60.7	NaN		60.7	6.4194		60.7	0.398901		60.7	12.9177		60.7	10.9403
60.8	NaN		60.8	NaN		60.8	NaN		60.8	NaN		60.8	NaN		60.8	NaN		60.8	NaN		60.8	5.4536		60.8	0.247911		60.8	12.7605		60.8	10.8883
60.9	NaN		60.9	NaN		60.9	NaN		60.9	NaN		60.9	NaN		60.9	NaN		60.9	NaN		60.9	4.7413		60.9	0.247842		60.9	12.7167		60.9	10.8328
61	NaN		61	NaN		61	NaN		61	NaN		61	NaN		61	NaN		61	NaN		61	3.8466		61	0.228382		61	12.6418		61	10.6865
61.1	NaN		61.1	NaN		61.1	NaN		61.1	NaN		61.1	NaN		61.1	NaN		61.1	NaN		61.1	3.2144		61.1	0.228291		61.1	12.5688		61.1	10.4891
61.2	NaN		61.2	NaN		61.2	NaN		61.2	NaN		61.2	NaN		61.2	NaN		61.2	NaN		61.2	3.06114		61.2	0.196679		61.2	12.5332		61.2	10.2447
61.3	NaN		61.3	NaN		61.3	NaN		61.3	NaN		61.3	NaN		61.3	NaN		61.3	NaN		61.3	2.64676		61.3	0.152802		61.3	12.5116		61.3	10.0166
61.4	NaN		61.4	NaN		61.4	NaN		61.4	NaN		61.4	NaN		61.4	NaN		61.4	NaN		61.4	2.2413		61.4	0.150102		61.4	12.4231		61.4	9.8825
61.5	NaN		61.5	NaN		61.5	NaN		61.5	NaN		61.5	NaN		61.5	NaN		61.5	NaN		61.5	1.9736		61.5	0.131601		61.5	12.4101		61.5	9.7959
61.6	NaN		61.6	NaN		61.6	NaN		61.6	NaN		61.6	NaN		61.6	NaN		61.6	NaN		61.6	1.9607		61.6	0.115502		61.6	12.4052		61.6	9.43399
61.7	NaN		61.7	NaN		61.7	NaN		61.7	NaN		61.7	NaN		61.7	NaN		61.7	NaN		61.7	1.75674		61.7	0.110902		61.7	12.3874		61.7	9.1376
61.8	22.5915		61.8	10.2206		61.8	15.5727		61.8	19.207		61.8	8.0834		61.8	17.3775		61.8	18.1708		61.8	1.32566		61.8	0.110902		61.8	12.1849		61.8	8.8655
61.9	22.3351		61.9	10.2206		61.9	15.4767		61.9	19.2181		61.9	8.11083		61.9	17.3775		61.9	17.9865		61.9	1.3038		61.9	0.110902		61.9	11.7827		61.9	8.84111
62	22.2822		62	10.2206		62	15.4451		62	19.2181		62	8.05407		62	17.3843		62	17.8651		62	1.1932		62	0.0910529		62	11.4375		62	8.4764
62.1	22.2729		62.1	10.217		62.1	15.4419		62.1	19.2236		62.1	8.03685		62.1	17.3843		62.1	17.7925		62.1	1.04943		62.1	0.0504235		62.1	11.299		62.1	8.44041
62.2	22.2274		62.2	10.2514		62.2	15.3754		62.2	19.2315		62.2	7.97325		62.2	17.4363		62.2	17.7195		62.2	1.0141		62.2	0.000916919		62.2	10.8833		62.2	8.1494
62.3	22.2163		62.3	10.2514		62.3	15.3138		62.3	19.2315		62.3	7.95265		62.3	17.3843		62.3	17.6049		62.3	0.891623		62.3	-0.106777		62.3	10.6515		62.3	7.9323
62.4	22.0885		62.4	10.217		62.4	15.3754		62.4	19.3525		62.4	7.97325		62.4	17.4363		62.4	17.6049		62.4	0.848609		62.4	-0.15959		62.4	10.3905		62.4	7.7098
62.5	22.0885		62.5	10.2113		62.5	15.4419		62.5	19.207		62.5	8.03685		62.5	17.4421		62.5	17.4442		62.5	0.731704		62.5	-0.245197		62.5	10.0751		62.5	7.5123
62.6	22.1232		62.6	10.1483		62.6	15.302		62.6	19.2426		62.6	7.96519		62.6	17.487		62.6	17.5406		62.6	0.546889		62.6	-0.537084		62.6	9.73403		62.6	7.31207
62.7	22.1433		62.7	10.258		62.7	15.1803		62.7	19.1924		62.7	7.98626		62.7	17.4892		62.7	17.5188		62.7	0.622981		62.7	-0.462515		62.7	9.42272		62.7	7.1971
62.8	22.0431		62.8	10.2687		62.8	15.1074		62.8	19.2428		62.8	7.89429		62.8	17.5094		62.8	17.5631		62.8	0.575906		62.8	-0.552598		62.8	9.17799		62.8	6.90679
62.9	21.9824		62.9	10.2454		62.9	15.0442		62.9	19.2925		62.9	7.81762		62.9	17.6354		62.9	17.4093		62.9	0.588504		62.9	-0.7058		62.9	8.90931		62.9	6.82469
63	21.9204		63	10.1625		63	15.0492		63	19.2987		63	7.81598		63	17.5919		63	17.2973		63	0.472704		63	-0.794697		63	8.5322		63	6.7456
63.1	21.9633		63.1	10.1847		63.1	15.0553		63.1	19.2493		63.1	7.75519		63.1	17.5309		63.1	17.2458		63.1	0.433304		63.1	-0.890101		63.1	8.3617		63.1	6.5852
63.2	21.8306		63.2	10.174		63.2	15.0379		63.2	19.1559		63.2	7.77228		63.2	17.5114		63.2	17.2036		63.2	0.4025		63.2	-1.0198		63.2	8.16501		63.2	6.43769
63.3	21.8471		63.3	10.1531		63.3	15.0194		63.3	19.2261		63.3	7.70699		63.3	17.4258		63.3	17.1919		63.3	0.370095		63.3	-1.1413		63.3	7.9321		63.3	6.30059
63.4	21.7621		63.4	10.1467		63.4	15.0158		63.4	19.2892		63.4	7.70931		63.4	17.4424		63.4	17.2344		63.4	0.3312		63.4	-1.2319		63.4	7.71301		63.4	6.17089
63.5	21.7555		63.5	10.1551		63.5	15.0032		63.5	19.323		63.5	7.73869		63.5	17.3813		63.5	17.188		63.5	0.294602		63.5	-1.3203		63.5	7.4866		63.5	6.0509
63.6	21.7659		63.6	10.1206		63.6	14.9479		63.6	19.2964		63.6	7.71549		63.6	17.3632		63.6	17.1451		63.6	0.277592		63.6	-1.3964		63.6	7.3074		63.6	5.93059
63.7	21.7611		63.7	10.1524		63.7	15.0067		63.7	19.3046		63.7	7.69728		63.7	17.3747		63.7	17.1073		63.7	0.222496		63.7	-1.491		63.7	7.1138		63.7	5.80059
63.8	21.7168		63.8	10.1197		63.8	15.0185		63.8	19.2617		63.8	7.67809		63.8	17.3483		63.8	17.0764		63.8	0.182103		63.8	-1.5925		63.8	6.9178		63.8	5.6828
63.9	21.6932		63.9	10.1446		63.9	14.9471		63.9	19.275		63.9	7.6825		63.9	17.3284		63.9	17.033		63.9	0.154393		63.9	-1.6893		63.9	6.753		63.9	5.57789
64	21.6277		64	10.1708		64	14.908		64	19.2567		64	7.6055		64	17.2982		64	16.984		64	0.111999		64	-1.8152		64	6.5744		64	5.4635
64.1	21.554		64.1	10.188		64.1	14.9312		64.1	19.275		64.1	7.57519		64.1	17.2915		64.1	16.9346		64.1	0.0844001		64.1	-1.9269		64.1	6.40289		64.1	5.35619
64.2	21.5426		64.2	10.1733		64.2	14.8948		64.2	19.3075		64.2	7.55069		64.2	17.268		64.2	16.8585		64.2	0.0571911		64.2	-2.026		64.2	6.2299		64.2	5.29859
64.3	21.5148		64.3	10.1833		64.3	14.8558		64.3	19.3289		64.3	7.56049		64.3	17.2206		64.3	16.8298		64.3	0.0191956		64.3	-2.08561		64.3	6.09129		64.3	5.21669
64.4	21.4717		64.4	10.1672		64.4	14.8623		64.4	19.3502		64.4	7.51181		64.4	17.229		64.4	16.8102		64.4	-0.0161014		64.4	-2.14651		64.4	5.9533		64.4	5.13129
64.5	21.4387		64.5	10.1675		64.5	14.8365		64.5	19.34		64.5	7.49059		64.5	17.2101		64.5	16.8094		64.5	-0.0566018		64.5	-2.2468		64.5	5.8408		64.5	5.0587
64.6	21.4165		64.6	10.168		64.6	14.7923		64.6	19.3663		64.6	7.47029		64.6	17.1633		64.6	16.7698		64.6	-0.0655073		64.6	-2.3531		64.6	5.6938		64.6	4.97619
64.7	21.3748		64.7	10.148		64.7	14.7998		64.7	19.358		64.7	7.48279		64.7	17.1567		64.7	16.7506		64.7	-0.0951044		64.7	-2.4369		64.7	5.53541		64.7	4.90379
64.8	21.3482		64.8	10.1455		64.8	14.7918		64.8	19.3278		64.8	7.46419		64.8	17.1402		64.8	16.7249		64.8	-0.118603		64.8	-2.5238		64.8	5.419		64.8	4.85709
64.9	21.3306		64.9	10.1339		64.9	14.7769		64.9	19.3321		64.9	7.413		64.9	17.09		64.9	16.6827		64.9	-0.144811		64.9	-2.6045		64.9	5.2915		64.9	4.80868
65	21.2985		65	10.1368		65	14.7392		65	19.3306		65	7.394		65	17.0833		65	16.6232		65	-0.187803		65	-2.6785		65	5.1739		65	4.7511
65.1	21.2885		65.1	10.1349		65.1	14.7528		65.1	19.2845		65.1	7.3847		65.1	17.0792		65.1	16.5852		65.1	-0.204308		65.1	-2.74881		65.1	5.051		65.1	4.70908
65.2	21.2693		65.2	10.1343		65.2	14.747		65.2	19.3036		65.2	7.36609		65.2	17.0591		65.2	16.5552		65.2	-0.226406		65.2	-2.80101		65.2	4.94089		65.2	4.64369
65.3	21.2295		65.3	10.1245		65.3	14.7205		65.3	19.3226		65.3	7.3547		65.3	17.0333		65.3	16.5236		65.3	-0.24591		65.3	-2.8712		65.3	4.8527		65.3	4.57299
65.4	21.2051		65.4	10.1143		65.4	14.7083		65.4	19.2828		65.4	7.3429		65.4	17.0193		65.4	16.4753		65.4	-0.269602		65.4	-2.9658		65.4	4.7592		65.4	4.51429
65.5	21.1796		65.5	10.1052		65.5	14.6983		65.5	19.2908		65.5	7.3209		65.5	17.0192		65.5	16.4095		65.5	-0.275803		65.5	-3.0486		65.5	4.665		65.5	4.476
65.6	21.1447		65.6	10.0981		65.6	14.6973		65.6	19.2968		65.6	7.3072		65.6	17.0095		65.6	16.3954		65.6	-0.292602		65.6	-3.09901		65.6	4.5619		65.6	4.42819
65.7	21.1409		65.7	10.0971		65.7	14.6859		65.7	19.2863		65.7	7.3163		65.7	17.0074		65.7	16.3206		65.7	-0.310907		65.7	-3.15931		65.7	4.48959		65.7	4.3581
65.8	21.1288		65.8	10.082		65.8	14.6793		65.8	19.2736		65.8	7.2969		65.8	16.9954		65.8	16.2805		65.8	-0.320405		65.8	-3.21781		65.8	4.42799		65.8	4.3081
65.9	21.1374		65.9	10.0661		65.9	14.6932		65.9	19.2768		65.9	7.3007		65.9	16.9808		65.9	16.2834		65.9	-0.322713		65.9	-3.28401		65.9	4.36659		65.9	4.25639
66	21.1371		66	10.062		66	14.7016		66	19.2549		66	7.2977		66	16.9432		66	16.2203		66	-0.336803		66	-3.3693		66	4.3055		66	4.2232
66.1	21.1334		66.1	10.055		66.1	14.6752		66.1	19.2271		66.1	7.2991		66.1	16.9226		66.1	16.1654		66.1	-0.348901		66.1	-3.42361		66.1	4.2503		66.1	4.1414
66.2	21.1174		66.2	10.055		66.2	14.6557		66.2	19.2057		66.2	7.2883		66.2	16.9098		66.2	16.1342		66.2	-0.353611		66.2	-3.49161		66.2	4.20699		66.2	4.0986
66.3	21.0921		66.3	10.0505		66.3	14.6457		66.3	19.1912		66.3	7.2677		66.3	16.8934		66.3	16.0936		66.3	-0.365808		66.3	-3.5773		66.3	4.16909		66.3	4.07589
66.4	21.067		66.4	10.042		66.4	14.6149		66.4	19.1842		66.4	7.2572		66.4	16.8776		66.4	16.0722		66.4	-0.375906		66.4	-3.65		66.4	4.13369		66.4	4.04649
66.5	21.0553		66.5	10.0391		66.5	14.5948		66.5	19.1913		66.5	7.2473		66.5	16.8685		66.5	16.0339		66.5	-0.3891		66.5	-3.7367		66.5	4.0663		66.5	3.9777
66.6	21.0323		66.6	10.0373		66.6	14.5979		66.6	19.1895		66.6	7.2373		66.6	16.8508		66.6	15.9885		66.6	-0.415705		66.6	-3.80431		66.6	4.0108		66.6	3.93699
66.7	21.0249		66.7	10.0339		66.7	14.5909		66.7	19.1968		66.7	7.2232		66.7	16.8344		66.7	15.9339		66.7	-0.417412		66.7	-3.8834		66.7	3.9644		66.7	3.92258
66.8	21.0005		66.8	10.025		66.8	14.5719		66.8	19.1866		66.8	7.2018		66.8	16.8269		66.8	15.9086		66.8	-0.414612		66.8	-3.94231		66.8	3.9129		66.8	3.8657
66.9	20.9795		66.9	10.0176		66.9	14.5451		66.9	19.1747		66.9	7.1716		66.9	16.8093		66.9	15.8548		66.9	-0.424901		66.9	-4.01651		66.9	3.86099		66.9	3.83319
67	20.9504		67	10.0102		67	14.5272		67	19.155		67	7.1635		67	16.796		67	15.8184		67	-0.449296		67	-4.0867		67	3.8366		67	3.786
67.1	20.9222		67.1	9.9971		67.1	14.5197		67.1	19.1476		67.1	7.161		67.1	16.7839		67.1	15.7928		67.1	-0.477398		67.1	-4.13541		67.1	3.7828		67.1	3.76589
67.2	20.8925		67.2	9.9841		67.2	14.5082		67.2	19.14		67.2	7.1564		67.2	16.7701		67.2	15.7223		67.2	-0.474206		67.2	-4.1998		67.2	3.7198		67.2	3.74799
67.3	20.8683		67.3	9.9752		67.3	14.5002		67.3	19.1269		67.3	7.1494		67.3	16.7593		67.3	15.6896		67.3	-0.491302		67.3	-4.2646		67.3	3.6875		67.3	3.72769
67.4	20.8455		67.4	9.9737		67.4	14.4886		67.4	19.1132		67.4	7.142		67.4	16.7548		67.4	15.647		67.4	-0.501408		67.4	-4.33371		67.4	3.6661		67.4	3.68179
67.5	20.8247		67.5	9.9657		67.5	14.486		67.5	19.1092		67.5	7.1375		67.5	16.7459		67.5	15.6006		67.5	-0.520599		67.5	-4.3937		67.5	3.6443		67.5	3.6554
67.6	20.7995		67.6	9.9547		67.6	14.4773		67.6	19.1057		67.6	7.131		67.6	16.7358		67.6	15.5496		67.6	-0.520511		67.6	-4.4559		67.6	3.6002		67.6	3.64669
67.7	20.7805		67.7	9.9497		67.7	14.4766		67.7	19.1053		67.7	7.1243		67.7	16.7288		67.7	15.5184		67.7	-0.520706		67.7	-4.515		67.7	3.5642		67.7	3.61469
67.8	20.7659		67.8	9.9509		67.8	14.4583		67.8	19.094		67.8	7.1119		67.8	16.7168		67.8	15.4743		67.8	-0.526202		67.8	-4.57001		67.8	3.54269		67.8	3.60588
67.9	20.7421		67.9	9.9474		67.9	14.4457		67.9	19.091		67.9	7.1127		67.9	16.7046		67.9	15.429		67.9	-0.5324		67.9	-4.61601		67.9	3.5147		67.9	3.5742
68	20.7272		68	9.9359		68	14.4433		68	19.0837		68	7.1104		68	16.7032		68	15.3926		68	-0.554703		68	-4.6767		68	3.469		68	3.5539
68.1	20.6918		68.1	9.925		68.1	14.4207		68.1	19.0752		68.1	7.1053		68.1	16.6868		68.1	15.3531		68.1	-0.556802		68.1	-4.7451		68.1	3.42011		68.1	3.52579
68.2	20.6685		68.2	9.9209		68.2	14.4021		68.2	19.0652		68.2	7.1082		68.2	16.6713		68.2	15.3329		68.2	-0.553208		68.2	-4.8023		68.2	3.38		68.2	3.53159
68.3	20.6463		68.3	9.9138		68.3	14.3839		68.3	19.0532		68.3	7.1058		68.3	16.6631		68.3	15.288		68.3	-0.564504		68.3	-4.84521		68.3	3.37479		68.3	3.52849
68.4	20.6327		68.4	9.9152		68.4	14.37		68.4	19.0429		68.4	7.1017		68.4	16.6632		68.4	15.2396		68.4	-0.590502		68.4	-4.89061		68.4	3.34		68.4	3.49969
68.5	20.6174		68.5	9.9054		68.5	14.3648		68.5	19.0341		68.5	7.0965		68.5	16.6418		68.5	15.1928		68.5	-0.582501		68.5	-4.9488		68.5	3.3569		68.5	3.4956
68.6	20.5957		68.6	9.8882		68.6	14.3487		68.6	19.0192		68.6	7.0784		68.6	16.6404		68.6	15.1244		68.6	-0.571512		68.6	-5.0005		68.6	3.3311		68.6	3.49509
68.7	20.578		68.7	9.8769		68.7	14.3481		68.7	19.0327		68.7	7.0674		68.7	16.6247		68.7	15.0865		68.7	-0.586802		68.7	-5.04951		68.7	3.31929		68.7	3.48679
68.8	20.5285		68.8	9.8565		68.8	14.3126		68.8	19.0299		68.8	7.0592		68.8	16.6209		68.8	15.0292		68.8	-0.600203		68.8	-5.07261		68.8	3.2808		68.8	3.46559
68.9	20.5539		68.9	9.8559		68.9	14.2996		68.9	19.025		68.9	7.1087		68.9	16.6534		68.9	14.9895		68.9	-0.593504		68.9	-5.1267		68.9	3.2666		68.9	3.46809
69	20.5393		69	9.832		69	14.2812		69	19.0421		69	7.1226		69	16.6378		69	14.9765		69	-0.587802		69	-5.1743		69	3.2577		69	3.4623
69.1	20.508		69.1	9.8351		69.1	14.2004		69.1	19.0227		69.1	7.0857		69.1	16.6356		69.1	15.0084		69.1	-0.589707		69.1	-5.2192		69.1	3.2342		69.1	3.45359
69.2	20.5281		69.2	9.8387		69.2	14.2652		69.2	19.0583		69.2	7.0684		69.2	16.6271		69.2	15.0909		69.2	-0.601107		69.2	-5.2445		69.2	3.2391		69.2	3.44679
69.3	20.4848		69.3	9.8406		69.3	14.2687		69.3	19.1346		69.3	7.0547		69.3	16.62		69.3	15.0577		69.3	-0.5958		69.3	-5.2963		69.3	3.2163		69.3	3.44199
69.4	20.4465		69.4	9.89528		69.4	14.2608		69.4	19.0587		69.4	7.0357		69.4	16.4935		69.4	14.9778		69.4	-0.601705		69.4	-5.33311		69.4	3.1913		69.4	3.4185
69.5	20.4323		69.5	9.92682		69.5	14.3912		69.5	18.7684		69.5	7.0541		69.5	16.544		69.5	14.7005		69.5	-0.614397		69.5	-5.3698		69.5	3.1838		69.5	3.4197
69.6	20.3748		69.6	9.54071		69.6	14.4359		69.6	18.7052		69.6	7.0067		69.6	16.5609		69.6	14.6596		69.6	-0.601302		69.6	-5.40961		69.6	3.1575		69.6	3.42029
69.7	20.4352		69.7	9.64648		69.7	14.3917		69.7	18.8133		69.7	7.05189		69.7	16.4356		69.7	14.5862		69.7	-0.603704		69.7	-5.44551		69.7	3.1321		69.7	3.42009
69.8	20.9731		69.8	9.5686		69.8	14.3918		69.8	18.7291		69.8	7.0602		69.8	16.443		69.8	14.6058		69.8	-0.593109		69.8	-5.4815		69.8	3.1264		69.8	3.40309
69.9	20.6538		69.9	9.71001		69.9	14.5199		69.9	19.0708		69.9	7.04279		69.9	16.5829		69.9	14.7104		69.9	-0.592012		69.9	-5.5303		69.9	3.06471		69.9	3.42089
70	21.1025		70	9.25159		70	14.2197		70	18.643		70	7.04641		70	16.5942		70	14.804		70	-0.610297		70	-5.5774		70	3.046		70	3.3461
70.1	19.5446		70.1	9.85052		70.1	14.1447		70.1	19.2385		70.1	7.05561		70.1	16.6101		70.1	15.0068		70.1	-0.634401		70.1	-5.65349		70.1	3.0214		70.1	3.3313
70.2	20.0822		70.2	11.0269		70.2	13.8771		70.2	20.2511		70.2	7.05101		70.2	16.6072		70.2	14.777		70.2	-0.650604		70.2	-5.69541		70.2	3.05989		70.2	3.33809
70.3	20.513		70.3	10.7566		70.3	13.9156		70.3	19.896		70.3	7.05601		70.3	16.654		70.3	14.8016		70.3	-0.693796		70.3	-5.67002		70.3	3.0267		70.3	3.33809
70.4	20.4778		70.4	9.6853		70.4	14.2964		70.4	18.9163		70.4	7.08089		70.4	16.9048		70.4	14.5059		70.4	-0.676109		70.4	-5.70959		70.4	3.0024		70.4	3.26111
70.5	20.4865		70.5	9.6438		70.5	14.4523		70.5	18.802		70.5	7.08751		70.5	16.6729		70.5	14.1747		70.5	-0.6607		70.5	-5.7467		70.5	3.002		70.5	3.3032
70.6	20.4494		70.6	9.69138		70.6	14.3163		70.6	18.8487		70.6	7.14051		70.6	16.4319		70.6	14.1524		70.6	-0.677601		70.6	-5.69112		70.6	3.02419		70.6	3.36048
70.7	20.4195		70.7	9.77829		70.7	14.2465		70.7	18.7931		70.7	7.02691		70.7	16.4395		70.7	14.2082		70.7	-0.860257		70.7	-5.63224		70.7	3.22463		70.7	3.30442
70.8	20.376		70.8	9.7596		70.8	14.2546		70.8	18.762		70.8	6.9949		70.8	16.4591		70.8	14.1954		70.8	-0.840806		70.8	-5.7006		70.8	3.14402		70.8	3.28536
70.9	20.3531		70.9	9.7417		70.9	14.269		70.9	18.7232		70.9	7.0044		70.9	16.4857		70.9	14.1288		70.9	-0.804125		70.9	-5.80207		70.9	2.84594		70.9	3.16902
71	20.3169		71	9.7617		71	14.2703		71	18.7102		71	7.0248		71	16.4916		71	14.1113		71	-0.760101		71	-5.9058		71	2.5575		71	3.0387
71.1	20.2735		71.1	9.7568		71.1	14.2834		71.1	18.6995		71.1	6.9854		71.1	16.4536		71.1	14.0659		71.1	-0.570762		71.1	-6.06985		71.1	2.29068		71.1	2.84485
71.2	20.2459		71.2	9.6567		71.2	14.2856		71.2	18.5532		71.2	7.0123		71.2	16.4657		71.2	14.0652		71.2	-0.496618		71.2	-6.31483		71.2	2.12609		71.2	2.72476
71.3	20.2379		71.3	9.69789		71.3	14.1691		71.3	18.5434		71.3	7.0794		71.3	16.5215		71.3	14.0275		71.3	-0.643651		71.3	-6.29271		71.3	2.3024		71.3	2.94207
71.4	20.2166		71.4	9.9901		71.4	13.9772		71.4	18.6529		71.4	7.03609		71.4	16.5032		71.4	13.917		71.4	-0.692888		71.4	-6.27994		71.4	2.57828		71.4	3.10389
71.5	20.0575		71.5	10.1399		71.5	13.9156		71.5	18.6738		71.5	7.01861		71.5	16.5596		71.5	13.9129		71.5	-0.739499		71.5	-6.0516		71.5	2.9705		71.5	3.4009
71.6	19.9653		71.6	10.1727		71.6	14.0348		71.6	18.6728		71.6	7.0564		71.6	16.6278		71.6	13.9061		71.6	-0.688002		71.6	-6.10979		71.6	3.11499		71.6	3.3879
71.7	20.0322		71.7	10.2361		71.7	14.2074		71.7	19.157		71.7	7.1083		71.7	16.7281		71.7	13.9516		71.7	-0.648		71.7	-6.2424		71.7	3.01251		71.7	3.3117
71.8	19.829		71.8	9.92367		71.8	14.2728		71.8	19.513		71.8	7.1756		71.8	16.7003		71.8	14.0438		71.8	-0.640601		71.8	-6.2646		71.8	2.91681		71.8	3.3054
71.9	20.3059		71.9	9.8717		71.9	14.3762		71.9	18.8921		71.9	7.30509		71.9	16.8151		71.9	14.1455		71.9	-0.613004		71.9	-6.291		71.9	2.85331		71.9	3.2812
72	20.955		72	10.338		72	14.4042		72	19.4055		72	7.33791		72	16.8462		72	14.4756		72	-0.582797		72	-6.236		72	2.9135		72	3.3082
72.1	20.6369		72.1	9.8086		72.1	14.3489		72.1	18.93		72.1	7.28101		72.1	16.7688		72.1	13.8904		72.1	-0.637985		72.1	-6.29459		72.1	2.81723		72.1	3.33439
72.2	20.3002		72.2	9.26908		72.2	14.1316		72.2	18.1215		72.2	6.87961		72.2	16.4204		72.2	13.4443		72.2	-0.678991		72.2	-6.3249		72.2	2.82809		72.2	3.20503
72.3	20.1166		72.3	9.1237		72.3	13.9981		72.3	17.8292		72.3	6.48021		72.3	16.0027		72.3	13.1992		72.3	-0.6857		72.3	-6.3377		72.3	2.8193		72.3	3.1775
72.4	19.3247		72.4	8.9011		72.4	13.9648		72.4	17.6514		72.4	6.24989		72.4	15.731		72.4	12.8897		72.4	-0.71079		72.4	-6.409		72.4	2.83071		72.4	3.15899
72.5	19.6305		72.5	8.7445		72.5	13.9411		72.5	17.8856		72.5	5.95221		72.5	15.5886		72.5	12.9582		72.5	-0.721801		72.5	-6.3488		72.5	2.8394		72.5	3.1513
72.6	19.6159		72.6	8.96584		72.6	13.8555		72.6	17.8311		72.6	5.99657		72.6	15.3637		72.6	13.2313		72.6	-0.729785		72.6	-6.45878		72.6	2.73382		72.6	3.1577
72.7	19.4835		72.7	8.88139		72.7	13.7557		72.7	17.9009		72.7	6.11999		72.7	15.268		72.7	13.0773		72.7	-0.744192		72.7	-6.53279		72.7	2.72671		72.7	3.20569
72.8	19.4216		72.8	8.91859		72.8	13.8009		72.8	18.0432		72.8	6.19269		72.8	15.3111		72.8	13.0676		72.8	-0.7245		72.8	-6.52361		72.8	2.77759		72.8	3.28098
72.9	19.4576		72.9	8.99363		72.9	13.7321		72.9	18.1264		72.9	6.30262		72.9	15.4013		72.9	13.0938		72.9	-0.668808		72.9	-6.51872		72.9	2.89318		72.9	3.30188
73	19.4995		73	9.09817		73	13.7403		73	18.2519		73	6.47408		73	15.5299		73	13.1962		73	-0.619799		73	-6.4471		73	3.0023		73	3.3637
73.1	19.5494		73.1	9.25237		73.1	13.7704		73.1	18.3226		73.1	6.60208		73.1	15.6702		73.1	13.3315		73.1	-0.520415		73.1	-6.42432		73.1	3.16307		73.1	3.43838
73.2	19.5348		73.2	9.45658		73.2	13.8231		73.2	18.4414		73.2	6.69539		73.2	15.9109		73.2	13.4144		73.2	-0.460124		73.2	-6.40412		73.2	3.21527		73.2	3.47647
73.3	19.495		73.3	9.56067		73.3	13.8635		73.3	18.5751		73.3	6.79768		73.3	16.1521		73.3	13.4391		73.3	-0.427419		73.3	-6.39952		73.3	3.22968		73.3	3.46349
73.4	19.5364		73.4	9.69912		73.4	13.9246		73.4	18.6995		73.4	6.91841		73.4	16.3417		73.4	13.4597		73.4	-0.347133		73.4	-6.36393		73.4	3.31397		73.4	3.53746
73.5	19.6127		73.5	9.77628		73.5	14.0037		73.5	18.7797		73.5	6.99349		73.5	16.4036		73.5	13.4085		73.5	-0.2461		73.5	-6.2812		73.5	3.3715		73.5	3.6429
73.6	19.6485		73.6	9.77999		73.6	14.0846		73.6	18.783		73.6	7.05149		73.6	16.4314		73.6	13.3503		73.6	-0.205432		73.6	-6.19503		73.6	3.44784		73.6	3.69577
73.7	19.6682		73.7	9.77969		73.7	14.0876		73.7	18.8035		73.7	7.0354		73.7	16.437		73.7	13.2288		73.7	-0.127937		73.7	-6.12583		73.7	3.43376		73.7	3.53516
73.8	19.6824		73.8	9.7363		73.8	14.0858		73.8	18.8259		73.8	7.0111		73.8	16.4882		73.8	13.0761		73.8	-0.170449		73.8	-6.09344		73.8	3.29866		73.8	3.51866
73.9	19.678		73.9	9.7133		73.9	14.076		73.9	18.8308		73.9	6.98359		73.9	16.4292		73.9	12.9492		73.9	-0.171538		73.9	-6.12814		73.9	3.25806		73.9	3.52976
74	19.672		74	9.6946		74	14.0712		74	18.8291		74	6.94631		74	16.343		74	13.007		74	-0.150899		74	-6.1418		74	3.2444		74	3.4522
74.1	19.6677		74.1	9.6971		74.1	14.049		74.1	18.8426		74.1	6.9224		74.1	16.3181		74.1	12.9031		74.1	-0.197519		74.1	-6.15803		74.1	3.21187		74.1	3.41736
74.2	19.663		74.2	9.7188		74.2	14.0113		74.2	18.8543		74.2	6.9098		74.2	16.2922		74.2	12.9503		74.2	-0.313197		74.2	-6.20682		74.2	3.14648		74.2	3.40117
74.3	19.6541		74.3	9.7006		74.3	13.9995		74.3	18.8317		74.3	6.898		74.3	16.2596		74.3	13.0378		74.3	-0.494186		74.3	-6.3312		74.3	3.06018		74.3	3.33957
74.4	19.6175		74.4	9.6756		74.4	13.9898		74.4	18.84		74.4	6.8931		74.4	16.2326		74.4	13.0308		74.4	-0.594298		74.4	-6.43791		74.4	2.96028		74.4	3.28538
74.5	19.6167		74.5	9.6596		74.5	13.9712		74.5	18.8341		74.5	6.8831		74.5	16.2253		74.5	13.0243		74.5	-0.708098		74.5	-6.5537		74.5	2.9273		74.5	3.1828
74.6	19.6049		74.6	9.6598		74.6	13.976		74.6	18.8074		74.6	6.8796		74.6	16.2161		74.6	13.0594		74.6	-0.774093		74.6	-6.6566		74.6	2.8242		74.6	3.1125
74.7	19.5793		74.7	9.6494		74.7	13.9827		74.7	18.8026		74.7	6.8678		74.7	16.2165		74.7	13.0383		74.7	-0.726604		74.7	-6.7517		74.7	2.7453		74.7	3.09639
74.8	19.562		74.8	9.6327		74.8	13.9724		74.8	18.7987		74.8	6.8598		74.8	16.2214		74.8	13.0586		74.8	-0.70431		74.8	-6.86529		74.8	2.70671		74.8	3.07559
74.9	19.5329		74.9	9.6324		74.9	13.9667		74.9	18.7756		74.9	6.8635		74.9	16.2141		74.9	13.0376		74.9	-0.718294		74.9	-6.8916		74.9	2.71309		74.9	3.0606
75	19.5333		75	9.6372		75	13.9763		75	18.7625		75	6.8646		75	16.2159		75	13.0007		75	-0.706803		75	-6.9369		75	2.7086		75	3.0518
75.1	19.5169		75.1	9.6409		75.1	13.9777		75.1	18.7634		75.1	6.8675		75.1	16.2132		75.1	12.9712		75.1	-0.694796		75.1	-6.98109		75.1	2.63611		75.1	3.01741
75.2	19.4801		75.2	9.6297		75.2	13.9701		75.2	18.7721		75.2	6.8735		75.2	16.2089		75.2	12.9394		75.2	-0.709807		75.2	-7.03259		75.2	2.61791		75.2	2.99711
75.3	19.4682		75.3	9.6208		75.3	13.9593		75.3	18.7562		75.3	6.8606		75.3	16.2089		75.3	12.8918		75.3	-0.727294		75.3	-7.0427		75.3	2.6053		75.3	2.98311
75.4	19.4511		75.4	9.6038		75.4	13.9516		75.4	18.7601		75.4	6.8539		75.4	16.1975		75.4	12.8518		75.4	-0.721404		75.4	-7.0612		75.4	2.6189		75.4	3.0079
75.5	19.4446		75.5	9.5967		75.5	13.9303		75.5	18.7436		75.5	6.8516		75.5	16.1888		75.5	12.8185		75.5	-0.694901		75.5	-7.06		75.5	2.5983		75.5	3.014
75.6	19.4324		75.6	9.5801		75.6	13.9093		75.6	18.7289		75.6	6.8494		75.6	16.1766		75.6	12.7806		75.6	-0.685604		75.6	-7.10239		75.6	2.59691		75.6	3.03169
75.7	19.4241		75.7	9.5657		75.7	13.8912		75.7	18.7244		75.7	6.8426		75.7	16.1611		75.7	12.7368		75.7	-0.697306		75.7	-7.15309		75.7	2.5844		75.7	3.05429
75.8	19.4137		75.8	9.5462		75.8	13.8763		75.8	18.7129		75.8	6.841		75.8	16.1524		75.8	12.6978		75.8	-0.673204		75.8	-7.14749		75.8	2.5852		75.8	3.0812
75.9	19.4049		75.9	9.5515		75.9	13.8615		75.9	18.7054		75.9	6.8424		75.9	16.1318		75.9	12.669		75.9	-0.673293		75.9	-7.1584		75.9	2.5833		75.9	3.0831
76	19.3964		76	9.5492		76	13.8552		76	18.688		76	6.8437		76	16.1183		76	12.6432		76	-0.653196		76	-7.1507		76	2.6099		76	3.089
76.1	19.3776		76.1	9.5447		76.1	13.8467		76.1	18.6739		76.1	6.8429		76.1	16.1244		76.1	12.6089		76.1	-0.628901		76.1	-7.1584		76.1	2.6383		76.1	3.0914
76.2	19.35		76.2	9.5391		76.2	13.8393		76.2	18.6622		76.2	6.8437		76.2	16.1284		76.2	12.5698		76.2	-0.628702		76.2	-7.1507		76.2	2.6521		76.2	3.0797
76.3	19.314		76.3	9.5322		76.3	13.8329		76.3	18.6637		76.3	6.8332		76.3	16.1246		76.3	12.5357		76.3	-0.617104		76.3	-7.1568		76.3	2.6657		76.3	3.0936
76.4	19.3238		76.4	9.5296		76.4	13.8315		76.4	18.6632		76.4	6.8331		76.4	16.1201		76.4	12.5021		76.4	-0.628102		76.4	-7.1575		76.4	2.6608		76.4	3.0875
76.5	19.3123		76.5	9.5344		76.5	13.826		76.5	18.661		76.5	6.8341		76.5	16.1151		76.5	12.46		76.5	-0.608703		76.5	-7.1623		76.5	2.6687		76.5	3.0705
76.6	19.3071		76.6	9.5409		76.6	13.8221		76.6	18.6578		76.6	6.8304		76.6	16.1141		76.6	12.4265		76.6	-0.6126		76.6	-7.1775		76.6	2.6865		76.6	3.0585
76.7	19.2873		76.7	9.5359		76.7	13.82		76.7	18.6522		76.7	6.8281		76.7	16.1208		76.7	12.402		76.7	-0.618203		76.7	-7.1904		76.7	2.70349		76.7	3.06
76.8	19.2696		76.8	9.5408		76.8	13.8158		76.8	18.6388		76.8	6.8253		76.8	16.1211		76.8	12.3847		76.8	-0.620502		76.8	-7.2066		76.8	2.7217		76.8	3.0552
76.9	19.2571		76.9	9.5429		76.9	13.808		76.9	18.6297		76.9	6.8227		76.9	16.129		76.9	12.3594		76.9	-0.6213		76.9	-7.2227		76.9	2.7301		76.9	3.04929
77	19.2353		77	9.542		77	13.8044		77	18.6158		77	6.8301		77	16.1343		77	12.3407		77	-0.625202		77	-7.2335		77	2.733		77	3.0492
77.1	19.2123		77.1	9.5446		77.1	13.7992		77.1	18.6		77.1	6.8262		77.1	16.1334		77.1	12.3068		77.1	-0.633401		77.1	-7.24341		77.1	2.7349		77.1	3.0498
77.2	19.2014		77.2	9.5315		77.2	13.788		77.2	18.5967		77.2	6.8261		77.2	16.1391		77.2	12.2701		77.2	-0.623605		77.2	-7.2566		77.2	2.731		77.2	3.056
77.3	19.1917		77.3	9.5186		77.3	13.7808		77.3	18.5873		77.3	6.8355		77.3	16.1315		77.3	12.2342		77.3	-0.616903		77.3	-7.2753		77.3	2.7212		77.3	3.06169
77.4	19.1829		77.4	9.524		77.4	13.7825		77.4	18.5727		77.4	6.8321		77.4	16.1275		77.4	12.2024		77.4	-0.607603		77.4	-7.2948		77.4	2.7131		77.4	3.06269
77.5	19.1676		77.5	9.5081		77.5	13.7826		77.5	18.5764		77.5	6.831		77.5	16.1245		77.5	12.1621		77.5	-0.611499		77.5	-7.3198		77.5	2.706		77.5	3.0588
77.6	19.1535		77.6	9.5074		77.6	13.7821		77.6	18.564		77.6	6.8296		77.6	16.1226		77.6	12.1277		77.6	-0.6097		77.6	-7.3398		77.6	2.7004		77.6	3.05849
77.7	19.1427		77.7	9.5027		77.7	13.7743		77.7	18.5528		77.7	6.8286		77.7	16.1183		77.7	12.0984		77.7	-0.608504		77.7	-7.3615		77.7	2.6924		77.7	3.05909
77.8	19.1272		77.8	9.5038		77.8	13.7795		77.8	18.5518		77.8	6.8248		77.8	16.1165		77.8	12.0686		77.8	-0.608202		77.8	-7.3825		77.8	2.6869		77.8	3.05729
77.9	19.1141		77.9	9.5125		77.9	13.7617		77.9	18.547		77.9	6.8222		77.9	16.1184		77.9	12.0387		77.9	-0.612403		77.9	-7.4037		77.9	2.6807		77.9	3.0499
78	19.0964		78	9.5046		78	13.7595		78	18.5441		78	6.8267		78	16.1181		78	12.003		78	-0.615698		78	-7.4211		78	2.6763		78	3.0444
78.1	19.0851		78.1	9.5005		78.1	13.7557		78.1	18.5349		78.1	6.8291		78.1	16.1077		78.1	11.969		78.1	-0.619505		78.1	-7.4414		78.1	2.6728		78.1	3.04069
78.2	19.0683		78.2	9.5076		78.2	13.7552		78.2	18.5253		78.2	6.8331		78.2	16.0951		78.2	11.9359		78.2	-0.621404		78.2	-7.4578		78.2	2.6656		78.2	3.038
78.3	19.0476		78.3	9.5087		78.3	13.7483		78.3	18.5194		78.3	6.8308		78.3	16.0858		78.3	11.9048		78.3	-0.6214		78.3	-7.4657		78.3	2.6691		78.3	3.03449
78.4	19.0306		78.4	9.5113		78.4	13.7496		78.4	18.5156		78.4	6.8293		78.4	16.0819		78.4	11.8776		78.4	-0.621402		78.4	-7.4786		78.4	2.671		78.4	3.02689
78.5	19.0233		78.5	9.5125		78.5	13.7501		78.5	18.5142		78.5	6.8245		78.5	16.0778		78.5	11.8463		78.5	-0.624597		78.5	-7.4941		78.5	2.6751		78.5	3.0245
78.6	19.0118		78.6	9.514		78.6	13.746		78.6	18.5106		78.6	6.8223		78.6	16.0758		78.6	11.8159		78.6	-0.624402		78.6	-7.5073		78.6	2.6748		78.6	3.0182
78.7	18.9976		78.7	9.5073		78.7	13.7495		78.7	18.5076		78.7	6.8276		78.7	16.0706		78.7	11.7807		78.7	-0.6211		78.7	-7.5167		78.7	2.6643		78.7	3.0186
78.8	18.9815		78.8	9.5056		78.8	13.7442		78.8	18.5053		78.8	6.8297		78.8	16.0636		78.8	11.7419		78.8	-0.620002		78.8	-7.5345		78.8	2.6643		78.8	3.0188
78.9	18.9704		78.9	9.4995		78.9	13.7486		78.9	18.504		78.9	6.8263		78.9	16.0586		78.9	11.7098		78.9	-0.616005		78.9	-7.54481		78.9	2.6632		78.9	3.0199
79	18.9562		79	9.4936		79	13.7431		79	18.4985		79	6.8289		79	16.0492		79	11.6812		79	-0.617303		79	-7.5574		79	2.662		79	3.0132
79.1	18.9425		79.1	9.4952		79.1	13.7333		79.1	18.493		79.1	6.8317		79.1	16.0484		79.1	11.6484		79.1	-0.613205		79.1	-7.5706		79.1	2.66289		79.1	3.00989
79.2	18.9295		79.2	9.4903		79.2	13.7295		79.2	18.4871		79.2	6.8343		79.2	16.0513		79.2	11.6173		79.2	-0.614902		79.2	-7.5863		79.2	2.6559		79.2	3.016
79.3	18.9112		79.3	9.485		79.3	13.7188		79.3	18.4784		79.3	6.832		79.3	16.0495		79.3	11.5776		79.3	-0.618701		79.3	-7.6033		79.3	2.6584		79.3	3.01479
79.4	18.8937		79.4	9.4779		79.4	13.7143		79.4	18.4729		79.4	6.8295		79.4	16.0448		79.4	11.5424		79.4	-0.621606		79.4	-7.6223		79.4	2.6585		79.4	3.0089
79.5	18.8808		79.5	9.4736		79.5	13.7094		79.5	18.4703		79.5	6.8284		79.5	16.0363		79.5	11.505		79.5	-0.620902		79.5	-7.6402		79.5	2.6562		79.5	3.0014
79.6	18.8713		79.6	9.4731		79.6	13.7009		79.6	18.4652		79.6	6.828		79.6	16.0309		79.6	11.4735		79.6	-0.625106		79.6	-7.65401		79.6	2.6483		79.6	2.99909
79.7	18.8555		79.7	9.473		79.7	13.6926		79.7	18.4584		79.7	6.8309		79.7	16.0307		79.7	11.4463		79.7	-0.628502		79.7	-7.6682		79.7	2.64849		79.7	2.99449
79.8	18.8394		79.8	9.473		79.8	13.6897		79.8	18.4535		79.8	6.8334		79.8	16.0224		79.8	11.4187		79.8	-0.635201		79.8	-7.6801		79.8	2.6501		79.8	2.99199
79.9	18.8244		79.9	9.4714		79.9	13.6849		79.9	18.4503		79.9	6.8339		79.9	16.0174		79.9	11.3875		79.9	-0.639506		79.9	-7.6866		79.9	2.6457		79.9	2.9845
80	18.8132		80	9.4676		80	13.6856		80	18.4413		80	6.8345		80	16.0127		80	11.3538		80	-0.640098		80	-7.693		80	2.642		80	2.9793
80.1	18.7999		80.1	9.4681		80.1	13.6756		80.1	18.4341		80.1	6.8369		80.1	16.0072		80.1	11.3248		80.1	-0.637505		80.1	-7.7047		80.1	2.6355		80.1	2.97489
80.2	18.7864		80.2	9.4685		80.2	13.6646		80.2	18.4288		80.2	6.8393		80.2	15.9989		80.2	11.2983		80.2	-0.633707		80.2	-7.7184		80.2	2.63849		80.2	2.9675
80.3	18.7696		80.3	9.4676		80.3	13.6559		80.3	18.4233		80.3	6.8434		80.3	15.9962		80.3	11.2722		80.3	-0.631008		80.3	-7.7323		80.3	2.6323		80.3	2.96789
80.4	18.7519		80.4	9.4682		80.4	13.649		80.4	18.4178		80.4	6.8452		80.4	15.9889		80.4	11.2428		80.4	-0.634302		80.4	-7.743		80.4	2.6352		80.4	2.96759
80.5	18.7338		80.5	9.4668		80.5	13.6533		80.5	18.4131		80.5	6.8473		80.5	15.9876		80.5	11.213		80.5	-0.633298		80.5	-7.7537		80.5	2.629		80.5	2.9617
80.6	18.7146		80.6	9.4665		80.6	13.6428		80.6	18.4142		80.6	6.8454		80.6	15.9868		80.6	11.1825		80.6	-0.629601		80.6	-7.7653		80.6	2.6218		80.6	2.95989
80.7	18.6992		80.7	9.4757		80.7	13.639		80.7	18.4092		80.7	6.8411		80.7	15.9783		80.7	11.1538		80.7	-0.630102		80.7	-7.7732		80.7	2.6148		80.7	2.95879
80.8	18.6797		80.8	9.4775		80.8	13.6373		80.8	18.404		80.8	6.8445		80.8	15.9703		80.8	11.1235		80.8	-0.631404		80.8	-7.77741		80.8	2.6026		80.8	2.9537
80.9	18.6649		80.9	9.477		80.9	13.6323		80.9	18.4032		80.9	6.8492		80.9	15.9645		80.9	11.0938		80.9	-0.630206		80.9	-7.7831		80.9	2.6001		80.9	2.94959
81	18.6497		81	9.4743		81	13.6301		81	18.4003		81	6.8549		81	15.9605		81	11.0651		81	-0.626796		81	-7.7977		81	2.5964		81	2.9446
81.1	18.6301		81.1	9.4691		81.1	13.6256		81.1	18.3931		81.1	6.8516		81.1	15.9583		81.1	11.0373		81.1	-0.625602		81.1	-7.809		81.1	2.5866		81.1	2.94189
81.2	18.6151		81.2	9.4678		81.2	13.6237		81.2	18.3877		81.2	6.8538		81.2	15.9493		81.2	11.0079		81.2	-0.630899		81.2	-7.8285		81.2	2.5777		81.2	2.9394
81.3	18.5964		81.3	9.4677		81.3	13.6204		81.3	18.3804		81.3	6.8581		81.3	15.9385		81.3	10.9807		81.3	-0.633706		81.3	-7.8401		81.3	2.5701		81.3	2.93629
81.4	18.5732		81.4	9.4706		81.4	13.6183		81.4	18.3765		81.4	6.8577		81.4	15.9314		81.4	10.952		81.4	-0.632202		81.4	-7.852		81.4	2.5663		81.4	2.9371
81.5	18.5564		81.5	9.4692		81.5	13.6137		81.5	18.3712		81.5	6.8597		81.5	15.9261		81.5	10.9176		81.5	-0.633298		81.5	-7.8592		81.5	2.5602		81.5	2.931
81.6	18.5382		81.6	9.4659		81.6	13.6089		81.6	18.3646		81.6	6.86		81.6	15.9203		81.6	10.8818		81.6	-0.629505		81.6	-7.87101		81.6	2.5555		81.6	2.9273
81.7	18.5198		81.7	9.4653		81.7	13.607		81.7	18.3603		81.7	6.8616		81.7	15.9176		81.7	10.8549		81.7	-0.630801		81.7	-7.8833		81.7	2.5491		81.7	2.92339
81.8	18.5053		81.8	9.4652		81.8	13.5988		81.8	18.3536		81.8	6.8623		81.8	15.9163		81.8	10.8283		81.8	-0.628504		81.8	-7.8933		81.8	2.544		81.8	2.91889
81.9	18.4923		81.9	9.4698		81.9	13.5922		81.9	18.351		81.9	6.862		81.9	15.9145		81.9	10.802		81.9	-0.625807		81.9	-7.9059		81.9	2.54539		81.9	2.9132
82	18.4767		82	9.4644		82	13.5863		82	18.3452		82	6.861		82	15.9109		82	10.7726		82	-0.623204		82	-7.917		82	2.5483		82	2.9089
82.1	18.4583		82.1	9.4573		82.1	13.5827		82.1	18.3407		82.1	6.8604		82.1	15.9081		82.1	10.7514		82.1	-0.630106		82.1	-7.9282		82.1	2.5493		82.1	2.9019
82.2	18.4441		82.2	9.4578		82.2	13.5787		82.2	18.3397		82.2	6.8613		82.2	15.8992		82.2	10.7221		82.2	-0.631007		82.2	-7.9312		82.2	2.5497		82.2	2.89569
82.3	18.4313		82.3	9.4531		82.3	13.5749		82.3	18.3394		82.3	6.8602		82.3	15.8958		82.3	10.6896		82.3	-0.628503		82.3	-7.9401		82.3	2.5424		82.3	2.89149
82.4	18.4161		82.4	9.4528		82.4	13.5705		82.4	18.3365		82.4	6.8598		82.4	15.8926		82.4	10.6539		82.4	-0.633807		82.4	-7.9513		82.4	2.5361		82.4	2.89049
82.5	18.4028		82.5	9.4488		82.5	13.5659		82.5	18.3313		82.5	6.8574		82.5	15.8901		82.5	10.62		82.5	-0.632901		82.5	-7.9608		82.5	2.5339		82.5	2.8888
82.6	18.387		82.6	9.4484		82.6	13.5605		82.6	18.3281		82.6	6.8593		82.6	15.8937		82.6	10.5941		82.6	-0.630707		82.6	-7.9713		82.6	2.5271		82.6	2.88659
82.7	18.3677		82.7	9.4471		82.7	13.5487		82.7	18.3215		82.7	6.8561		82.7	15.8925		82.7	10.5655		82.7	-0.628007		82.7	-7.98171		82.7	2.5288		82.7	2.88249
82.8	18.353		82.8	9.4488		82.8	13.5404		82.8	18.3153		82.8	6.8536		82.8	15.8858		82.8	10.5391		82.8	-0.624901		82.8	-7.989		82.8	2.5303		82.8	2.8779
82.9	18.3349		82.9	9.4488		82.9	13.5347		82.9	18.3109		82.9	6.8551		82.9	15.8847		82.9	10.5121		82.9	-0.623307		82.9	-8.0006		82.9	2.5265		82.9	2.87349
83	18.3228		83	9.4497		83	13.5321		83	18.3068		83	6.8579		83	15.8788		83	10.4823		83	-0.614902		83	-8.0089		83	2.5232		83	2.8683
83.1	18.3033		83.1	9.4471		83.1	13.528		83.1	18.2996		83.1	6.8544		83.1	15.8756		83.1	10.4522		83.1	-0.610306		83.1	-8.0216		83.1	2.5246		83.1	2.86729
83.2	18.2874		83.2	9.4445		83.2	13.5223		83.2	18.2987		83.2	6.8551		83.2	15.8764		83.2	10.4257		83.2	-0.608805		83.2	-8.0327		83.2	2.5209		83.2	2.86879
83.3	18.2699		83.3	9.444		83.3	13.5152		83.3	18.2963		83.3	6.8563		83.3	15.8762		83.3	10.4031		83.3	-0.610502		83.3	-8.04081		83.3	2.5138		83.3	2.86939
83.4	18.2572		83.4	9.4434		83.4	13.5079		83.4	18.2915		83.4	6.8535		83.4	15.8683		83.4	10.3843		83.4	-0.608906		83.4	-8.0506		83.4	2.50869		83.4	2.86809
83.5	18.2414		83.5	9.4438		83.5	13.5039		83.5	18.2906		83.5	6.8515		83.5	15.8694		83.5	10.3601		83.5	-0.608598		83.5	-8.0581		83.5	2.5012		83.5	2.8627
83.6	18.2259		83.6	9.4428		83.6	13.4988		83.6	18.2858		83.6	6.8494		83.6	15.8708		83.6	10.3298		83.6	-0.605904		83.6	-8.0646		83.6	2.50309		83.6	2.86349
83.7	18.2073		83.7	9.4422		83.7	13.4949		83.7	18.2806		83.7	6.848		83.7	15.8674		83.7	10.3043		83.7	-0.602202		83.7	-8.0744		83.7	2.5013		83.7	2.85629
83.8	18.1913		83.8	9.4443		83.8	13.4887		83.8	18.2795		83.8	6.8499		83.8	15.873		83.8	10.2829		83.8	-0.601107		83.8	-8.0838		83.8	2.4931		83.8	2.85239
83.9	18.1828		83.9	9.4469		83.9	13.4903		83.9	18.2801		83.9	6.8554		83.9	15.881		83.9	10.2602		83.9	-0.602606		83.9	-8.0948		83.9	2.48559		83.9	2.85199
84	18.1703		84	9.4481		84	13.4873		84	18.2821		84	6.8583		84	15.8855		84	10.2406		84	-0.599496		84	-8.1001		84	2.4759		84	2.853
84.1	18.1581		84.1	9.4493		84.1	13.4788		84.1	18.2834		84.1	6.8558		84.1	15.8885		84.1	10.2169		84.1	-0.594106		84.1	-8.11		84.1	2.4693		84.1	2.8555
84.2	18.1447		84.2	9.4478		84.2	13.4736		84.2	18.2793		84.2	6.8518		84.2	15.888		84.2	10.1866		84.2	-0.591202		84.2	-8.1144		84.2	2.4597		84.2	2.8526
84.3	18.1294		84.3	9.4469		84.3	13.4739		84.3	18.2717		84.3	6.8485		84.3	15.8895		84.3	10.1559		84.3	-0.585505		84.3	-8.1249		84.3	2.4584		84.3	2.8436
84.4	18.1168		84.4	9.4458		84.4	13.4666		84.4	18.2662		84.4	6.8573		84.4	15.8854		84.4	10.1241		84.4	-0.584903		84.4	-8.1379		84.4	2.4521		84.4	2.84149
84.5	18.0987		84.5	9.4433		84.5	13.4565		84.5	18.2657		84.5	6.864		84.5	15.8858		84.5	10.093		84.5	-0.582597		84.5	-8.1458		84.5	2.4446		84.5	2.8405
84.6	18.0837		84.6	9.4495		84.6	13.4525		84.6	18.2663		84.6	6.8647		84.6	15.8868		84.6	10.0677		84.6	-0.577705		84.6	-8.15471		84.6	2.4384		84.6	2.83879
84.7	18.0711		84.7	9.4505		84.7	13.4458		84.7	18.2708		84.7	6.867		84.7	15.8785		84.7	10.0374		84.7	-0.576506		84.7	-8.1617		84.7	2.4348		84.7	2.8374
84.8	18.0527		84.8	9.4572		84.8	13.433		84.8	18.2671		84.8	6.861		84.8	15.8761		84.8	10.0208		84.8	-0.574708		84.8	-8.16561		84.8	2.4312		84.8	2.83519
84.9	18.0472		84.9	9.4593		84.9	13.4248		84.9	18.2849		84.9	6.8629		84.9	15.8748		84.9	9.9999		84.9	-0.575205		84.9	-8.1776		84.9	2.4319		84.9	2.831
85	18.0378		85	9.4683		85	13.4087		85	18.295		85	6.8698		85	15.879		85	9.9808		85	-0.578101		85	-8.1846		85	2.4282		85	2.8281
85.1	18.0225		85.1	9.4685		85.1	13.4086		85.1	18.301		85.1	6.8763		85.1	15.8815		85.1	9.9619		85.1	-0.574005		85.1	-8.19431		85.1	2.4219		85.1	2.82789
85.2	17.9984		85.2	9.4735		85.2	13.4156		85.2	18.2996		85.2	6.8728		85.2	15.8845		85.2	9.9383		85.2	-0.578008		85.2	-8.20221		85.2	2.4136		85.2	2.82359
85.3	17.9875		85.3	9.4812		85.3	13.4232		85.3	18.2907		85.3	6.8704		85.3	15.8934		85.3	9.9176		85.3	-0.574902		85.3	-8.2087		85.3	2.4121		85.3	2.8183
85.4	17.9782		85.4	9.4794		85.4	13.4207		85.4	18.2837		85.4	6.8604		85.4	15.8907		85.4	9.8948		85.4	-0.573505		85.4	-8.2135		85.4	2.4051		85.4	2.809
85.5	17.97		85.5	9.4732		85.5	13.4243		85.5	18.2604		85.5	6.8525		85.5	15.8738		85.5	9.8763		85.5	-0.571304		85.5	-8.2248		85.5	2.3987		85.5	2.8005
85.6	17.9553		85.6	9.4571		85.6	13.4356		85.6	18.2499		85.6	6.8445		85.6	15.8676		85.6	9.8512		85.6	-0.570607		85.6	-8.23081		85.6	2.39509		85.6	2.79509
85.7	17.9473		85.7	9.4384		85.7	13.437		85.7	18.2364		85.7	6.8304		85.7	15.8511		85.7	9.8227		85.7	-0.566007		85.7	-8.2365		85.7	2.3956		85.7	2.7933
85.8	17.9337		85.8	9.42		85.8	13.4437		85.8	18.2172		85.8	6.8203		85.8	15.8356		85.8	9.7897		85.8	-0.559807		85.8	-8.23741		85.8	2.3947		85.8	2.79249
85.9	17.9156		85.9	9.4177		85.9	13.4458		85.9	18.1978		85.9	6.8162		85.9	15.8214		85.9	9.7639		85.9	-0.560404		85.9	-8.2444		85.9	2.3902		85.9	2.7953
86	17.9035		86	9.4149		86	13.4516		86	18.1874		86	6.8095		86	15.8201		86	9.7423		86	-0.555002		86	-8.2502		86	2.3912		86	2.7974
86.1	17.8903		86.1	9.4041		86.1	13.4468		86.1	18.1713		86.1	6.8088		86.1	15.8255		86.1	9.7239		86.1	-0.558105		86.1	-8.2528		86.1	2.3949		86.1	2.7931
86.2	17.8748		86.2	9.3895		86.2	13.4477		86.2	18.163		86.2	6.8105		86.2	15.8314		86.2	9.7032		86.2	-0.554407		86.2	-8.2575		86.2	2.3906		86.2	2.7883
86.3	17.8751		86.3	9.3858		86.3	13.4461		86.3	18.1559		86.3	6.817		86.3	15.8289		86.3	9.6815		86.3	-0.553507		86.3	-8.2639		86.3	2.3874		86.3	2.7816
86.4	17.8641		86.4	9.377		86.4	13.4368		86.4	18.155		86.4	6.8267		86.4	15.8269		86.4	9.6534		86.4	-0.553901		86.4	-8.2665		86.4	2.3839		86.4	2.7704
86.5	17.8395		86.5	9.364		86.5	13.4311		86.5	18.1456		86.5	6.8239		86.5	15.825		86.5	9.628		86.5	-0.551996		86.5	-8.2747		86.5	2.3788		86.5	2.7688
86.6	17.8339		86.6	9.3509		86.6	13.419		86.6	18.1401		86.6	6.824		86.6	15.8236		86.6	9.6031		86.6	-0.553204		86.6	-8.2725		86.6	2.3727		86.6	2.7677
86.7	17.8284		86.7	9.3425		86.7	13.4154		86.7	18.1331		86.7	6.8211		86.7	15.8178		86.7	9.5822		86.7	-0.556603		86.7	-8.2793		86.7	2.3705		86.7	2.7726
86.8	17.8184		86.8	9.3341		86.8	13.4215		86.8	18.1248		86.8	6.8161		86.8	15.8039		86.8	9.5581		86.8	-0.544601		86.8	-8.2894		86.8	2.3644		86.8	2.7807
86.9	17.7964		86.9	9.3253		86.9	13.4232		86.9	18.1286		86.9	6.8174		86.9	15.785		86.9	9.5281		86.9	-0.533508		86.9	-8.298		86.9	2.3586		86.9	2.78559
87	17.7874		87	9.3133		87	13.429		87	18.1226		87	6.8147		87	15.7808		87	9.5054		87	-0.529204		87	-8.3022		87	2.3553		87	2.7903
87.1	17.781		87.1	9.3035		87.1	13.4278		87.1	18.1121		87.1	6.8136		87.1	15.7807		87.1	9.4859		87.1	-0.526804		87.1	-8.3018		87.1	2.353		87.1	2.7964
87.2	17.7727		87.2	9.3028		87.2	13.4304		87.2	18.1072		87.2	6.8157		87.2	15.7765		87.2	9.4614		87.2	-0.526507		87.2	-8.303		87.2	2.3528		87.2	2.80459
87.3	17.7643		87.3	9.3069		87.3	13.4291		87.3	18.1128		87.3	6.8178		87.3	15.786		87.3	9.4328		87.3	-0.532201		87.3	-8.3096		87.3	2.3541		87.3	2.80309
87.4	17.753		87.4	9.3133		87.4	13.425		87.4	18.1181		87.4	6.8301		87.4	15.8005		87.4	9.4147		87.4	-0.525709		87.4	-8.3163		87.4	2.3544		87.4	2.8072
87.5	17.7418		87.5	9.3172		87.5	13.4218		87.5	18.1112		87.5	6.8292		87.5	15.813		87.5	9.3976		87.5	-0.522603		87.5	-8.3208		87.5	2.3539		87.5	2.8148
87.6	17.7292		87.6	9.3148		87.6	13.4175		87.6	18.1029		87.6	6.8275		87.6	15.8117		87.6	9.3884		87.6	-0.524102		87.6	-8.32441		87.6	2.35069		87.6	2.81359
87.7	17.7126		87.7	9.3173		87.7	13.4095		87.7	18.0954		87.7	6.83		87.7	15.8167		87.7	9.3771		87.7	-0.526506		87.7	-8.331		87.7	2.3433		87.7	2.81209
87.8	17.6966		87.8	9.3147		87.8	13.4007		87.8	18.0903		87.8	6.8303		87.8	15.817		87.8	9.3635		87.8	-0.524202		87.8	-8.3362		87.8	2.3336		87.8	2.81409
87.9	17.686		87.9	9.3114		87.9	13.395		87.9	18.0838		87.9	6.8355		87.9	15.8159		87.9	9.3498		87.9	-0.523304		87.9	-8.34261		87.9	2.3325		87.9	2.8074
88	17.679		88	9.2949		88	13.3946		88	18.0837		88	6.8456		88	15.8157		88	9.3259		88	-0.524401		88	-8.3465		88	2.3269		88	2.8023
88.1	17.6715		88.1	9.2764		88.1	13.3973		88.1	18.0779		88.1	6.8546		88.1	15.8138		88.1	9.3044		88.1	-0.519904		88.1	-8.3523		88.1	2.3201		88.1	2.79279
88.2	17.6537		88.2	9.2564		88.2	13.403		88.2	18.0698		88.2	6.8621		88.2	15.8139		88.2	9.2874		88.2	-0.521403		88.2	-8.3573		88.2	2.3138		88.2	2.78549
88.3	17.637		88.3	9.2346		88.3	13.4176		88.3	18.0678		88.3	6.8639		88.3	15.8122		88.3	9.2648		88.3	-0.518001		88.3	-8.3626		88.3	2.3122		88.3	2.78
88.4	17.617		88.4	9.2141		88.4	13.4318		88.4	18.0611		88.4	6.8583		88.4	15.8029		88.4	9.2365		88.4	-0.510907		88.4	-8.3604		88.4	2.31219		88.4	2.78409
88.5	17.5967		88.5	9.1974		88.5	13.4289		88.5	18.0518		88.5	6.8481		88.5	15.7958		88.5	9.2129		88.5	-0.503202		88.5	-8.3622		88.5	2.308		88.5	2.7892
88.6	17.5885		88.6	9.1858		88.6	13.423		88.6	18.0343		88.6	6.8179		88.6	15.803		88.6	9.1905		88.6	-0.499305		88.6	-8.3671		88.6	2.3024		88.6	2.79169
88.7	17.572		88.7	9.1906		88.7	13.4027		88.7	18.0079		88.7	6.7917		88.7	15.8003		88.7	9.1709		88.7	-0.503402		88.7	-8.37131		88.7	2.2982		88.7	2.80059
88.8	17.5686		88.8	9.1985		88.8	13.3836		88.8	17.9898		88.8	6.7796		88.8	15.793		88.8	9.1472		88.8	-0.504604		88.8	-8.3734		88.8	2.2914		88.8	2.80969
88.9	17.5602		88.9	9.2065		88.9	13.3505		88.9	17.9818		88.9	6.7732		88.9	15.7751		88.9	9.123		88.9	-0.5127		88.9	-8.38271		88.9	2.278		88.9	2.80949
89	17.5532		89	9.2234		89	13.334		89	17.9882		89	6.7821		89	15.7561		89	9.0988		89	-0.517704		89	-8.3883		89	2.2708		89	2.8068
89.1	17.5362		89.1	9.2286		89.1	13.3192		89.1	18.0063		89.1	6.7869		89.1	15.7433		89.1	9.0741		89.1	-0.5216		89.1	-8.39391		89.1	2.2662		89.1	2.80439
89.2	17.519		89.2	9.2434		89.2	13.3033		89.2	18.01		89.2	6.7898		89.2	15.7263		89.2	9.0516		89.2	-0.527107		89.2	-8.3974		89.2	2.2621		89.2	2.7964
89.3	17.4986		89.3	9.2607		89.3	13.2968		89.3	18.0164		89.3	6.8104		89.3	15.7211		89.3	9.0175		89.3	-0.527404		89.3	-8.40071		89.3	2.26169		89.3	2.7877
89.4	17.4846		89.4	9.263		89.4	13.2924		89.4	18.0186		89.4	6.8296		89.4	15.7173		89.4	8.9891		89.4	-0.524603		89.4	-8.4064		89.4	2.26509		89.4	2.77979
89.5	17.4772		89.5	9.26		89.5	13.2865		89.5	18.0319		89.5	6.8512		89.5	15.7243		89.5	8.9647		89.5	-0.520502		89.5	-8.4059		89.5	2.2623		89.5	2.7754
89.6	17.4622		89.6	9.2477		89.6	13.2911		89.6	18.0399		89.6	6.8609		89.6	15.7204		89.6	8.9288		89.6	-0.519704		89.6	-8.4115		89.6	2.2614		89.6	2.7676
89.7	17.4373		89.7	9.2291		89.7	13.3004		89.7	18.0395		89.7	6.8515		89.7	15.7223		89.7	8.9117		89.7	-0.519302		89.7	-8.41541		89.7	2.26189		89.7	2.76889
89.8	17.4189		89.8	9.2179		89.8	13.3129		89.8	18.0291		89.8	6.8378		89.8	15.728		89.8	8.8868		89.8	-0.515403		89.8	-8.41891		89.8	2.2593		89.8	2.77439
89.9	17.4019		89.9	9.2148		89.9	13.3134		89.9	18.0016		89.9	6.8199		89.9	15.7294		89.9	8.8697		89.9	-0.513306		89.9	-8.41751		89.9	2.26409		89.9	2.77969
90	17.3859		90	9.222		90	13.3079		90	17.972		90	6.8015		90	15.7358		90	8.8499		90	-0.521701		90	-8.4277		90	2.2628		90	2.7842
90.1	17.3648		90.1	9.2265		90.1	13.3032		90.1	17.9609		90.1	6.7933		90.1	15.7396		90.1	8.8363		90.1	-0.522207		90.1	-8.4358		90.1	2.2619		90.1	2.7856
90.2	17.3365		90.2	9.2394		90.2	13.2886		90.2	17.9545		90.2	6.7791		90.2	15.7404		90.2	8.8206		90.2	-0.527702		90.2	-8.4381		90.2	2.25889		90.2	2.785
90.3	17.3002		90.3	9.253		90.3	13.2585		90.3	17.9613		90.3	6.7802		90.3	15.7302		90.3	8.8085		90.3	-0.535905		90.3	-8.4419		90.3	2.2575		90.3	2.7776
90.4	17.2632		90.4	9.276		90.4	13.231		90.4	17.9686		90.4	6.7843		90.4	15.7201		90.4	8.7927		90.4	-0.536106		90.4	-8.44221		90.4	2.253		90.4	2.7663
90.5	17.2283		90.5	9.2828		90.5	13.2009		90.5	17.9708		90.5	6.7895		90.5	15.7071		90.5	8.7731		90.5	-0.536503		90.5	-8.4449		90.5	2.2536		90.5	2.758
90.6	17.2095		90.6	9.2755		90.6	13.1783		90.6	17.9598		90.6	6.8095		90.6	15.6943		90.6	8.737		90.6	-0.531909		90.6	-8.44281		90.6	2.25369		90.6	2.75159
90.7	17.183		90.7	9.2579		90.7	13.165		90.7	17.9494		90.7	6.8265		90.7	15.6935		90.7	8.7104		90.7	-0.533308		90.7	-8.44161		90.7	2.25389		90.7	2.7447
90.8	17.1627		90.8	9.2491		90.8	13.1549		90.8	17.9299		90.8	6.8364		90.8	15.6864		90.8	8.6837		90.8	-0.530804		90.8	-8.4457		90.8	2.2506		90.8	2.73319
90.9	17.1464		90.9	9.2314		90.9	13.1509		90.9	17.9023		90.9	6.8349		90.9	15.6917		90.9	8.6557		90.9	-0.528209		90.9	-8.453		90.9	2.248		90.9	2.73649
91	17.1408		91	9.2088		91	13.1519		91	17.8848		91	6.822		91	15.7018		91	8.6206		91	-0.536901		91	-8.4695		91	2.2425		91	2.7346
91.1	17.114		91.1	9.1934		91.1	13.1628		91.1	17.8687		91.1	6.8001		91.1	15.7171		91.1	8.5921		91.1	-0.551001		91.1	-8.4784		91.1	2.2419		91.1	2.72129
91.2	17.1039		91.2	9.1922		91.2	13.1613		91.2	17.867		91.2	6.7823		91.2	15.7331		91.2	8.5679		91.2	-0.558706		91.2	-8.4836		91.2	2.23959		91.2	2.7042
91.3	17.0929		91.3	9.191		91.3	13.1511		91.3	17.8658		91.3	6.7596		91.3	15.744		91.3	8.5507		91.3	-0.550107		91.3	-8.46871		91.3	2.24979		91.3	2.70099
91.4	17.0643		91.4	9.2207		91.4	13.1403		91.4	17.8597		91.4	6.7521		91.4	15.7491		91.4	8.5401		91.4	-0.550604		91.4	-8.46071		91.4	2.26069		91.4	2.6807
91.5	17.0375		91.5	9.2558		91.5	13.1044		91.5	17.8595		91.5	6.7422		91.5	15.7347		91.5	8.5162		91.5	-0.559599		91.5	-8.4513		91.5	2.2714		91.5	2.6719
91.6	17.0303		91.6	9.3053		91.6	13.0761		91.6	17.8634		91.6	6.7374		91.6	15.7099		91.6	8.4934		91.6	-0.566207		91.6	-8.44681		91.6	2.2792		91.6	2.66019
91.7	17.0257		91.7	9.3455		91.7	13.0484		91.7	17.8705		91.7	6.7448		91.7	15.6913		91.7	8.4724		91.7	-0.572101		91.7	-8.4566		91.7	2.2746		91.7	2.65149
91.8	17.0269		91.8	9.3816		91.8	13.0195		91.8	17.8852		91.8	6.7517		91.8	15.6572		91.8	8.4493		91.8	-0.577503		91.8	-8.4703		91.8	2.2653		91.8	2.64339
91.9	17.0249		91.9	9.4055		91.9	12.9982		91.9	17.8972		91.9	6.7616		91.9	15.6365		91.9	8.4287		91.9	-0.582505		91.9	-8.47771		91.9	2.2548		91.9	2.65289
92	17.0158		92	9.4243		92	12.9866		92	17.9238		92	6.7729		92	15.6155		92	8.4032		92	-0.587899		92	-8.4716		92	2.2443		92	2.6523
92.1	17.0179		92.1	9.4262		92.1	12.9945		92.1	17.9356		92.1	6.7839		92.1	15.5946		92.1	8.3782		92.1	-0.574401		92.1	-8.4803		92.1	2.2333		92.1	2.65809
92.2	17.0075		92.2	9.4332		92.2	13.0065		92.2	17.9514		92.2	6.7938		92.2	15.5905		92.2	8.3585		92.2	-0.560803		92.2	-8.48631		92.2	2.2284		92.2	2.66359
92.3	16.9828		92.3	9.4125		92.3	13.0112		92.3	17.9709		92.3	6.8032		92.3	15.6045		92.3	8.3291		92.3	-0.567607		92.3	-8.48781		92.3	2.2225		92.3	2.66989
92.4	16.9584		92.4	9.386		92.4	13.0352		92.4	17.988		92.4	6.8001		92.4	15.5948		92.4	8.2972		92.4	-0.566804		92.4	-8.4903		92.4	2.21349		92.4	2.693
92.5	16.9376		92.5	9.3906		92.5	13.0491		92.5	18.0062		92.5	6.7865		92.5	15.6062		92.5	8.2737		92.5	-0.569799		92.5	-8.4918		92.5	2.2102		92.5	2.7159
92.6	16.9201		92.6	9.3691		92.6	13.0677		92.6	18.0121		92.6	6.7726		92.6	15.6156		92.6	8.2459		92.6	-0.571304		92.6	-8.4953		92.6	2.2027		92.6	2.7142
92.7	16.8877		92.7	9.3422		92.7	13.0562		92.7	18.0176		92.7	6.7622		92.7	15.6211		92.7	8.2227		92.7	-0.569901		92.7	-8.5012		92.7	2.1968		92.7	2.7063
92.8	16.8679		92.8	9.3337		92.8	13.0465		92.8	18.013		92.8	6.7396		92.8	15.625		92.8	8.203		92.8	-0.567703		92.8	-8.5068		92.8	2.19489		92.8	2.7023
92.9	16.8562		92.9	9.3329		92.9	13.0395		92.9	18.0073		92.9	6.7393		92.9	15.6268		92.9	8.1828		92.9	-0.571105		92.9	-8.5103		92.9	2.1909		92.9	2.70529
93	16.8437		93	9.3283		93	13.0277		93	18.0042		93	6.7454		93	15.6236		93	8.1636		93	-0.5718		93	-8.5189		93	2.1897		93	2.7054
93.1	16.8311		93.1	9.3241		93.1	13.0122		93.1	17.9921		93.1	6.7498		93.1	15.6081		93.1	8.1565		93.1	-0.571303		93.1	-8.52731		93.1	2.1868		93.1	2.70669
93.2	16.8362		93.2	9.3181		93.2	12.996		93.2	17.9889		93.2	6.7453		93.2	15.5987		93.2	8.1372		93.2	-0.571103		93.2	-8.5331		93.2	2.17919		93.2	2.70289
93.3	16.8353		93.3	9.3072		93.3	12.9685		93.3	17.9834		93.3	6.742		93.3	15.5929		93.3	8.1164		93.3	-0.565208		93.3	-8.53711		93.3	2.171		93.3	2.70299
93.4	16.8424		93.4	9.3063		93.4	12.9536		93.4	17.9755		93.4	6.735		93.4	15.5819		93.4	8.1065		93.4	-0.566405		93.4	-8.54721		93.4	2.1613		93.4	2.6983
93.5	16.8559		93.5	9.3118		93.5	12.9435		93.5	17.9745		93.5	6.7331		93.5	15.5818		93.5	8.0894		93.5	-0.568097		93.5	-8.5575		93.5	2.1574		93.5	2.6982
93.6	16.8582		93.6	9.3247		93.6	12.9458		93.6	17.973		93.6	6.7344		93.6	15.594		93.6	8.0705		93.6	-0.566805		93.6	-8.5616		93.6	2.1459		93.6	2.69489
93.7	16.8401		93.7	9.3304		93.7	12.9475		93.7	17.9644		93.7	6.7429		93.7	15.6026		93.7	8.049		93.7	-0.566401		93.7	-8.56131		93.7	2.1388		93.7	2.6884
93.8	16.8282		93.8	9.3382		93.8	12.9412		93.8	17.9609		93.8	6.7508		93.8	15.6044		93.8	8.0325		93.8	-0.564504		93.8	-8.5659		93.8	2.1352		93.8	2.6788
93.9	16.8174		93.9	9.3403		93.9	12.9537		93.9	17.9526		93.9	6.7517		93.9	15.6129		93.9	8.0153		93.9	-0.565802		93.9	-8.5702		93.9	2.1324		93.9	2.67419
94	16.8036		94	9.3412		94	12.9635		94	17.9513		94	6.7487		94	15.6172		94	8.0009		94	-0.571597		94	-8.5703		94	2.125		94	2.6682
94.1	16.7926		94.1	9.3411		94.1	12.9712		94.1	17.9528		94.1	6.7456		94.1	15.6197		94.1	7.9924		94.1	-0.575002		94.1	-8.5694		94.1	2.1185		94.1	2.6639
94.2	16.778		94.2	9.3334		94.2	12.9816		94.2	17.9651		94.2	6.7372		94.2	15.6357		94.2	7.9814		94.2	-0.576203		94.2	-8.57141		94.2	2.1121		94.2	2.6648
94.3	16.7692		94.3	9.3296		94.3	12.983		94.3	17.9732		94.3	6.7484		94.3	15.6465		94.3	7.9684		94.3	-0.575402		94.3	-8.5754		94.3	2.1078		94.3	2.65949
94.4	16.7524		94.4	9.3281		94.4	12.9772		94.4	17.9729		94.4	6.7419		94.4	15.6423		94.4	7.9581		94.4	-0.571207		94.4	-8.58		94.4	2.10499		94.4	2.65139
94.5	16.7351		94.5	9.3348		94.5	12.9657		94.5	17.9802		94.5	6.7403		94.5	15.6306		94.5	7.9491		94.5	-0.565702		94.5	-8.5841		94.5	2.1087		94.5	2.6505
94.6	16.7302		94.6	9.3509		94.6	12.9605		94.6	17.9946		94.6	6.7368		94.6	15.6195		94.6	7.9395		94.6	-0.555803		94.6	-8.5859		94.6	2.1065		94.6	2.65709
94.7	16.725		94.7	9.363		94.7	12.9572		94.7	18.0116		94.7	6.7258		94.7	15.6092		94.7	7.9269		94.7	-0.557706		94.7	-8.58721		94.7	2.0982		94.7	2.6506
94.8	16.7258		94.8	9.3589		94.8	12.9523		94.8	18.0098		94.8	6.7202		94.8	15.6031		94.8	7.903		94.8	-0.554706		94.8	-8.58941		94.8	2.0883		94.8	2.64729
94.9	16.7191		94.9	9.3616		94.9	12.9373		94.9	18.0026		94.9	6.7245		94.9	15.6025		94.9	7.8824		94.9	-0.552204		94.9	-8.5865		94.9	2.0811		94.9	2.6455
95	16.7041		95	9.3538		95	12.9219		95	17.9834		95	6.7333		95	15.6002		95	7.8542		95	-0.547697		95	-8.5808		95	2.0768		95	2.6461
95.1	16.6974		95.1	9.3472		95.1	12.9105		95.1	17.9729		95.1	6.7429		95.1	15.5994		95.1	7.8354		95.1	-0.542405		95.1	-8.5829		95.1	2.0667		95.1	2.64699
95.2	16.683		95.2	9.3319		95.2	12.9089		95.2	17.9496		95.2	6.748		95.2	15.595		95.2	7.8133		95.2	-0.535102		95.2	-8.5979		95.2	2.052		95.2	2.6387
95.3	16.6699		95.3	9.3212		95.3	12.9072		95.3	17.939		95.3	6.7598		95.3	15.5937		95.3	7.7867		95.3	-0.542103		95.3	-8.6079		95.3	2.04		95.3	2.6221
95.4	16.659		95.4	9.3177		95.4	12.9081		95.4	17.913		95.4	6.7634		95.4	15.5963		95.4	7.7607		95.4	-0.553201		95.4	-8.6202		95.4	2.0337		95.4	2.60929
95.5	16.6421		95.5	9.3156		95.5	12.9137		95.5	17.9003		95.5	6.7623		95.5	15.5966		95.5	7.7429		95.5	-0.551899		95.5	-8.6196		95.5	2.0247		95.5	2.6064
95.6	16.624		95.6	9.3059		95.6	12.9149		95.6	17.888		95.6	6.7638		95.6	15.5948		95.6	7.7252		95.6	-0.552701		95.6	-8.62211		95.6	2.0218		95.6	2.60669
95.7	16.6136		95.7	9.2958		95.7	12.915		95.7	17.8797		95.7	6.763		95.7	15.5892		95.7	7.7116		95.7	-0.547205		95.7	-8.6211		95.7	2.02559		95.7	2.61099
95.8	16.5936		95.8	9.2904		95.8	12.9177		95.8	17.8736		95.8	6.7646		95.8	15.5817		95.8	7.6944		95.8	-0.539401		95.8	-8.62571		95.8	2.0185		95.8	2.6066
95.9	16.5904		95.9	9.2867		95.9	12.9163		95.9	17.8735		95.9	6.7679		95.9	15.5724		95.9	7.6809		95.9	-0.538003		95.9	-8.6318		95.9	2.0147		95.9	2.60349
96	16.5727		96	9.29		96	12.9138		96	17.8727		96	6.7636		96	15.5673		96	7.6606		96	-0.539801		96	-8.6369		96	2.0082		96	2.5965
96.1	16.5591		96.1	9.2888		96.1	12.9078		96.1	17.8767		96.1	6.7639		96.1	15.5613		96.1	7.6423		96.1	-0.542404		96.1	-8.6511		96.1	2.0031		96.1	2.5885
96.2	16.5511		96.2	9.2813		96.2	12.8969		96.2	17.8775		96.2	6.7675		96.2	15.5562		96.2	7.6241		96.2	-0.547398		96.2	-8.6575		96.2	1.9996		96.2	2.58939
96.3	16.5371		96.3	9.2802		96.3	12.8896		96.3	17.8888		96.3	6.7646		96.3	15.5475		96.3	7.6073		96.3	-0.5531		96.3	-8.6588		96.3	1.9931		96.3	2.58169
96.4	16.5214		96.4	9.282		96.4	12.8889		96.4	17.8788		96.4	6.7609		96.4	15.5474		96.4	7.5969		96.4	-0.5565		96.4	-8.6606		96.4	1.9913		96.4	2.57929
96.5	16.4976		96.5	9.2833		96.5	12.8842		96.5	17.8735		96.5	6.763		96.5	15.542		96.5	7.5812		96.5	-0.556297		96.5	-8.6611		96.5	1.9918		96.5	2.5747
96.6	16.4762		96.6	9.2836		96.6	12.8725		96.6	17.8763		96.6	6.7651		96.6	15.5375		96.6	7.5592		96.6	-0.555206		96.6	-8.6516		96.6	1.9872		96.6	2.5735
96.7	16.459		96.7	9.2827		96.7	12.8614		96.7	17.8681		96.7	6.7647		96.7	15.537		96.7	7.5439		96.7	-0.554007		96.7	-8.6491		96.7	1.9855		96.7	2.5696
96.8	16.4359		96.8	9.2811		96.8	12.8493		96.8	17.864		96.8	6.7684		96.8	15.5353		96.8	7.522		96.8	-0.548504		96.8	-8.6489		96.8	1.98699		96.8	2.56749
96.9	16.4082		96.9	9.276		96.9	12.844		96.9	17.8601		96.9	6.7657		96.9	15.5357		96.9	7.499		96.9	-0.5452		96.9	-8.6511		96.9	1.9864		96.9	2.5649
97	16.3869		97	9.2779		97	12.8421		97	17.8583		97	6.7654		97	15.5361		97	7.4827		97	-0.5435		97	-8.6537		97	1.9873		97	2.5617
97.1	16.3695		97.1	9.2769		97.1	12.8345		97.1	17.8492		97.1	6.766		97.1	15.534		97.1	7.4624		97.1	-0.542407		97.1	-8.6568		97.1	1.9872		97.1	2.5641
97.2	16.3518		97.2	9.271		97.2	12.8233		97.2	17.8421		97.2	6.7688		97.2	15.5303		97.2	7.4537		97.2	-0.542001		97.2	-8.65671		97.2	1.9883		97.2	2.5602
97.3	16.3514		97.3	9.267		97.3	12.8157		97.3	17.8412		97.3	6.771		97.3	15.5281		97.3	7.4368		97.3	-0.539906		97.3	-8.6529		97.3	1.9887		97.3	2.5554
97.4	16.3502		97.4	9.2617		97.4	12.8062		97.4	17.8308		97.4	6.7743		97.4	15.5237		97.4	7.4152		97.4	-0.532711		97.4	-8.65281		97.4	1.98849		97.4	2.54899
97.5	16.3413		97.5	9.2611		97.5	12.7964		97.5	17.8229		97.5	6.7789		97.5	15.5191		97.5	7.3914		97.5	-0.530498		97.5	-8.6591		97.5	1.9822		97.5	2.5396
97.6	16.3535		97.6	9.2625		97.6	12.7945		97.6	17.812		97.6	6.7801		97.6	15.5155		97.6	7.3761		97.6	-0.528706		97.6	-8.662		97.6	1.9766		97.6	2.5323
97.7	16.3596		97.7	9.2555		97.7	12.7893		97.7	17.7946		97.7	6.7818		97.7	15.5113		97.7	7.3601		97.7	-0.5232		97.7	-8.6615		97.7	1.9673		97.7	2.5287
97.8	16.3635		97.8	9.2531		97.8	12.792		97.8	17.7716		97.8	6.7812		97.8	15.5063		97.8	7.3522		97.8	-0.526397		97.8	-8.667		97.8	1.9617		97.8	2.5263
97.9	16.3639		97.9	9.2476		97.9	12.8079		97.9	17.7414		97.9	6.7812		97.9	15.5036		97.9	7.3377		97.9	-0.529405		97.9	-8.67051		97.9	1.9561		97.9	2.52499
98	16.3379		98	9.2347		98	12.8149		98	17.7172		98	6.7831		98	15.4971		98	7.3165		98	-0.525999		98	-8.6728		98	1.9506		98	2.5226
98.1	16.3215		98.1	9.2109		98.1	12.8207		98.1	17.6876		98.1	6.7878		98.1	15.49		98.1	7.305		98.1	-0.524011		98.1	-8.6798		98.1	1.9445		98.1	2.52439
98.2	16.3113		98.2	9.1928		98.2	12.8277		98.2	17.659		98.2	6.7888		98.2	15.4902		98.2	7.278		98.2	-0.527998		98.2	-8.6842		98.2	1.9412		98.2	2.5266
98.3	16.2968		98.3	9.1637		98.3	12.8394		98.3	17.6416		98.3	6.7903		98.3	15.4877		98.3	7.2581		98.3	-0.528797		98.3	-8.6862		98.3	1.9394		98.3	2.5205
98.4	16.29		98.4	9.1472		98.4	12.8531		98.4	17.6243		98.4	6.7864		98.4	15.4801		98.4	7.2372		98.4	-0.536104		98.4	-8.68741		98.4	1.9367		98.4	2.51849
98.5	16.2788		98.5	9.1268		98.5	12.8557		98.5	17.6265		98.5	6.7833		98.5	15.4768		98.5	7.2113		98.5	-0.538604		98.5	-8.6926		98.5	1.9375		98.5	2.5143
98.6	16.2614		98.6	9.1089		98.6	12.8618		98.6	17.6139		98.6	6.7816		98.6	15.4703		98.6	7.1947		98.6	-0.534013		98.6	-8.69921		98.6	1.93629		98.6	2.51649
98.7	16.2474		98.7	9.1062		98.7	12.8622		98.7	17.6079		98.7	6.7765		98.7	15.4724		98.7	7.1766		98.7	-0.530197		98.7	-8.702		98.7	1.9371		98.7	2.5152
98.8	16.2321		98.8	9.101		98.8	12.859		98.8	17.5992		98.8	6.7698		98.8	15.4658		98.8	7.1722		98.8	-0.524597		98.8	-8.6957		98.8	1.9386		98.8	2.5114
98.9	16.212		98.9	9.1078		98.9	12.8583		98.9	17.6024		98.9	6.7592		98.9	15.452		98.9	7.1615		98.9	-0.524108		98.9	-8.7023		98.9	1.9365		98.9	2.51439
99	16.1927		99	9.1161		99	12.8518		99	17.6068		99	6.7573		99	15.4517		99	7.1412		99	-0.525799		99	-8.7072		99	1.9404		99	2.5169
99.1	16.1754		99.1	9.124		99.1	12.8417		99.1	17.6073		99.1	6.7592		99.1	15.4536		99.1	7.1271		99.1	-0.523207		99.1	-8.7161		99.1	1.94119		99.1	2.52158
99.2	16.1602		99.2	9.1279		99.2	12.8341		99.2	17.6149		99.2	6.7613		99.2	15.4556		99.2	7.1046		99.2	-0.5188		99.2	-8.7203		99.2	1.9396		99.2	2.5237
99.3	16.1454		99.3	9.1335		99.3	12.8213		99.3	17.6145		99.3	6.7585		99.3	15.4631		99.3	7.0815		99.3	-0.517398		99.3	-8.724		99.3	1.9399		99.3	2.5247
99.4	16.1367		99.4	9.1393		99.4	12.8205		99.4	17.6146		99.4	6.7558		99.4	15.4632		99.4	7.0627		99.4	-0.51631		99.4	-8.723		99.4	1.9356		99.4	2.52939
99.5	16.1253		99.5	9.1484		99.5	12.8166		99.5	17.6177		99.5	6.7499		99.5	15.4684		99.5	7.046		99.5	-0.516901		99.5	-8.723		99.5	1.9325		99.5	2.5262
99.6	16.1131		99.6	9.1531		99.6	12.8114		99.6	17.6254		99.6	6.7566		99.6	15.4752		99.6	7.0299		99.6	-0.514807		99.6	-8.72761		99.6	1.9358		99.6	2.51369
99.7	16.0962		99.7	9.1559		99.7	12.8065		99.7	17.6329		99.7	6.7541		99.7	15.4778		99.7	7.0086		99.7	-0.511602		99.7	-8.7392		99.7	1.9387		99.7	2.5049
99.8	16.0743		99.8	9.1563		99.8	12.8043		99.8	17.6339		99.8	6.7514		99.8	15.4745		99.8	6.9925		99.8	-0.519503		99.8	-8.7464		99.8	1.9354		99.8	2.4967
99.9	16.0607		99.9	9.155		99.9	12.8002		99.9	17.6349		99.9	6.7536		99.9	15.473		99.9	6.9777		99.9	-0.5255		99.9	-8.7491		99.9	1.93599		99.9	2.49409
100	16.0473		100	9.1526		100	12.7936		100	17.6306		100	6.7531		100	15.4696		100	6.9628		100	-0.535602		100	-8.7483		100	1.9351		100	2.4947
100.1	16.0361		100.1	9.1551		100.1	12.7913		100.1	17.625		100.1	6.7578		100.1	15.471		100.1	6.9523		100.1	-0.534407		100.1	-8.74811		100.1	1.94419		100.1	2.50149
100.2	16.0252		100.2	9.1492		100.2	12.7861		100.2	17.6186		100.2	6.7586		100.2	15.4719		100.2	6.9381		100.2	-0.534399		100.2	-8.735		100.2	1.9384		100.2	2.5009
100.3	16.0111		100.3	9.1472		100.3	12.7819		100.3	17.6213		100.3	6.7575		100.3	15.4706		100.3	6.9245		100.3	-0.539104		100.3	-8.7299		100.3	1.9379		100.3	2.494
100.4	16.0027		100.4	9.145		100.4	12.7798		100.4	17.6183		100.4	6.7623		100.4	15.4678		100.4	6.9108		100.4	-0.542004		100.4	-8.71671		100.4	1.93049		100.4	2.49009
100.5	15.9861		100.5	9.1458		100.5	12.7769		100.5	17.6152		100.5	6.7627		100.5	15.4659		100.5	6.8969		100.5	-0.541098		100.5	-8.7148		100.5	1.9253		100.5	2.4866
100.6	15.9721		100.6	9.1435		100.6	12.7761		100.6	17.6114		100.6	6.7617		100.6	15.461		100.6	6.8777		100.6	-0.535008		100.6	-8.71201		100.6	1.9161		100.6	2.48259
100.7	15.959		100.7	9.1345		100.7	12.7739		100.7	17.6106		100.7	6.7661		100.7	15.4588		100.7	6.8611		100.7	-0.533097		100.7	-8.7076		100.7	1.9056		100.7	2.4763
100.8	15.9515		100.8	9.1336		100.8	12.7678		100.8	17.6069		100.8	6.768		100.8	15.4576		100.8	6.8453		100.8	-0.540202		100.8	-8.7088		100.8	1.8963		100.8	2.4707
100.9	15.9416		100.9	9.1313		100.9	12.7584		100.9	17.6018		100.9	6.7653		100.9	15.4583		100.9	6.8274		100.9	-0.547209		100.9	-8.70801		100.9	1.8885		100.9	2.46699
101	15.9253		101	9.1258		101	12.7536		101	17.5959		101	6.7661		101	15.4543		101	6.8112		101	-0.552896		101	-8.7137		101	1.883		101	2.4647
101.1	15.9086		101.1	9.1256		101.1	12.7514		101.1	17.5839		101.1	6.7629		101.1	15.4484		101.1	6.7936		101.1	-0.555903		101.1	-8.71421		101.1	1.87179		101.1	2.45669
101.2	15.8931		101.2	9.1262		101.2	12.7432		101.2	17.5775		101.2	6.7626		101.2	15.4468		101.2	6.78		101.2	-0.556503		101.2	-8.7206		101.2	1.8682		101.2	2.4477
101.3	15.8806		101.3	9.1239		101.3	12.7417		101.3	17.5731		101.3	6.7609		101.3	15.4462		101.3	6.7628		101.3	-0.560397		101.3	-8.7219		101.3	1.869		101.3	2.4406
101.4	15.8719		101.4	9.1249		101.4	12.7394		101.4	17.5671		101.4	6.7585		101.4	15.4425		101.4	6.7463		101.4	-0.556205		101.4	-8.72261		101.4	1.8677		101.4	2.43779
101.5	15.8662		101.5	9.1232		101.5	12.7318		101.5	17.5674		101.5	6.7569		101.5	15.4366		101.5	6.7272		101.5	-0.552996		101.5	-8.7257		101.5	1.8668		101.5	2.437
101.6	15.857		101.6	9.1182		101.6	12.7259		101.6	17.5646		101.6	6.7534		101.6	15.4324		101.6	6.7086		101.6	-0.550811		101.6	-8.72381		101.6	1.85969		101.6	2.43329
101.7	15.8453		101.7	9.1189		101.7	12.7207		101.7	17.5581		101.7	6.7525		101.7	15.4318		101.7	6.6985		101.7	-0.548599		101.7	-8.7265		101.7	1.8538		101.7	2.4337
101.8	15.8364		101.8	9.1176		101.8	12.7143		101.8	17.5536		101.8	6.7517		101.8	15.4299		101.8	6.6801		101.8	-0.547197		101.8	-8.7272		101.8	1.8497		101.8	2.4289
101.9	15.8218		101.9	9.1188		101.9	12.7126		101.9	17.5499		101.9	6.7555		101.9	15.423		101.9	6.6662		101.9	-0.547409		101.9	-8.73121		101.9	1.84869		101.9	2.42979
102	15.8077		102	9.1181		102	12.7132		102	17.5457		102	6.7581		102	15.4181		102	6.657		102	-0.551102		102	-8.7303		102	1.8479		102	2.4277
102.1	15.7971		102.1	9.1124		102.1	12.7074		102.1	17.5423		102.1	6.7602		102.1	15.4168		102.1	6.6404		102.1	-0.550405		102.1	-8.73751		102.1	1.85129		102.1	2.42529
102.2	15.7825		102.2	9.1093		102.2	12.7052		102.2	17.5427		102.2	6.7618		102.2	15.4074		102.2	6.6217		102.2	-0.5466		102.2	-8.7409		102.2	1.8467		102.2	2.4244
102.3	15.7698		102.3	9.11		102.3	12.6999		102.3	17.5432		102.3	6.7599		102.3	15.405		102.3	6.6047		102.3	-0.547002		102.3	-8.7445		102.3	1.8463		102.3	2.4219
102.4	15.7594		102.4	9.1119		102.4	12.6972		102.4	17.5424		102.4	6.763		102.4	15.4044		102.4	6.5956		102.4	-0.54611		102.4	-8.74601		102.4	1.84509		102.4	2.42099
102.5	15.7485		102.5	9.1059		102.5	12.6958		102.5	17.5362		102.5	6.7613		102.5	15.4029		102.5	6.5853		102.5	-0.545104		102.5	-8.7485		102.5	1.842		102.5	2.4204
102.6	15.7396		102.6	9.1016		102.6	12.6928		102.6	17.5342		102.6	6.7639		102.6	15.3924		102.6	6.5717		102.6	-0.544007		102.6	-8.75231		102.6	1.83829		102.6	2.41879
102.7	15.729		102.7	9.0988		102.7	12.6884		102.7	17.53		102.7	6.7591		102.7	15.3811		102.7	6.5601		102.7	-0.543901		102.7	-8.7575		102.7	1.8359		102.7	2.4144
102.8	15.7107		102.8	9.0964		102.8	12.6813		102.8	17.5255		102.8	6.7562		102.8	15.3808		102.8	6.5464		102.8	-0.545398		102.8	-8.7535		102.8	1.8301		102.8	2.412
102.9	15.6973		102.9	9.0922		102.9	12.6779		102.9	17.5234		102.9	6.7557		102.9	15.3781		102.9	6.5331		102.9	-0.545605		102.9	-8.75491		102.9	1.82979		102.9	2.41379
103	15.6821		103	9.0946		103	12.674		103	17.5179		103	6.7569		103	15.3704		103	6.5135		103	-0.538699		103	-8.7594		103	1.8308		103	2.4176
103.1	15.6731		103.1	9.0962		103.1	12.6743		103.1	17.5195		103.1	6.7583		103.1	15.3676		103.1	6.5047		103.1	-0.536208		103.1	-8.76211		103.1	1.83029		103.1	2.41939
103.2	15.6621		103.2	9.0986		103.2	12.6715		103.2	17.5184		103.2	6.7559		103.2	15.3682		103.2	6.4922		103.2	-0.533598		103.2	-8.7624		103.2	1.8278		103.2	2.4217
103.3	15.6517		103.3	9.0952		103.3	12.6636		103.3	17.5153		103.3	6.7544		103.3	15.3677		103.3	6.4806		103.3	-0.535602		103.3	-8.7665		103.3	1.8263		103.3	2.4195
103.4	15.6408		103.4	9.0951		103.4	12.6546		103.4	17.5164		103.4	6.7535		103.4	15.3613		103.4	6.4678		103.4	-0.53731		103.4	-8.76531		103.4	1.82349		103.4	2.41419
103.5	15.6298		103.5	9.1002		103.5	12.6498		103.5	17.5186		103.5	6.7538		103.5	15.3566		103.5	6.4572		103.5	-0.5362		103.5	-8.7663		103.5	1.8205		103.5	2.4121
103.6	15.6166		103.6	9.103		103.6	12.6442		103.6	17.5187		103.6	6.7562		103.6	15.3535		103.6	6.4404		103.6	-0.534808		103.6	-8.76781		103.6	1.81779		103.6	2.40669
103.7	15.6021		103.7	9.1066		103.7	12.6417		103.7	17.5149		103.7	6.7542		103.7	15.3517		103.7	6.4301		103.7	-0.5291		103.7	-8.7673		103.7	1.8155		103.7	2.3976
103.8	15.5874		103.8	9.1063		103.8	12.6388		103.8	17.5129		103.8	6.7567		103.8	15.3536		103.8	6.418		103.8	-0.532803		103.8	-8.7648		103.8	1.816		103.8	2.3933
103.9	15.578		103.9	9.1051		103.9	12.6341		103.9	17.5156		103.9	6.7605		103.9	15.3542		103.9	6.4028		103.9	-0.53311		103.9	-8.76351		103.9	1.81559		103.9	2.39399
104	15.5676		104	9.1019		104	12.6266		104	17.5125		104	6.757		104	15.3524		104	6.3851		104	-0.532403		104	-8.7645		104	1.8183		104	2.3946
104.1	15.5584		104.1	9.0978		104.1	12.62		104.1	17.5147		104.1	6.7511		104.1	15.3469		104.1	6.3766		104.1	-0.527412		104.1	-8.76521		104.1	1.82119		104.1	2.39299
104.2	15.5413		104.2	9.0994		104.2	12.6146		104.2	17.5099		104.2	6.7486		104.2	15.3418		104.2	6.3655		104.2	-0.525702		104.2	-8.7647		104.2	1.8206		104.2	2.3909
104.3	15.5318		104.3	9.1012		104.3	12.6117		104.3	17.5071		104.3	6.7495		104.3	15.3391		104.3	6.3527		104.3	-0.517603		104.3	-8.7687		104.3	1.8202		104.3	2.3908
104.4	15.5199		104.4	9.0981		104.4	12.6102		104.4	17.5038		104.4	6.7496		104.4	15.3382		104.4	6.3392		104.4	-0.515009		104.4	-8.77351		104.4	1.81529		104.4	2.38839
104.5	15.5136		104.5	9.0954		104.5	12.6066		104.5	17.5012		104.5	6.7508		104.5	15.3359		104.5	6.3321		104.5	-0.511904		104.5	-8.773		104.5	1.8118		104.5	2.3864
104.6	15.5051		104.6	9.092		104.6	12.6001		104.6	17.4999		104.6	6.7474		104.6	15.3323		104.6	6.3216		104.6	-0.516907		104.6	-8.77471		104.6	1.8096		104.6	2.38209
104.7	15.4963		104.7	9.0951		104.7	12.5966		104.7	17.4918		104.7	6.7492		104.7	15.3291		104.7	6.3089		104.7	-0.513798		104.7	-8.7734		104.7	1.8057		104.7	2.3789
104.8	15.4848		104.8	9.091		104.8	12.593		104.8	17.4871		104.8	6.7509		104.8	15.3294		104.8	6.2944		104.8	-0.510397		104.8	-8.7747		104.8	1.8019		104.8	2.3744
104.9	15.4761		104.9	9.0911		104.9	12.5852		104.9	17.4796		104.9	6.7503		104.9	15.3309		104.9	6.2836		104.9	-0.507713		104.9	-8.77561		104.9	1.79419		104.9	2.36699
105	15.467		105	9.0899		105	12.5741		105	17.4799		105	6.7473		105	15.3333		105	6.2736		105	-0.503998		105	-8.7788		105	1.7874		105	2.3575
105.1	15.4554		105.1	9.0925		105.1	12.5704		105.1	17.4749		105.1	6.7475		105.1	15.3356		105.1	6.2602		105.1	-0.505704		105.1	-8.7851		105.1	1.7794		105.1	2.34959
105.2	15.4446		105.2	9.0931		105.2	12.5598		105.2	17.4688		105.2	6.747		105.2	15.3356		105.2	6.249		105.2	-0.504301		105.2	-8.7832		105.2	1.7792		105.2	2.3509
105.3	15.4326		105.3	9.0932		105.3	12.5514		105.3	17.4691		105.3	6.7414		105.3	15.3355		105.3	6.2374		105.3	-0.503902		105.3	-8.7855		105.3	1.7722		105.3	2.351
105.4	15.4188		105.4	9.0912		105.4	12.5494		105.4	17.4653		105.4	6.7414		105.4	15.3305		105.4	6.2283		105.4	-0.501713		105.4	-8.7862		105.4	1.7716		105.4	2.35159
105.5	15.4058		105.5	9.0902		105.5	12.5418		105.5	17.4604		105.5	6.7414		105.5	15.3267		105.5	6.2168		105.5	-0.498703		105.5	-8.7898		105.5	1.7735		105.5	2.348
105.6	15.3995		105.6	9.0872		105.6	12.5367		105.6	17.4572		105.6	6.741		105.6	15.3231		105.6	6.2094		105.6	-0.493707		105.6	-8.79141		105.6	1.77469		105.6	2.34599
105.7	15.3833		105.7	9.0837		105.7	12.5323		105.7	17.4506		105.7	6.7407		105.7	15.3232		105.7	6.1936		105.7	-0.489402		105.7	-8.791		105.7	1.7711		105.7	2.3446
105.8	15.3743		105.8	9.084		105.8	12.5291		105.8	17.4469		105.8	6.74		105.8	15.3202		105.8	6.1808		105.8	-0.4886		105.8	-8.7927		105.8	1.7718		105.8	2.3389
105.9	15.3613		105.9	9.0819		105.9	12.5226		105.9	17.447		105.9	6.7435		105.9	15.316		105.9	6.1689		105.9	-0.489706		105.9	-8.79361		105.9	1.7736		105.9	2.33309
106	15.3476		106	9.0804		106	12.5161		106	17.4437		106	6.7424		106	15.3182		106	6.1526		106	-0.486097		106	-8.7926		106	1.7731		106	2.3299
106.1	15.3368		106.1	9.0756		106.1	12.5158		106.1	17.4423		106.1	6.7365		106.1	15.3156		106.1	6.1404		106.1	-0.489311		106.1	-8.79281		106.1	1.7691		106.1	2.32909
106.2	15.324		106.2	9.0735		106.2	12.51		106.2	17.4381		106.2	6.7325		106.2	15.3124		106.2	6.1243		106.2	-0.488803		106.2	-8.7976		106.2	1.7663		106.2	2.3297
106.3	15.3106		106.3	9.0756		106.3	12.5065		106.3	17.4381		106.3	6.7313		106.3	15.3037		106.3	6.1077		106.3	-0.487202		106.3	-8.801		106.3	1.7672		106.3	2.329
106.4	15.2979		106.4	9.0733		106.4	12.5037		106.4	17.4338		106.4	6.7308		106.4	15.3002		106.4	6.0916		106.4	-0.490309		106.4	-8.8048		106.4	1.76299		106.4	2.32639
106.5	15.2833		106.5	9.0699		106.5	12.4979		106.5	17.4289		106.5	6.7269		106.5	15.3007		106.5	6.0799		106.5	-0.4901		106.5	-8.8032		106.5	1.7575		106.5	2.3243
106.6	15.2748		106.6	9.0625		106.6	12.4937		106.6	17.4249		106.6	6.7298		106.6	15.3021		106.6	6.0654		106.6	-0.490811		106.6	-8.80431		106.6	1.75769		106.6	2.32339
106.7	15.2605		106.7	9.0601		106.7	12.4882		106.7	17.4244		106.7	6.7346		106.7	15.2996		106.7	6.0523		106.7	-0.486502		106.7	-8.8067		106.7	1.7569		106.7	2.3226
106.8	15.2483		106.8	9.0642		106.8	12.4837		106.8	17.4168		106.8	6.733		106.8	15.2957		106.8	6.0438		106.8	-0.4837		106.8	-8.8076		106.8	1.7521		106.8	2.3235
106.9	15.2379		106.9	9.0647		106.9	12.4772		106.9	17.4123		106.9	6.7286		106.9	15.2905		106.9	6.0348		106.9	-0.483509		106.9	-8.81231		106.9	1.7494		106.9	2.32399
107	15.2278		107	9.0643		107	12.4748		107	17.4069		107	6.7266		107	15.2849		107	6.0192		107	-0.482499		107	-8.8169		107	1.7436		107	2.3257
107.1	15.2192		107.1	9.0604		107.1	12.4689		107.1	17.4034		107.1	6.7209		107.1	15.2792		107.1	6.0098		107.1	-0.478509		107.1	-8.816		107.1	1.73759		107.1	2.32619
107.2	15.2057		107.2	9.058		107.2	12.4635		107.2	17.4054		107.2	6.7196		107.2	15.2732		107.2	5.999		107.2	-0.475601		107.2	-8.8191		107.2	1.7363		107.2	2.3266
107.3	15.1931		107.3	9.0527		107.3	12.4627		107.3	17.4016		107.3	6.7203		107.3	15.2676		107.3	5.9843		107.3	-0.473796		107.3	-8.8191		107.3	1.7372		107.3	2.3263
107.4	15.1821		107.4	9.0512		107.4	12.4528		107.4	17.4025		107.4	6.7219		107.4	15.2602		107.4	5.974		107.4	-0.46941		107.4	-8.81801		107.4	1.73569		107.4	2.32659
107.5	15.1654		107.5	9.0507		107.5	12.4465		107.5	17.4008		107.5	6.7212		107.5	15.2559		107.5	5.9658		107.5	-0.468601		107.5	-8.8218		107.5	1.7308		107.5	2.3229
107.6	15.1522		107.6	9.0521		107.6	12.4467		107.6	17.3937		107.6	6.7215		107.6	15.2564		107.6	5.9561		107.6	-0.470509		107.6	-8.8235		107.6	1.71899		107.6	2.32009
107.7	15.1365		107.7	9.0542		107.7	12.4426		107.7	17.3937		107.7	6.7225		107.7	15.2533		107.7	5.9429		107.7	-0.470397		107.7	-8.8223		107.7	1.7159		107.7	2.3236
107.8	15.1251		107.8	9.0526		107.8	12.4388		107.8	17.3942		107.8	6.7206		107.8	15.2497		107.8	5.9388		107.8	-0.469498		107.8	-8.82		107.8	1.7199		107.8	2.3199
107.9	15.1173		107.9	9.0567		107.9	12.4408		107.9	17.3966		107.9	6.7196		107.9	15.2393		107.9	5.9284		107.9	-0.469808		107.9	-8.8221		107.9	1.7056		107.9	2.31899
108	15.1053		108	9.0534		108	12.4394		108	17.3952		108	6.718		108	15.2326		108	5.9164		108	-0.4682		108	-8.8237		108	1.6987		108	2.315
108.1	15.0928		108.1	9.0498		108.1	12.4362		108.1	17.3877		108.1	6.7161		108.1	15.2304		108.1	5.902		108.1	-0.467105		108.1	-8.8281		108.1	1.69539		108.1	2.31479
108.2	15.0847		108.2	9.044		108.2	12.4318		108.2	17.3862		108.2	6.7126		108.2	15.2261		108.2	5.883		108.2	-0.4669		108.2	-8.8276		108.2	1.6908		108.2	2.3132
108.3	15.0831		108.3	9.0456		108.3	12.4366		108.3	17.379		108.3	6.7177		108.3	15.2295		108.3	5.8824		108.3	-0.469797		108.3	-8.8284		108.3	1.6932		108.3	2.3098
108.4	15.0663		108.4	9.0359		108.4	12.4392		108.4	17.376		108.4	6.7103		108.4	15.2172		108.4	5.866		108.4	-0.468609		108.4	-8.82401		108.4	1.69449		108.4	2.30609
108.5	15.0516		108.5	9.0375		108.5	12.4247		108.5	17.3766		108.5	6.7105		108.5	15.214		108.5	5.855		108.5	-0.465703		108.5	-8.8236		108.5	1.6968		108.5	2.3056
108.6	15.0435		108.6	9.0347		108.6	12.4179		108.6	17.3783		108.6	6.7081		108.6	15.2198		108.6	5.844		108.6	-0.463508		108.6	-8.81961		108.6	1.69539		108.6	2.30419
108.7	15.0329		108.7	9.0347		108.7	12.4212		108.7	17.3757		108.7	6.7015		108.7	15.2111		108.7	5.8298		108.7	-0.458502		108.7	-8.8175		108.7	1.6938		108.7	2.3035
108.8	15.0193		108.8	9.0363		108.8	12.4155		108.8	17.3741		108.8	6.7018		108.8	15.2023		108.8	5.8165		108.8	-0.459698		108.8	-8.816		108.8	1.6931		108.8	2.3005
108.9	15.0046		108.9	9.0438		108.9	12.409		108.9	17.3652		108.9	6.7061		108.9	15.19		108.9	5.7971		108.9	-0.459207		108.9	-8.81891		108.9	1.6898		108.9	2.29839
109	14.9907		109	9.0441		109	12.4074		109	17.3621		109	6.7024		109	15.1831		109	5.7866		109	-0.457		109	-8.822		109	1.6849		109	2.2967
109.1	14.9844		109.1	9.0365		109.1	12.4036		109.1	17.3539		109.1	6.7031		109.1	15.1746		109.1	5.7745		109.1	-0.462209		109.1	-8.81661		109.1	1.68089		109.1	2.29189
109.2	14.9685		109.2	9.038		109.2	12.3939		109.2	17.3444		109.2	6.7005		109.2	15.1679		109.2	5.7705		109.2	-0.466598		109.2	-8.8136		109.2	1.6754		109.2	2.2835
109.3	14.9601		109.3	9.0382		109.3	12.3912		109.3	17.3405		109.3	6.697		109.3	15.163		109.3	5.7586		109.3	-0.467898		109.3	-8.8137		109.3	1.6722		109.3	2.2787
109.4	14.9458		109.4	9.0396		109.4	12.3881		109.4	17.3361		109.4	6.6938		109.4	15.1656		109.4	5.7517		109.4	-0.468105		109.4	-8.8133		109.4	1.66809		109.4	2.27589
109.5	14.9247		109.5	9.04		109.5	12.383		109.5	17.3371		109.5	6.6907		109.5	15.1614		109.5	5.729		109.5	-0.468001		109.5	-8.8143		109.5	1.6719		109.5	2.2754
109.6	14.9111		109.6	9.0377		109.6	12.3729		109.6	17.3393		109.6	6.6918		109.6	15.1545		109.6	5.705		109.6	-0.463708		109.6	-8.81591		109.6	1.66739		109.6	2.27309
109.7	14.8935		109.7	9.036		109.7	12.3735		109.7	17.3467		109.7	6.6881		109.7	15.1504		109.7	5.6838		109.7	-0.463897		109.7	-8.8158		109.7	1.6657		109.7	2.2715
109.8	14.8826		109.8	9.0338		109.8	12.3697		109.8	17.3425		109.8	6.6903		109.8	15.1393		109.8	5.669		109.8	-0.464703		109.8	-8.8156		109.8	1.6642		109.8	2.2721
109.9	14.8719		109.9	9.0333		109.9	12.373		109.9	17.3421		109.9	6.6849		109.9	15.1128		109.9	5.6608		109.9	-0.460506		109.9	-8.81521		109.9	1.6632		109.9	2.27099
110	14.8535		110	9.0277		110	12.3737		110	17.3415		110	6.6889		110	15.1009		110	5.6452		110	-0.461401		110	-8.8209		110	1.6575		110	2.266
110.1	14.8523		110.1	9.017		110.1	12.3756		110.1	17.3399		110.1	6.6932		110.1	15.0885		110.1	5.6382		110.1	-0.461006		110.1	-8.82141		110.1	1.6526		110.1	2.26259
110.2	14.8466		110.2	9.0229		110.2	12.3763		110.2	17.3439		110.2	6.6941		110.2	15.0788		110.2	5.6282		110.2	-0.459598		110.2	-8.8231		110.2	1.653		110.2	2.2626
110.3	14.8364		110.3	9.0297		110.3	12.3814		110.3	17.3358		110.3	6.6923		110.3	15.0708		110.3	5.6262		110.3	-0.460498		110.3	-8.8247		110.3	1.6534		110.3	2.2635
110.4	14.8254		110.4	9.0272		110.4	12.3796		110.4	17.3195		110.4	6.6947		110.4	15.0479		110.4	5.622		110.4	-0.461809		110.4	-8.82301		110.4	1.65249		110.4	2.26039
110.5	14.8254		110.5	9.0272		110.5	12.3802		110.5	17.3147		110.5	6.6948		110.5	15.0327		110.5	5.6146		110.5	-0.461799		110.5	-8.8197		110.5	1.65		110.5	2.2595
110.6	14.8218		110.6	9.0373		110.6	12.3844		110.6	17.3195		110.6	6.6947		110.6	15.0327		110.6	5.5898		110.6	-0.462808		110.6	-8.82121		110.6	1.64339		110.6	2.26079
110.7	14.8209		110.7	9.0373		110.7	12.3854		110.7	17.3195		110.7	6.6947		110.7	15.0479		110.7	5.5806		110.7	-0.460102		110.7	-8.8228		110.7	1.6382		110.7	2.2612
110.8	14.7967		110.8	9.0341		110.8	12.3844		110.8	17.3194		110.8	6.6948		110.8	15.0588		110.8	5.5475		110.8	-0.463798		110.8	-8.8236		110.8	1.6388		110.8	2.2603
110.9	14.7928		110.9	9.0272		110.9	12.3802		110.9	17.3147		110.9	6.6948		110.9	15.1133		110.9	5.5308		110.9	-0.46351		110.9	-8.8262		110.9	1.64709		110.9	2.26149
111	14.7893		111	9.0251		111	12.3796		111	17.3147		111	6.6948		111	15.0681		111	5.5314		111	-0.4665		111	-8.8283		111	1.6476		111	2.2615
111.1	14.7835		111.1	9.0186		111.1	12.3659		111.1	17.3194		111.1	6.6969		111.1	15.0603		111.1	5.536		111.1	-0.470604		111.1	-8.82901		111.1	1.65269		111.1	2.26269
111.2	NaN		111.2	NaN		111.2	NaN		111.2	NaN		111.2	NaN		111.2	NaN		111.2	NaN		111.2	-0.471903		111.2	-8.8287		111.2	1.6479		111.2	2.2614
111.3	NaN		111.3	NaN		111.3	NaN		111.3	NaN		111.3	NaN		111.3	NaN		111.3	NaN		111.3	-0.471102		111.3	-8.8285		111.3	1.6406		111.3	2.2549
111.4	NaN		111.4	NaN		111.4	NaN		111.4	NaN		111.4	NaN		111.4	NaN		111.4	NaN		111.4	-0.470107		111.4	-8.82861		111.4	1.64119		111.4	2.2505
111.5	NaN		111.5	NaN		111.5	NaN		111.5	NaN		111.5	NaN		111.5	NaN		111.5	NaN		111.5	-0.469597		111.5	-8.8258		111.5	1.6382		111.5	2.2498
111.6	NaN		111.6	NaN		111.6	NaN		111.6	NaN		111.6	NaN		111.6	NaN		111.6	NaN		111.6	-0.470105		111.6	-8.82271		111.6	1.63409		111.6	2.24799
111.7	NaN		111.7	NaN		111.7	NaN		111.7	NaN		111.7	NaN		111.7	NaN		111.7	NaN		111.7	-0.474098		111.7	-8.8224		111.7	1.6311		111.7	2.2487
111.8	NaN		111.8	NaN		111.8	NaN		111.8	NaN		111.8	NaN		111.8	NaN		111.8	NaN		111.8	-0.477502		111.8	-8.8243		111.8	1.6222		111.8	2.2485
111.9	NaN		111.9	NaN		111.9	NaN		111.9	NaN		111.9	NaN		111.9	NaN		111.9	NaN		111.9	-0.481403		111.9	-8.82061		111.9	1.61929		111.9	2.24989
112	NaN		112	NaN		112	NaN		112	NaN		112	NaN		112	NaN		112	NaN		112	-0.481096		112	-8.8174		112	1.6164		112	2.2489
112.1	NaN		112.1	NaN		112.1	NaN		112.1	NaN		112.1	NaN		112.1	NaN		112.1	NaN		112.1	-0.483108		112.1	-8.81811		112.1	1.61509		112.1	2.24689
112.2	NaN		112.2	NaN		112.2	NaN		112.2	NaN		112.2	NaN		112.2	NaN		112.2	NaN		112.2	-0.479299		112.2	-8.8211		112.2	1.6179		112.2	2.2461
112.3	NaN		112.3	NaN		112.3	NaN		112.3	NaN		112.3	NaN		112.3	NaN		112.3	NaN		112.3	-0.4776		112.3	-8.8158		112.3	1.62		112.3	2.2428
112.4	NaN		112.4	NaN		112.4	NaN		112.4	NaN		112.4	NaN		112.4	NaN		112.4	NaN		112.4	-0.472711		112.4	-8.81551		112.4	1.61549		112.4	2.24129
112.5	NaN		112.5	NaN		112.5	NaN		112.5	NaN		112.5	NaN		112.5	NaN		112.5	NaN		112.5	-0.467302		112.5	-8.8184		112.5	1.6164		112.5	2.2376
112.6	NaN		112.6	NaN		112.6	NaN		112.6	NaN		112.6	NaN		112.6	NaN		112.6	NaN		112.6	-0.472401		112.6	-8.8243		112.6	1.61229		112.6	2.23299
112.7	NaN		112.7	NaN		112.7	NaN		112.7	NaN		112.7	NaN		112.7	NaN		112.7	NaN		112.7	-0.469102		112.7	-8.8283		112.7	1.6165		112.7	2.2355
112.8	NaN		112.8	NaN		112.8	NaN		112.8	NaN		112.8	NaN		112.8	NaN		112.8	NaN		112.8	-0.466403		112.8	-8.8293		112.8	1.6177		112.8	2.2317
112.9	NaN		112.9	NaN		112.9	NaN		112.9	NaN		112.9	NaN		112.9	NaN		112.9	NaN		112.9	-0.466304		112.9	-8.82591		112.9	1.61289		112.9	2.22609
113	NaN		113	NaN		113	NaN		113	NaN		113	NaN		113	NaN		113	NaN		113	-0.461702		113	-8.8271		113	1.6045		113	2.2315
113.1	NaN		113.1	NaN		113.1	NaN		113.1	NaN		113.1	NaN		113.1	NaN		113.1	NaN		113.1	-0.466007		113.1	-8.8314		113.1	1.60869		113.1	2.22409
113.2	NaN		113.2	NaN		113.2	NaN		113.2	NaN		113.2	NaN		113.2	NaN		113.2	NaN		113.2	-0.468701		113.2	-8.8357		113.2	1.6102		113.2	2.2241
113.3	NaN		113.3	NaN		113.3	NaN		113.3	NaN		113.3	NaN		113.3	NaN		113.3	NaN		113.3	-0.469297		113.3	-8.836		113.3	1.5972		113.3	2.224
113.4	NaN		113.4	NaN		113.4	NaN		113.4	NaN		113.4	NaN		113.4	NaN		113.4	NaN		113.4	-0.468408		113.4	-8.839		113.4	1.57931		113.4	2.22479
113.5	NaN		113.5	NaN		113.5	NaN		113.5	NaN		113.5	NaN		113.5	NaN		113.5	NaN		113.5	-0.4667		113.5	-8.8429		113.5	1.5716		113.5	2.2336
113.6	NaN		113.6	NaN		113.6	NaN		113.6	NaN		113.6	NaN		113.6	NaN		113.6	NaN		113.6	-0.463911		113.6	-8.84241		113.6	1.57949		113.6	2.23389
113.7	16.774		113.7	10.5028		113.7	14.245		113.7	19.9761		113.7	8.18352		113.7	16.5677		113.7	6.49986		113.7	-0.467002		113.7	-8.8376		113.7	1.5816		113.7	2.2329
113.8	16.7957		113.8	10.553		113.8	14.4668		113.8	19.9761		113.8	8.21986		113.8	16.5911		113.8	6.45257		113.8	-0.470301		113.8	-8.8436		113.8	1.579		113.8	2.2384
113.9	16.8485		113.9	10.5028		113.9	14.5745		113.9	19.9689		113.9	8.18352		113.9	16.599		113.9	6.45257		113.9	-0.472006		113.9	-8.84761		113.9	1.58339		113.9	2.22999
114	16.994		114	10.6635		114	14.7183		114	19.9689		114	8.16984		114	16.5911		114	6.68553		114	-0.470397		114	-8.8449		114	1.5845		114	2.2203
114.1	17.0137		114.1	10.6763		114.1	14.7718		114.1	19.9761		114.1	8.16984		114.1	16.5911		114.1	6.81984		114.1	-0.467509		114.1	-8.84351		114.1	1.5855		114.1	2.21619
114.2	17.0423		114.2	10.7054		114.2	14.8778		114.2	19.9841		114.2	8.16984		114.2	16.646		114.2	7.02006		114.2	-0.470296		114.2	-8.845		114.2	1.5877		114.2	2.2135
114.3	17.1962		114.3	10.7076		114.3	15.0309		114.3	19.9841		114.3	8.18352		114.3	16.5911		114.3	7.02425		114.3	-0.4771		114.3	-8.8489		114.3	1.5879		114.3	2.2135
114.4	17.2136		114.4	10.7792		114.4	15.0776		114.4	19.9761		114.4	8.23528		114.4	16.5545		114.4	7.19565		114.4	-0.479004		114.4	-8.85011		114.4	1.58539		114.4	2.21439
114.5	17.3005		114.5	10.9091		114.5	15.0771		114.5	19.9848		114.5	8.23342		114.5	16.5395		114.5	7.35195		114.5	-0.476403		114.5	-8.8492		114.5	1.5792		114.5	2.2179
114.6	17.3551		114.6	10.8722		114.6	15.1038		114.6	20.1664		114.6	8.32052		114.6	16.4464		114.6	7.56476		114.6	-0.47251		114.6	-8.85431		114.6	1.5722		114.6	2.21649
114.7	17.4312		114.7	10.9729		114.7	15.127		114.7	20.3158		114.7	8.28012		114.7	16.5394		114.7	7.85326		114.7	-0.471597		114.7	-8.8549		114.7	1.5751		114.7	2.2186
114.8	17.5015		114.8	11.0439		114.8	15.1743		114.8	20.3615		114.8	8.33031		114.8	16.6197		114.8	7.91197		114.8	-0.4686		114.8	-8.8547		114.8	1.5718		114.8	2.2261
114.9	17.5597		114.9	11.058		114.9	15.2117		114.9	20.4572		114.9	8.37569		114.9	16.6381		114.9	8.03463		114.9	-0.474104		114.9	-8.85841		114.9	1.57699		114.9	2.22359
115	17.6304		115	11.1091		115	15.3355		115	20.5376		115	8.35021		115	16.6633		115	8.16237		115	-0.470899		115	-8.8634		115	1.5743		115	2.2154
115.1	17.7384		115.1	11.151		115.1	15.4003		115.1	20.5938		115.1	8.3492		115.1	16.709		115.1	8.30458		115.1	-0.467914		115.1	-8.86181		115.1	1.57319		115.1	2.21269
115.2	17.8358		115.2	11.1809		115.2	15.4689		115.2	20.6722		115.2	8.38331		115.2	16.7309		115.2	8.45388		115.2	-0.470101		115.2	-8.8627		115.2	1.5565		115.2	2.2095
115.3	17.9119		115.3	11.2249		115.3	15.5003		115.3	20.7353		115.3	8.41081		115.3	16.792		115.3	8.50649		115.3	-0.473499		115.3	-8.8701		115.3	1.5516		115.3	2.2046
115.4	17.9674		115.4	11.2516		115.4	15.5659		115.4	20.8135		115.4	8.41319		115.4	16.8573		115.4	8.59302		115.4	-0.476506		115.4	-8.86701		115.4	1.55199		115.4	2.1974
115.5	18.0387		115.5	11.3085		115.5	15.6356		115.5	20.8631		115.5	8.41921		115.5	16.8964		115.5	8.70468		115.5	-0.472097		115.5	-8.8661		115.5	1.5503		115.5	2.1852
115.6	18.114		115.6	11.3656		115.6	15.6934		115.6	20.937		115.6	8.4547		115.6	16.9236		115.6	8.82768		115.6	-0.472097		115.6	-8.86771		115.6	1.5582		115.6	2.1924
115.7	18.2096		115.7	11.4015		115.7	15.7455		115.7	21.0079		115.7	8.4824		115.7	16.976		115.7	8.91469		115.7	-0.469802		115.7	-8.8689		115.7	1.5582		115.7	2.1896
115.8	18.2681		115.8	11.4555		115.8	15.8113		115.8	21.0839		115.8	8.4866		115.8	17.06		115.8	9.06239		115.8	-0.4695		115.8	-8.8861		115.8	1.5527		115.8	2.1896
115.9	18.3631		115.9	11.4776		115.9	15.8817		115.9	21.1425		115.9	8.5152		115.9	17.1154		115.9	9.19681		115.9	-0.461109		115.9	-8.89201		115.9	1.5503		115.9	2.1856
116	18.4635		116	11.5292		116	15.9214		116	21.2124		116	8.5542		116	17.1531		116	9.29549		116	-0.460704		116	-8.89201		116	1.5417		116	2.1852
116.1	18.5452		116.1	11.5763		116.1	15.9481		116.1	21.2716		116.1	8.5702		116.1	17.2094		116.1	9.38249		116.1	-0.4579		116.1	-8.8898		116.1	1.5467		116.1	2.1837
116.2	18.5903		116.2	11.6087		116.2	15.999		116.2	21.3374		116.2	8.5764		116.2	17.2717		116.2	9.52149		116.2	-0.460704		116.2	-8.8861		116.2	1.54541		116.2	2.1852
116.3	18.6723		116.3	11.6593		116.3	16.073		116.3	21.3976		116.3	8.5988		116.3	17.332		116.3	9.66159		116.3	-0.460704		116.3	-8.8768		116.3	1.5467		116.3	2.1852
116.4	18.7648		116.4	11.7005		116.4	16.1247		116.4	21.4522		116.4	8.6374		116.4	17.3785		116.4	9.77151		116.4	-0.4579		116.4	-8.8689		116.4	1.5503		116.4	2.1856
116.5	18.8445		116.5	11.7396		116.5	16.1657		116.5	21.51		116.5	8.6471		116.5	17.4419		116.5	9.89179		116.5	-0.456198		116.5	-8.86771		116.5	1.5525		116.5	2.1859
116.6	18.9277		116.6	11.7741		116.6	16.2191		116.6	21.5738		116.6	8.6863		116.6	17.5067		116.6	9.9959		116.6	-0.452512		116.6	-8.8661		116.6	1.5527		116.6	2.1886
116.7	19.0158		116.7	11.8082		116.7	16.2704		116.7	21.6228		116.7	8.7231		116.7	17.5654		116.7	10.1189		116.7	-0.451594		116.7	-8.8613		116.7	1.5582		116.7	2.1896
116.8	19.0892		116.8	11.839		116.8	16.3164		116.8	21.6938		116.8	8.7391		116.8	17.6245		116.8	10.2185		116.8	-0.447498		116.8	-8.8552		116.8	1.5594		116.8	2.1896
116.9	19.1818		116.9	11.8774		116.9	16.3712		116.9	21.7417		116.9	8.7652		116.9	17.6819		116.9	10.3253		116.9	-0.443389		116.9	-8.8511		116.9	1.56598		116.9	2.19239
117	19.2653		117	11.9131		117	16.4241		117	21.8094		117	8.7938		117	17.7346		117	10.4306		117	-0.439504		117	-8.2572		117	1.5747		117	2.1924
117.1	19.3412		117.1	11.9465		117.1	16.4768		117.1	21.8592		117.1	8.8187		117.1	17.7963		117.1	10.5257		117.1	0.398592		117.1	-7.5144		117.1	1.85118		117.1	2.1924
117.2	19.4244		117.2	11.976		117.2	16.5255		117.2	21.9148		117.2	8.8433		117.2	17.8555		117.2	10.6318		117.2	0.619999		117.2	-5.6952		117.2	2.177		117.2	2.1924
117.3	19.5142		117.3	12.0058		117.3	16.5728		117.3	21.996		117.3	8.8698		117.3	17.9129		117.3	10.742		117.3	4.799		117.3	-5.098		117.3	3.874		117.3	2.7806
117.4	19.5858		117.4	12.0384		117.4	16.6218		117.4	22.0566		117.4	8.8862		117.4	17.9653		117.4	10.8478		117.4	8.998		117.4	-4.9789		117.4	6.1495		117.4	3.47501
117.5	19.6584		117.5	12.0779		117.5	16.6732		117.5	22.1222		117.5	8.9127		117.5	18.0206		117.5	10.9412		117.5	12.3465		117.5	-4.935		117.5	7.7985		117.5	4.1042
117.6	19.7388		117.6	12.1115		117.6	16.7182		117.6	22.1716		117.6	8.9244		117.6	18.0777		117.6	11.0422		117.6	15.1928		117.6	-4.8898		117.6	8.8982		117.6	4.6172
117.7	19.8138		117.7	12.1407		117.7	16.7652		117.7	22.2388		117.7	8.9449		117.7	18.1402		117.7	11.1565		117.7	17.6423		117.7	-4.8066		117.7	9.6626		117.7	4.6958
117.8	19.8911		117.8	12.1728		117.8	16.8143		117.8	22.3062		117.8	8.9718		117.8	18.2025		117.8	11.2508		117.8	20.0123		117.8	-4.8065		117.8	10.489		117.8	5.0689
117.9	19.975		117.9	12.2035		117.9	16.8649		117.9	22.3599		117.9	8.9896		117.9	18.2644		117.9	11.3554		117.9	21.9077		117.9	-4.7654		117.9	11.2619		117.9	5.3821
118	20.0419		118	12.2391		118	16.9114		118	22.429		118	9.0132		118	18.3284		118	11.4584		118	23.1967		118	-4.7631		118	12.2245		118	5.6422
118.1	20.1062		118.1	12.2778		118.1	16.9658		118.1	22.4905		118.1	9.0349		118.1	18.3872		118.1	11.5549		118.1	23.564		118.1	-4.66028		118.1	12.2635		118.1	5.916
118.2	20.1794		118.2	12.3152		118.2	17.0142		118.2	22.5642		118.2	9.061		118.2	18.4445		118.2	11.6411		118.2	23.8429		118.2	-4.66		118.2	12.707		118.2	6.4886
118.3	20.2527		118.3	12.3524		118.3	17.0631		118.3	22.6245		118.3	9.0857		118.3	18.5044		118.3	11.7351		118.3	24.0359		118.3	-4.6514		118.3	13.2615		118.3	6.7831
118.4	20.3236		118.4	12.3886		118.4	17.1069		118.4	22.6797		118.4	9.1091		118.4	18.5596		118.4	11.8291		118.4	24.0606		118.4	-4.6512		118.4	13.6252		118.4	7.3908
118.5	20.3963		118.5	12.425		118.5	17.1529		118.5	22.7304		118.5	9.1333		118.5	18.6079		118.5	11.9296		118.5	24.0728		118.5	-4.57		118.5	14.0288		118.5	7.6069
118.6	20.4692		118.6	12.4596		118.6	17.2036		118.6	22.7821		118.6	9.1606		118.6	18.6584		118.6	12.0108		118.6	24.3718		118.6	-4.565		118.6	15.2093		118.6	8.18298
118.7	20.5383		118.7	12.4972		118.7	17.2508		118.7	22.8365		118.7	9.1877		118.7	18.7087		118.7	12.0982		118.7	24.7578		118.7	-4.5231		118.7	16.1791		118.7	8.3947
118.8	20.6117		118.8	12.5362		118.8	17.298		118.8	22.8939		118.8	9.2186		118.8	18.7582		118.8	12.1886		118.8	24.9108		118.8	-4.5231		118.8	17.2635		118.8	8.9789
118.9	20.6828		118.9	12.5747		118.9	17.3456		118.9	22.9501		118.9	9.2479		118.9	18.8108		118.9	12.2799		118.9	25.0764		118.9	-4.45566		118.9	18.1432		118.9	9.45187
119	20.7562		119	12.61		119	17.3979		119	23.0044		119	9.2775		119	18.8676		119	12.3825		119	25.117		119	-4.267		119	19.0336		119	10.1064
119.1	20.8346		119.1	12.6446		119.1	17.4471		119.1	23.0645		119.1	9.3093		119.1	18.9228		119.1	12.4808		119.1	25.1348		119.1	-4.18622		119.1	19.6004		119.1	10.4366
119.2	20.9126		119.2	12.6755		119.2	17.4988		119.2	23.1271		119.2	9.3316		119.2	18.9775		119.2	12.5809		119.2	25.1979		119.2	-3.6998		119.2	20.425		119.2	11.0131
119.3	20.9876		119.3	12.7059		119.3	17.548		119.3	23.1857		119.3	9.3619		119.3	19.0354		119.3	12.679		119.3	25.1348		119.3	-3.576		119.3	20.8979		119.3	11.373
119.4	21.0607		119.4	12.7375		119.4	17.5967		119.4	23.2499		119.4	9.3856		119.4	19.0893		119.4	12.7704		119.4	25.117		119.4	-3.4081		119.4	21.5284		119.4	11.704
119.5	21.1372		119.5	12.7708		119.5	17.6436		119.5	23.3116		119.5	9.4062		119.5	19.1406		119.5	12.8568		119.5	25.117		119.5	-3.1299		119.5	22.1362		119.5	12.0069
119.6	21.2157		119.6	12.7975		119.6	17.6931		119.6	23.3669		119.6	9.4316		119.6	19.1967		119.6	12.9523		119.6	24.9829		119.6	-2.71141		119.6	22.6416		119.6	12.1516
119.7	21.2966		119.7	12.8256		119.7	17.749		119.7	23.4259		119.7	9.4552		119.7	19.2561		119.7	13.0461		119.7	25.1653		119.7	-2.6617		119.7	23.0996		119.7	12.6399
119.8	21.3649		119.8	12.8525		119.8	17.8045		119.8	23.483		119.8	9.4745		119.8	19.3133		119.8	13.145		119.8	25.1054		119.8	-2.4146		119.8	23.6422		119.8	12.8674
119.9	21.4417		119.9	12.8835		119.9	17.8535		119.9	23.5392		119.9	9.4934		119.9	19.3729		119.9	13.2394		119.9	25.1292		119.9	-2.09633		119.9	24.0219		119.9	13.0086
120	21.5131		120	12.9144		120	17.9026		120	23.5984		120	9.5117		120	19.4279		120	13.3317		120	24.9258		120	-1.8568		120	24.3549		120	13.3475
120.1	21.5851		120.1	12.9472		120.1	17.9505		120.1	23.6562		120.1	9.5416		120.1	19.4833		120.1	13.4274		120.1	24.9761		120.1	-1.60333		120.1	24.7605		120.1	13.6036
120.2	21.6569		120.2	12.9792		120.2	17.9955		120.2	23.713		120.2	9.5758		120.2	19.5423		120.2	13.5095		120.2	25.0246		120.2	-1.3535		120.2	25.0777		120.2	13.8607
120.3	21.7286		120.3	13.0094		120.3	18.0468		120.3	23.7675		120.3	9.6079		120.3	19.5949		120.3	13.5998		120.3	25.015		120.3	-1.1213		120.3	25.3257		120.3	14.1142
120.4	21.8047		120.4	13.0366		120.4	18.0973		120.4	23.8239		120.4	9.6356		120.4	19.6474		120.4	13.6925		120.4	24.9975		120.4	-0.90061		120.4	25.6858		120.4	14.3425
120.5	21.8816		120.5	13.0677		120.5	18.1496		120.5	23.8873		120.5	9.6642		120.5	19.7012		120.5	13.7816		120.5	25.0043		120.5	-0.673098		120.5	25.9204		120.5	14.5469
120.6	21.9561		120.6	13.1016		120.6	18.2042		120.6	23.9487		120.6	9.6906		120.6	19.7482		120.6	13.8693		120.6	25.0031		120.6	-0.446217		120.6	26.1018		120.6	14.7664
120.7	22.024		120.7	13.1397		120.7	18.2621		120.7	24.0129		120.7	9.7157		120.7	19.7987		120.7	13.9589		120.7	24.9945		120.7	-0.198801		120.7	26.3675		120.7	14.9522
120.8	22.0939		120.8	13.1773		120.8	18.3186		120.8	24.0745		120.8	9.7384		120.8	19.8446		120.8	14.0513		120.8	24.9896		120.8	0.0586015		120.8	26.5751		120.8	15.1635
120.9	22.1674		120.9	13.2071		120.9	18.3695		120.9	24.1363		120.9	9.763		120.9	19.8903		120.9	14.1517		120.9	24.9766		120.9	0.277183		120.9	26.7815		120.9	15.3445
121	22.243		121	13.2367		121	18.4144		121	24.1963		121	9.7913		121	19.938		121	14.2476		121	24.9743		121	0.509298		121	26.9617		121	15.4786
121.1	22.3178		121.1	13.2691		121.1	18.4574		121.1	24.2591		121.1	9.8175		121.1	19.9948		121.1	14.3321		121.1	24.9661		121.1	0.721684		121.1	27.154		121.1	15.625
121.2	22.394		121.2	13.2991		121.2	18.5021		121.2	24.3223		121.2	9.8436		121.2	20.0452		121.2	14.4167		121.2	24.9624		121.2	0.927797		121.2	27.3296		121.2	15.7909
121.3	22.472		121.3	13.3349		121.3	18.5445		121.3	24.3849		121.3	9.8728		121.3	20.0945		121.3	14.5032		121.3	24.9922		121.3	1.0997		121.3	27.4636		121.3	15.9146
121.4	22.5429		121.4	13.3654		121.4	18.5902		121.4	24.4444		121.4	9.9005		121.4	20.1468		121.4	14.5947		121.4	24.9933		121.4	1.33257		121.4	27.5981		121.4	16.0141
121.5	22.6149		121.5	13.4001		121.5	18.636		121.5	24.5002		121.5	9.9283		121.5	20.1916		121.5	14.685		121.5	25.0094		121.5	1.5231		121.5	27.7301		121.5	16.1323
121.6	22.6897		121.6	13.4308		121.6	18.6859		121.6	24.5566		121.6	9.9581		121.6	20.2512		121.6	14.7744		121.6	25.0133		121.6	1.74727		121.6	27.8462		121.6	16.2472
121.7	22.7623		121.7	13.4615		121.7	18.7337		121.7	24.6148		121.7	9.981		121.7	20.3078		121.7	14.8617		121.7	25.0348		121.7	1.937		121.7	27.9472		121.7	16.3771
121.8	22.8351		121.8	13.4949		121.8	18.7804		121.8	24.6723		121.8	10.0016		121.8	20.3658		121.8	14.9539		121.8	25.0131		121.8	2.1367		121.8	28.0331		121.8	16.4778
121.9	22.9132		121.9	13.5293		121.9	18.8225		121.9	24.7366		121.9	10.0174		121.9	20.4193		121.9	15.0499		121.9	25.0118		121.9	2.28249		121.9	28.1505		121.9	16.5954
122	22.9836		122	13.5592		122	18.8728		122	24.7923		122	10.0385		122	20.4722		122	15.1409		122	24.9916		122	2.4735		122	28.2361		122	16.6921
122.1	23.0535		122.1	13.5909		122.1	18.9226		122.1	24.8474		122.1	10.0667		122.1	20.5271		122.1	15.227		122.1	24.994		122.1	2.67118		122.1	28.3249		122.1	16.7986
122.2	23.1261		122.2	13.6236		122.2	18.9695		122.2	24.9078		122.2	10.0926		122.2	20.5846		122.2	15.3149		122.2	25.0069		122.2	2.8444		122.2	28.3936		122.2	16.8891
122.3	23.1996		122.3	13.6558		122.3	19.0147		122.3	24.9653		122.3	10.1162		122.3	20.6386		122.3	15.4009		122.3	25.0186		122.3	3.0124		122.3	28.5153		122.3	16.9701
122.4	23.2698		122.4	13.6891		122.4	19.0662		122.4	25.0214		122.4	10.1436		122.4	20.69		122.4	15.4864		122.4	25.0071		122.4	3.19029		122.4	28.5715		122.4	17.0703
122.5	23.336		122.5	13.7243		122.5	19.1215		122.5	25.0804		122.5	10.1659		122.5	20.7386		122.5	15.5707		122.5	25.0062		122.5	3.3326		122.5	28.6418		122.5	17.1714
122.6	23.4078		122.6	13.7549		122.6	19.1717		122.6	25.1395		122.6	10.1885		122.6	20.7894		122.6	15.6552		122.6	25.0137		122.6	3.52268		122.6	28.7036		122.6	17.2481
122.7	23.4821		122.7	13.789		122.7	19.2232		122.7	25.1959		122.7	10.2135		122.7	20.8449		122.7	15.7393		122.7	25.0195		122.7	3.6949		122.7	28.7603		122.7	17.3255
122.8	23.5607		122.8	13.8232		122.8	19.274		122.8	25.2512		122.8	10.2321		122.8	20.8969		122.8	15.8242		122.8	25.0147		122.8	3.863		122.8	28.8296		122.8	17.3965
122.9	23.6346		122.9	13.8543		122.9	19.3209		122.9	25.3111		122.9	10.2491		122.9	20.9473		122.9	15.9063		122.9	25.0337		122.9	4.02578		122.9	28.8941		122.9	17.4628
123	23.7077		123	13.8869		123	19.3639		123	25.37		123	10.276		123	21.0026		123	15.987		123	25.0515		123	4.1823		123	28.9589		123	17.5549
123.1	23.7882		123.1	13.9216		123.1	19.4118		123.1	25.4272		123.1	10.2976		123.1	21.0555		123.1	16.0686		123.1	25.0412		123.1	4.34198		123.1	28.999		123.1	17.611
123.2	23.8647		123.2	13.9512		123.2	19.4639		123.2	25.4864		123.2	10.3263		123.2	21.1103		123.2	16.1579		123.2	25.0474		123.2	4.4656		123.2	29.0203		123.2	17.6673
123.3	23.9373		123.3	13.9788		123.3	19.5118		123.3	25.5424		123.3	10.3475		123.3	21.1636		123.3	16.2454		123.3	25.0307		123.3	4.6112		123.3	29.0763		123.3	17.7342
123.4	24.0119		123.4	14.0123		123.4	19.5599		123.4	25.6037		123.4	10.3659		123.4	21.2171		123.4	16.3261		123.4	25.0603		123.4	4.75409		123.4	29.0787		123.4	17.7537
123.5	24.0844		123.5	14.0411		123.5	19.6086		123.5	25.6624		123.5	10.3886		123.5	21.2668		123.5	16.4053		123.5	25.0676		123.5	4.8906		123.5	29.1076		123.5	17.8211
123.6	24.1573		123.6	14.0736		123.6	19.6565		123.6	25.7216		123.6	10.4168		123.6	21.3121		123.6	16.4901		123.6	25.0422		123.6	5.03678		123.6	29.1436		123.6	17.8574
123.7	24.2288		123.7	14.1063		123.7	19.705		123.7	25.78		123.7	10.4415		123.7	21.3641		123.7	16.5748		123.7	25.0706		123.7	5.1942		123.7	29.147		123.7	17.9186
123.8	24.3007		123.8	14.1364		123.8	19.7492		123.8	25.838		123.8	10.4656		123.8	21.413		123.8	16.6538		123.8	25.0369		123.8	5.3358		123.8	29.1773		123.8	17.9627
123.9	24.3707		123.9	14.1697		123.9	19.8022		123.9	25.8916		123.9	10.487		123.9	21.4636		123.9	16.7303		123.9	25.0489		123.9	5.46688		123.9	29.1959		123.9	17.9861
124	24.4351		124	14.2001		124	19.85		124	25.9532		124	10.5144		124	21.5222		124	16.8113		124	25.0558		124	5.6174		124	29.1978		124	18.0265
124.1	24.5061		124.1	14.2311		124.1	19.8977		124.1	26.0141		124.1	10.5396		124.1	21.5708		124.1	16.8939		124.1	25.0371		124.1	5.76188		124.1	29.2313		124.1	18.0643
124.2	24.5793		124.2	14.2642		124.2	19.945		124.2	26.0748		124.2	10.5621		124.2	21.6229		124.2	16.9784		124.2	25.0375		124.2	5.8912		124.2	29.2393		124.2	18.115
124.3	24.6457		124.3	14.2951		124.3	19.995		124.3	26.14		124.3	10.5841		124.3	21.6781		124.3	17.0613		124.3	25.0694		124.3	6.029		124.3	29.2614		124.3	18.1441
124.4	24.7163		124.4	14.3252		124.4	20.0424		124.4	26.1993		124.4	10.6119		124.4	21.735		124.4	17.1408		124.4	25.0678		124.4	6.16028		124.4	29.2717		124.4	18.1845
124.5	24.7859		124.5	14.3592		124.5	20.089		124.5	26.2618		124.5	10.6356		124.5	21.7914		124.5	17.2249		124.5	25.0707		124.5	6.3009		124.5	29.295		124.5	18.2374
124.6	24.8578		124.6	14.3964		124.6	20.1373		124.6	26.3203		124.6	10.6573		124.6	21.8405		124.6	17.3014		124.6	25.0736		124.6	6.43408		124.6	29.3139		124.6	18.2527
124.7	24.9259		124.7	14.4317		124.7	20.1894		124.7	26.3823		124.7	10.681		124.7	21.893		124.7	17.3794		124.7	25.0758		124.7	6.5488		124.7	29.3203		124.7	18.282
124.8	24.9961		124.8	14.465		124.8	20.2379		124.8	26.4373		124.8	10.701		124.8	21.9479		124.8	17.4537		124.8	25.0847		124.8	6.6568		124.8	29.3554		124.8	18.3122
124.9	25.0666		124.9	14.4974		124.9	20.287		124.9	26.4998		124.9	10.7248		124.9	22.0004		124.9	17.5312		124.9	25.0809		124.9	6.77219		124.9	29.3635		124.9	18.344
125	25.139		125	14.5253		125	20.3334		125	26.5624		125	10.7526		125	22.0514		125	17.6079		125	25.077		125	6.8824		125	29.3857		125	18.3801
125.1	25.2102		125.1	14.5577		125.1	20.3799		125.1	26.6269		125.1	10.7739		125.1	22.1042		125.1	17.6845		125.1	25.0637		125.1	6.98678		125.1	29.3867		125.1	18.4096
125.2	25.2811		125.2	14.5903		125.2	20.4223		125.2	26.685		125.2	10.8009		125.2	22.1537		125.2	17.7627		125.2	25.0648		125.2	7.1061		125.2	29.4039		125.2	18.4262
125.3	25.3498		125.3	14.6294		125.3	20.4655		125.3	26.7394		125.3	10.8226		125.3	22.2026		125.3	17.8344		125.3	25.0581		125.3	7.2117		125.3	29.4047		125.3	18.4642
125.4	25.4261		125.4	14.6686		125.4	20.513		125.4	26.7981		125.4	10.8465		125.4	22.2464		125.4	17.908		125.4	25.0593		125.4	7.31379		125.4	29.4037		125.4	18.4849
125.5	25.4988		125.5	14.7011		125.5	20.5619		125.5	26.8535		125.5	10.874		125.5	22.2949		125.5	17.9836		125.5	25.0641		125.5	7.4352		125.5	29.429		125.5	18.5168
125.6	25.5686		125.6	14.7331		125.6	20.6084		125.6	26.911		125.6	10.896		125.6	22.3484		125.6	18.0613		125.6	25.057		125.6	7.52408		125.6	29.4304		125.6	18.5474
125.7	25.6377		125.7	14.7649		125.7	20.657		125.7	26.9677		125.7	10.9195		125.7	22.3986		125.7	18.1393		125.7	25.0677		125.7	7.6318		125.7	29.4482		125.7	18.5741
125.8	25.7077		125.8	14.7992		125.8	20.7026		125.8	27.0275		125.8	10.9425		125.8	22.4554		125.8	18.2128		125.8	25.067		125.8	7.7339		125.8	29.4584		125.8	18.592
125.9	25.7812		125.9	14.8318		125.9	20.7519		125.9	27.0837		125.9	10.9644		125.9	22.5116		125.9	18.2835		125.9	25.083		125.9	7.84837		125.9	29.4723		125.9	18.6132
126	25.8525		126	14.8668		126	20.8018		126	27.1432		126	10.9916		126	22.5652		126	18.3564		126	25.0605		126	7.9235		126	29.4619		126	18.6372
126.1	25.9183		126.1	14.8976		126.1	20.8504		126.1	27.1979		126.1	11.0176		126.1	22.6135		126.1	18.4304		126.1	25.0677		126.1	8.03068		126.1	29.4794		126.1	18.6524
126.2	25.9824		126.2	14.9356		126.2	20.8966		126.2	27.2547		126.2	11.036		126.2	22.6691		126.2	18.5042		126.2	25.0611		126.2	8.1222		126.2	29.4812		126.2	18.6692
126.3	26.0496		126.3	14.9693		126.3	20.9393		126.3	27.3118		126.3	11.0552		126.3	22.7202		126.3	18.5802		126.3	25.0449		126.3	8.2113		126.3	29.5051		126.3	18.6755
126.4	26.1154		126.4	15.001		126.4	20.981		126.4	27.3729		126.4	11.0792		126.4	22.7715		126.4	18.6567		126.4	25.0374		126.4	8.29219		126.4	29.5182		126.4	18.7129
126.5	26.181		126.5	15.0386		126.5	21.0269		126.5	27.4266		126.5	11.107		126.5	22.8244		126.5	18.7278		126.5	25.0256		126.5	8.3637		126.5	29.5192		126.5	18.726
126.6	26.246		126.6	15.0733		126.6	21.0735		126.6	27.4824		126.6	11.1296		126.6	22.8705		126.6	18.8007		126.6	25.0189		126.6	8.44978		126.6	29.5131		126.6	18.7456
126.7	26.3117		126.7	15.1068		126.7	21.1195		126.7	27.5418		126.7	11.15		126.7	22.9218		126.7	18.8758		126.7	25.0136		126.7	8.5378		126.7	29.5284		126.7	18.7516
126.8	26.3828		126.8	15.1358		126.8	21.1729		126.8	27.6022		126.8	11.1712		126.8	22.9726		126.8	18.9515		126.8	25.0225		126.8	8.6094		126.8	29.5268		126.8	18.7625
126.9	26.4533		126.9	15.166		126.9	21.2164		126.9	27.6613		126.9	11.1929		126.9	23.0232		126.9	19.0238		126.9	25.0182		126.9	8.68769		126.9	29.5321		126.9	18.7797
127	26.5214		127	15.2023		127	21.2594		127	27.719		127	11.2169		127	23.0727		127	19.0927		127	24.9946		127	8.7785		127	29.5449		127	18.7836
127.1	26.5828		127.1	15.2338		127.1	21.3035		127.1	27.7838		127.1	11.2448		127.1	23.1198		127.1	19.164		127.1	24.999		127.1	8.86397		127.1	29.5539		127.1	18.8083
127.2	26.6433		127.2	15.2642		127.2	21.3513		127.2	27.8452		127.2	11.27		127.2	23.1686		127.2	19.2308		127.2	24.9905		127.2	8.9344		127.2	29.56		127.2	18.8188
127.3	26.7056		127.3	15.2991		127.3	21.4067		127.3	27.9014		127.3	11.2898		127.3	23.2197		127.3	19.3036		127.3	24.9938		127.3	9.0147		127.3	29.5679		127.3	18.831
127.4	26.7663		127.4	15.3313		127.4	21.4565		127.4	27.9604		127.4	11.3129		127.4	23.2692		127.4	19.383		127.4	24.9941		127.4	9.08848		127.4	29.5813		127.4	18.8467
127.5	26.8297		127.5	15.3634		127.5	21.5065		127.5	28.0194		127.5	11.3357		127.5	23.3184		127.5	19.4621		127.5	24.9917		127.5	9.159		127.5	29.595		127.5	18.854
127.6	26.9		127.6	15.3928		127.6	21.5546		127.6	28.0798		127.6	11.3547		127.6	23.3708		127.6	19.5318		127.6	24.9871		127.6	9.22718		127.6	29.6029		127.6	18.8688
127.7	26.9661		127.7	15.4292		127.7	21.6053		127.7	28.141		127.7	11.3764		127.7	23.4165		127.7	19.6043		127.7	24.977		127.7	9.308		127.7	29.6158		127.7	18.8892
127.8	27.0334		127.8	15.4663		127.8	21.6511		127.8	28.1971		127.8	11.405		127.8	23.4595		127.8	19.6745		127.8	24.9748		127.8	9.3783		127.8	29.6321		127.8	18.9142
127.9	27.0997		127.9	15.4987		127.9	21.6988		127.9	28.2533		127.9	11.4311		127.9	23.5071		127.9	19.7376		127.9	24.9589		127.9	9.44728		127.9	29.6423		127.9	18.9365
128	27.1613		128	15.5303		128	21.7469		128	28.3112		128	11.4523		128	23.5587		128	19.8023		128	24.9459		128	9.5115		128	29.6427		128	18.9525
128.1	27.2218		128.1	15.5652		128.1	21.7932		128.1	28.3695		128.1	11.4766		128.1	23.6063		128.1	19.8699		128.1	24.9397		128.1	9.57578		128.1	29.6399		128.1	18.9659
128.2	27.289		128.2	15.6008		128.2	21.8368		128.2	28.4251		128.2	11.5029		128.2	23.6587		128.2	19.9394		128.2	24.9359		128.2	9.6451		128.2	29.6381		128.2	18.984
128.3	27.356		128.3	15.6324		128.3	21.8866		128.3	28.4848		128.3	11.5254		128.3	23.7078		128.3	20.0102		128.3	24.9367		128.3	9.7068		128.3	29.6412		128.3	19.0025
128.4	27.4248		128.4	15.667		128.4	21.9347		128.4	28.5438		128.4	11.55		128.4	23.7588		128.4	20.0793		128.4	24.9345		128.4	9.76018		128.4	29.6464		128.4	19.0237
128.5	27.4921		128.5	15.7009		128.5	21.9782		128.5	28.6014		128.5	11.5782		128.5	23.8108		128.5	20.1488		128.5	24.9316		128.5	9.8291		128.5	29.6595		128.5	19.0411
128.6	27.5597		128.6	15.7361		128.6	22.0289		128.6	28.658		128.6	11.6003		128.6	23.8659		128.6	20.2202		128.6	24.9291		128.6	9.89828		128.6	29.6595		128.6	19.0623
128.7	27.623		128.7	15.7744		128.7	22.0748		128.7	28.7142		128.7	11.624		128.7	23.9158		128.7	20.2905		128.7	24.9309		128.7	9.9634		128.7	29.665		128.7	19.0747
128.8	27.6854		128.8	15.8025		128.8	22.1244		128.8	28.7694		128.8	11.6448		128.8	23.9688		128.8	20.3586		128.8	24.9313		128.8	10.0212		128.8	29.6761		128.8	19.087
128.9	27.7445		128.9	15.8374		128.9	22.1701		128.9	28.8249		128.9	11.6755		128.9	24.0214		128.9	20.4303		128.9	24.9307		128.9	10.0762		128.9	29.6848		128.9	19.0954
129	27.8101		129	15.8752		129	22.2203		129	28.882		129	11.706		129	24.0728		129	20.5023		129	24.9273		129	10.1384		129	29.6925		129	19.1027
129.1	27.8698		129.1	15.9077		129.1	22.2681		129.1	28.9381		129.1	11.7257		129.1	24.1191		129.1	20.5744		129.1	24.9272		129.1	10.1982		129.1	29.707		129.1	19.1086
129.2	27.931		129.2	15.9355		129.2	22.3156		129.2	28.9932		129.2	11.7463		129.2	24.1627		129.2	20.644		129.2	24.9274		129.2	10.2554		129.2	29.7131		129.2	19.1189
129.3	27.9902		129.3	15.9698		129.3	22.3568		129.3	29.0482		129.3	11.7688		129.3	24.2101		129.3	20.7101		129.3	24.9246		129.3	10.3228		129.3	29.724		129.3	19.1356
129.4	28.0469		129.4	16.0017		129.4	22.4011		129.4	29.1003		129.4	11.791		129.4	24.2598		129.4	20.7748		129.4	24.932		129.4	10.3694		129.4	29.729		129.4	19.1506
129.5	28.1065		129.5	16.0312		129.5	22.4498		129.5	29.1529		129.5	11.8118		129.5	24.3106		129.5	20.842		129.5	24.9334		129.5	10.4316		129.5	29.7377		129.5	19.1636
129.6	28.1661		129.6	16.0668		129.6	22.5016		129.6	29.2103		129.6	11.836		129.6	24.363		129.6	20.9074		129.6	24.9288		129.6	10.4828		129.6	29.7417		129.6	19.178
129.7	28.2317		129.7	16.102		129.7	22.5493		129.7	29.2667		129.7	11.861		129.7	24.4116		129.7	20.9766		129.7	24.92		129.7	10.5366		129.7	29.74		129.7	19.197
129.8	28.2973		129.8	16.1364		129.8	22.5997		129.8	29.3178		129.8	11.8846		129.8	24.4612		129.8	21.0379		129.8	24.9143		129.8	10.579		129.8	29.7387		129.8	19.2097
129.9	28.3614		129.9	16.1714		129.9	22.6511		129.9	29.3695		129.9	11.9134		129.9	24.5152		129.9	21.1033		129.9	24.9058		129.9	10.6335		129.9	29.7429		129.9	19.2252
130	28.428		130	16.2055		130	22.7019		130	29.4252		130	11.9378		130	24.5676		130	21.1711		130	24.9034		130	10.687		130	29.745		130	19.2421
130.1	28.4908		130.1	16.2381		130.1	22.7443		130.1	29.4788		130.1	11.9593		130.1	24.613		130.1	21.237		130.1	24.8979		130.1	10.7487		130.1	29.7489		130.1	19.2563
130.2	28.5513		130.2	16.2695		130.2	22.7911		130.2	29.5354		130.2	11.9862		130.2	24.6643		130.2	21.3003		130.2	24.8925		130.2	10.7987		130.2	29.7555		130.2	19.2675
130.3	28.6127		130.3	16.3028		130.3	22.8384		130.3	29.5933		130.3	12.0155		130.3	24.7163		130.3	21.3632		130.3	24.8876		130.3	10.8397		130.3	29.7564		130.3	19.2798
130.4	28.6741		130.4	16.3369		130.4	22.885		130.4	29.6457		130.4	12.0438		130.4	24.7671		130.4	21.4309		130.4	24.8805		130.4	10.877		130.4	29.7635		130.4	19.293
130.5	28.742		130.5	16.3744		130.5	22.9293		130.5	29.704		130.5	12.066		130.5	24.8106		130.5	21.4974		130.5	24.8752		130.5	10.9231		130.5	29.7707		130.5	19.3053
130.6	28.8046		130.6	16.4044		130.6	22.9749		130.6	29.7591		130.6	12.0926		130.6	24.8539		130.6	21.5558		130.6	24.8697		130.6	10.968		130.6	29.7772		130.6	19.3176
130.7	28.8622		130.7	16.4338		130.7	23.0186		130.7	29.8128		130.7	12.1174		130.7	24.904		130.7	21.6132		130.7	24.8672		130.7	11.015		130.7	29.7817		130.7	19.3284
130.8	28.9236		130.8	16.4617		130.8	23.0574		130.8	29.8673		130.8	12.1435		130.8	24.9562		130.8	21.6743		130.8	24.863		130.8	11.0579		130.8	29.7912		130.8	19.3459
130.9	28.9824		130.9	16.4882		130.9	23.0969		130.9	29.924		130.9	12.1713		130.9	25.0038		130.9	21.7387		130.9	24.8606		130.9	11.0999		130.9	29.7963		130.9	19.3589
131	29.0424		131	16.5186		131	23.141		131	29.9788		131	12.1927		131	25.0518		131	21.7969		131	24.8542		131	11.1491		131	29.8034		131	19.3762
131.1	29.1068		131.1	16.5497		131.1	23.1828		131.1	30.0347		131.1	12.2135		131.1	25.1046		131.1	21.8608		131.1	24.8497		131.1	11.1972		131.1	29.8085		131.1	19.3908
131.2	29.1675		131.2	16.5813		131.2	23.2264		131.2	30.0889		131.2	12.2367		131.2	25.1535		131.2	21.9255		131.2	24.8409		131.2	11.2333		131.2	29.8178		131.2	19.3998
131.3	29.2274		131.3	16.6129		131.3	23.2729		131.3	30.1463		131.3	12.2615		131.3	25.2048		131.3	21.9905		131.3	24.8359		131.3	11.2786		131.3	29.8234		131.3	19.4073
131.4	29.2903		131.4	16.6457		131.4	23.3245		131.4	30.2052		131.4	12.2866		131.4	25.2535		131.4	22.0536		131.4	24.8301		131.4	11.3232		131.4	29.8342		131.4	19.4141
131.5	29.3481		131.5	16.6724		131.5	23.3675		131.5	30.2597		131.5	12.309		131.5	25.3065		131.5	22.1152		131.5	24.8274		131.5	11.3573		131.5	29.8398		131.5	19.4257
131.6	29.412		131.6	16.7061		131.6	23.4102		131.6	30.3109		131.6	12.3321		131.6	25.3548		131.6	22.1732		131.6	24.8202		131.6	11.4024		131.6	29.8466		131.6	19.4396
131.7	29.4698		131.7	16.7383		131.7	23.4518		131.7	30.3702		131.7	12.3524		131.7	25.4026		131.7	22.2322		131.7	24.8159		131.7	11.4471		131.7	29.8575		131.7	19.4561
131.8	29.5278		131.8	16.769		131.8	23.4992		131.8	30.4265		131.8	12.3753		131.8	25.4539		131.8	22.293		131.8	24.8127		131.8	11.4777		131.8	29.8615		131.8	19.4704
131.9	29.5861		131.9	16.7969		131.9	23.5401		131.9	30.4801		131.9	12.3984		131.9	25.4982		131.9	22.3516		131.9	24.813		131.9	11.5196		131.9	29.8682		131.9	19.4818
132	29.6546		132	16.8316		132	23.5841		132	30.5415		132	12.4241		132	25.5493		132	22.4125		132	24.8092		132	11.5611		132	29.8761		132	19.4967
132.1	29.7091		132.1	16.8584		132.1	23.6281		132.1	30.5942		132.1	12.4455		132.1	25.5971		132.1	22.4759		132.1	24.8035		132.1	11.5946		132.1	29.8798		132.1	19.5095
132.2	29.7719		132.2	16.8914		132.2	23.673		132.2	30.6502		132.2	12.4676		132.2	25.6497		132.2	22.5435		132.2	24.7998		132.2	11.6332		132.2	29.8902		132.2	19.5199
132.3	29.8325		132.3	16.9271		132.3	23.7134		132.3	30.7058		132.3	12.4944		132.3	25.6973		132.3	22.6073		132.3	24.7973		132.3	11.6687		132.3	29.8966		132.3	19.5317
132.4	29.8896		132.4	16.9533		132.4	23.7569		132.4	30.7597		132.4	12.5222		132.4	25.746		132.4	22.6686		132.4	24.7944		132.4	11.712		132.4	29.9065		132.4	19.5437
132.5	29.9512		132.5	16.9858		132.5	23.8041		132.5	30.8105		132.5	12.5456		132.5	25.796		132.5	22.7295		132.5	24.7865		132.5	11.753		132.5	29.9142		132.5	19.5589
132.6	30.0104		132.6	17.0156		132.6	23.8466		132.6	30.8672		132.6	12.568		132.6	25.8458		132.6	22.7944		132.6	24.7797		132.6	11.7929		132.6	29.923		132.6	19.5705
132.7	30.0732		132.7	17.0519		132.7	23.8961		132.7	30.9233		132.7	12.5925		132.7	25.8998		132.7	22.861		132.7	24.7752		132.7	11.8297		132.7	29.9321		132.7	19.5834
132.8	30.1326		132.8	17.0845		132.8	23.942		132.8	30.9812		132.8	12.6212		132.8	25.9483		132.8	22.9182		132.8	24.7711		132.8	11.857		132.8	29.9388		132.8	19.5953
132.9	30.1872		132.9	17.1134		132.9	23.9847		132.9	31.0387		132.9	12.647		132.9	26.0017		132.9	22.9746		132.9	24.7673		132.9	11.8818		132.9	29.943		132.9	19.6094
133	30.2465		133	17.1428		133	24.031		133	31.0934		133	12.6719		133	26.0504		133	23.0292		133	24.7628		133	11.91		133	29.9468		133	19.6198
133.1	30.3053		133.1	17.172		133.1	24.0759		133.1	31.1484		133.1	12.6944		133.1	26.0997		133.1	23.0862		133.1	24.7553		133.1	11.9409		133.1	29.9521		133.1	19.6311
133.2	30.367		133.2	17.2059		133.2	24.1226		133.2	31.2		133.2	12.7128		133.2	26.1495		133.2	23.1369		133.2	24.7551		133.2	11.9705		133.2	29.96		133.2	19.6444
133.3	30.4273		133.3	17.2353		133.3	24.1696		133.3	31.2522		133.3	12.7335		133.3	26.2003		133.3	23.1988		133.3	24.7464		133.3	12.0043		133.3	29.97		133.3	19.6576
133.4	30.4863		133.4	17.2654		133.4	24.2166		133.4	31.3102		133.4	12.755		133.4	26.2505		133.4	23.2477		133.4	24.7406		133.4	12.0411		133.4	29.98		133.4	19.6675
133.5	30.5387		133.5	17.2992		133.5	24.2621		133.5	31.3626		133.5	12.7779		133.5	26.298		133.5	23.3014		133.5	24.7386		133.5	12.0771		133.5	29.9825		133.5	19.677
133.6	30.5952		133.6	17.3331		133.6	24.3084		133.6	31.4184		133.6	12.8038		133.6	26.3485		133.6	23.357		133.6	24.7328		133.6	12.1088		133.6	29.9893		133.6	19.6863
133.7	30.6578		133.7	17.3643		133.7	24.3517		133.7	31.4728		133.7	12.8309		133.7	26.3984		133.7	23.4102		133.7	24.7312		133.7	12.1421		133.7	29.9942		133.7	19.6979
133.8	30.7201		133.8	17.391		133.8	24.3942		133.8	31.5241		133.8	12.8576		133.8	26.4462		133.8	23.4661		133.8	24.7285		133.8	12.1766		133.8	29.9964		133.8	19.7098
133.9	30.779		133.9	17.4212		133.9	24.4403		133.9	31.5796		133.9	12.8825		133.9	26.4981		133.9	23.5242		133.9	24.7262		133.9	12.2127		133.9	30.0043		133.9	19.7185
134	30.8318		134	17.4554		134	24.4899		134	31.6313		134	12.904		134	26.5478		134	23.583		134	24.7198		134	12.2441		134	30.0091		134	19.7285
134.1	30.8865		134.1	17.4883		134.1	24.539		134.1	31.6865		134.1	12.9323		134.1	26.5993		134.1	23.6403		134.1	24.7139		134.1	12.2725		134.1	30.0147		134.1	19.7379
134.2	30.9467		134.2	17.5201		134.2	24.5803		134.2	31.7437		134.2	12.957		134.2	26.6541		134.2	23.6987		134.2	24.708		134.2	12.2991		134.2	30.0224		134.2	19.7488
134.3	31.0064		134.3	17.5571		134.3	24.6236		134.3	31.7997		134.3	12.9817		134.3	26.6999		134.3	23.7569		134.3	24.703		134.3	12.3313		134.3	30.0281		134.3	19.7631
134.4	31.0679		134.4	17.5914		134.4	24.666		134.4	31.8541		134.4	13.0104		134.4	26.7509		134.4	23.8078		134.4	24.6985		134.4	12.3614		134.4	30.0367		134.4	19.7767
134.5	31.124		134.5	17.6169		134.5	24.7111		134.5	31.904		134.5	13.0359		134.5	26.7992		134.5	23.8627		134.5	24.6944		134.5	12.3914		134.5	30.0397		134.5	19.7854
134.6	31.1839		134.6	17.6484		134.6	24.7581		134.6	31.9578		134.6	13.0549		134.6	26.8514		134.6	23.9162		134.6	24.6903		134.6	12.4218		134.6	30.0464		134.6	19.792
134.7	31.243		134.7	17.6802		134.7	24.7968		134.7	32.0129		134.7	13.0818		134.7	26.8978		134.7	23.9646		134.7	24.6821		134.7	12.4519		134.7	30.0551		134.7	19.7978
134.8	31.3043		134.8	17.7068		134.8	24.8367		134.8	32.0686		134.8	13.104		134.8	26.9467		134.8	24.0191		134.8	24.6796		134.8	12.4829		134.8	30.0666		134.8	19.8139
134.9	31.3621		134.9	17.7415		134.9	24.8812		134.9	32.1273		134.9	13.1252		134.9	26.996		134.9	24.0693		134.9	24.6805		134.9	12.5107		134.9	30.0719		134.9	19.8221
135	31.4251		135	17.7688		135	24.9287		135	32.1857		135	13.1459		135	27.0417		135	24.1173		135	24.6734		135	12.5386		135	30.0731		135	19.8333
135.1	31.4855		135.1	17.7974		135.1	24.9776		135.1	32.2388		135.1	13.1651		135.1	27.0893		135.1	24.1712		135.1	24.6671		135.1	12.568		135.1	30.0804		135.1	19.8468
135.2	31.5454		135.2	17.8258		135.2	25.0215		135.2	32.291		135.2	13.1952		135.2	27.14		135.2	24.2234		135.2	24.6588		135.2	12.5966		135.2	30.0857		135.2	19.8605
135.3	31.6043		135.3	17.8619		135.3	25.0706		135.3	32.3457		135.3	13.2238		135.3	27.191		135.3	24.2758		135.3	24.6539		135.3	12.6222		135.3	30.0931		135.3	19.8761
135.4	31.6636		135.4	17.8977		135.4	25.1182		135.4	32.398		135.4	13.2487		135.4	27.2412		135.4	24.3295		135.4	24.6515		135.4	12.6484		135.4	30.101		135.4	19.8837
135.5	31.7271		135.5	17.9338		135.5	25.1622		135.5	32.4537		135.5	13.2744		135.5	27.2945		135.5	24.3836		135.5	24.6422		135.5	12.6786		135.5	30.1043		135.5	19.8919
135.6	31.7804		135.6	17.9665		135.6	25.2079		135.6	32.5147		135.6	13.3048		135.6	27.3468		135.6	24.4338		135.6	24.6322		135.6	12.7032		135.6	30.1132		135.6	19.8988
135.7	31.8306		135.7	17.9954		135.7	25.2514		135.7	32.5699		135.7	13.3288		135.7	27.3975		135.7	24.4895		135.7	24.6257		135.7	12.7277		135.7	30.1184		135.7	19.9074
135.8	31.888		135.8	18.0238		135.8	25.2932		135.8	32.6276		135.8	13.3539		135.8	27.4479		135.8	24.539		135.8	24.6218		135.8	12.7502		135.8	30.1199		135.8	19.9164
135.9	31.9495		135.9	18.0556		135.9	25.3376		135.9	32.682		135.9	13.3763		135.9	27.4937		135.9	24.5885		135.9	24.6184		135.9	12.7708		135.9	30.1213		135.9	19.9271
136	32.0075		136	18.0836		136	25.3792		136	32.7352		136	13.397		136	27.5446		136	24.6384		136	24.6201		136	12.7966		136	30.1221		136	19.9394
136.1	32.0568		136.1	18.1134		136.1	25.4203		136.1	32.791		136.1	13.4222		136.1	27.5936		136.1	24.6841		136.1	24.616		136.1	12.8183		136.1	30.1257		136.1	19.9455
136.2	32.1135		136.2	18.1461		136.2	25.4644		136.2	32.8467		136.2	13.4493		136.2	27.6454		136.2	24.7339		136.2	24.6102		136.2	12.8385		136.2	30.1333		136.2	19.9595
136.3	32.1731		136.3	18.1818		136.3	25.5067		136.3	32.9005		136.3	13.474		136.3	27.6967		136.3	24.7879		136.3	24.6044		136.3	12.8588		136.3	30.1388		136.3	19.9737
136.4	32.2342		136.4	18.2163		136.4	25.5478		136.4	32.956		136.4	13.4968		136.4	27.7474		136.4	24.8431		136.4	24.6015		136.4	12.8846		136.4	30.1453		136.4	19.987
136.5	32.2935		136.5	18.2435		136.5	25.5934		136.5	33.0186		136.5	13.5152		136.5	27.7978		136.5	24.8972		136.5	24.5969		136.5	12.9068		136.5	30.1481		136.5	20.0012
136.6	32.3461		136.6	18.2697		136.6	25.6389		136.6	33.0764		136.6	13.5364		136.6	27.8532		136.6	24.9497		136.6	24.5907		136.6	12.9278		136.6	30.1551		136.6	20.0114
136.7	32.3979		136.7	18.3044		136.7	25.6829		136.7	33.1311		136.7	13.5555		136.7	27.91		136.7	24.9951		136.7	24.5843		136.7	12.9462		136.7	30.1565		136.7	20.0237
136.8	32.4522		136.8	18.3322		136.8	25.7298		136.8	33.1866		136.8	13.578		136.8	27.9621		136.8	25.0496		136.8	24.5751		136.8	12.9721		136.8	30.1587		136.8	20.038
136.9	32.5076		136.9	18.3635		136.9	25.7719		136.9	33.2393		136.9	13.601		136.9	28.0101		136.9	25.1046		136.9	24.5696		136.9	12.9982		136.9	30.1627		136.9	20.0459
137	32.5633		137	18.3932		137	25.8157		137	33.2944		137	13.6253		137	28.0633		137	25.1549		137	24.57		137	13.0187		137	30.1692		137	20.0581
137.1	32.6225		137.1	18.423		137.1	25.8594		137.1	33.3479		137.1	13.652		137.1	28.1147		137.1	25.2044		137.1	24.568		137.1	13.034		137.1	30.1768		137.1	20.0675
137.2	32.6796		137.2	18.4537		137.2	25.9089		137.2	33.4045		137.2	13.6791		137.2	28.1632		137.2	25.2525		137.2	24.5635		137.2	13.0556		137.2	30.1785		137.2	20.0799
137.3	32.739		137.3	18.4837		137.3	25.9525		137.3	33.4622		137.3	13.707		137.3	28.2125		137.3	25.3049		137.3	24.5601		137.3	13.0768		137.3	30.187		137.3	20.0918
137.4	32.7956		137.4	18.5164		137.4	25.9919		137.4	33.5181		137.4	13.7321		137.4	28.2641		137.4	25.355		137.4	24.5562		137.4	13.0929		137.4	30.1879		137.4	20.1051
137.5	32.8501		137.5	18.5419		137.5	26.029		137.5	33.5715		137.5	13.7553		137.5	28.3137		137.5	25.4074		137.5	24.5521		137.5	13.1097		137.5	30.1867		137.5	20.1171
137.6	32.9088		137.6	18.5746		137.6	26.0797		137.6	33.6246		137.6	13.7806		137.6	28.3584		137.6	25.4619		137.6	24.5487		137.6	13.1331		137.6	30.1927		137.6	20.1297
137.7	32.9596		137.7	18.603		137.7	26.1236		137.7	33.6794		137.7	13.8076		137.7	28.4121		137.7	25.5197		137.7	24.5428		137.7	13.1549		137.7	30.1973		137.7	20.1408
137.8	33.0115		137.8	18.6298		137.8	26.1706		137.8	33.7319		137.8	13.8353		137.8	28.4636		137.8	25.5768		137.8	24.5414		137.8	13.1805		137.8	30.2032		137.8	20.1509
137.9	33.0679		137.9	18.6599		137.9	26.2129		137.9	33.7873		137.9	13.8599		137.9	28.5123		137.9	25.6282		137.9	24.5344		137.9	13.2045		137.9	30.2054		137.9	20.1615
138	33.1274		138	18.6945		138	26.2604		138	33.8415		138	13.8845		138	28.564		138	25.6793		138	24.5271		138	13.2243		138	30.2096		138	20.1743
138.1	33.1823		138.1	18.7224		138.1	26.3064		138.1	33.8926		138.1	13.9097		138.1	28.6083		138.1	25.7294		138.1	24.5244		138.1	13.2456		138.1	30.2145		138.1	20.1869
138.2	33.2429		138.2	18.7522		138.2	26.3548		138.2	33.9488		138.2	13.9331		138.2	28.6541		138.2	25.7758		138.2	24.524		138.2	13.2651		138.2	30.2197		138.2	20.1966
138.3	33.2993		138.3	18.785		138.3	26.399		138.3	33.9999		138.3	13.959		138.3	28.7016		138.3	25.822		138.3	24.5237		138.3	13.2841		138.3	30.2223		138.3	20.2125
138.4	33.3537		138.4	18.8132		138.4	26.4463		138.4	34.0501		138.4	13.9806		138.4	28.7558		138.4	25.8719		138.4	24.5208		138.4	13.3085		138.4	30.2244		138.4	20.2218
138.5	33.4077		138.5	18.8467		138.5	26.4886		138.5	34.1084		138.5	14.004		138.5	28.809		138.5	25.917		138.5	24.5198		138.5	13.3271		138.5	30.2309		138.5	20.232
138.6	33.4603		138.6	18.8732		138.6	26.5315		138.6	34.1596		138.6	14.027		138.6	28.8583		138.6	25.9627		138.6	24.5199		138.6	13.3438		138.6	30.2329		138.6	20.2398
138.7	33.5184		138.7	18.9054		138.7	26.5793		138.7	34.2085		138.7	14.0511		138.7	28.9087		138.7	26.009		138.7	24.5151		138.7	13.3596		138.7	30.2364		138.7	20.2468
138.8	33.5737		138.8	18.9328		138.8	26.6239		138.8	34.2567		138.8	14.0769		138.8	28.9569		138.8	26.0549		138.8	24.513		138.8	13.3827		138.8	30.244		138.8	20.2577
138.9	33.6285		138.9	18.9594		138.9	26.6729		138.9	34.3092		138.9	14.0964		138.9	29.0055		138.9	26.1028		138.9	24.5104		138.9	13.4039		138.9	30.2541		138.9	20.2708
139	33.6821		139	18.9867		139	26.7162		139	34.3594		139	14.1198		139	29.0527		139	26.1481		139	24.5023		139	13.4233		139	30.2549		139	20.2772
139.1	33.7415		139.1	19.0158		139.1	26.7631		139.1	34.4127		139.1	14.1451		139.1	29.1023		139.1	26.198		139.1	24.4971		139.1	13.4428		139.1	30.2658		139.1	20.2877
139.2	33.7968		139.2	19.0459		139.2	26.8087		139.2	34.4645		139.2	14.172		139.2	29.1554		139.2	26.248		139.2	24.4969		139.2	13.4659		139.2	30.2731		139.2	20.2973
139.3	33.8503		139.3	19.0763		139.3	26.8518		139.3	34.5223		139.3	14.1982		139.3	29.2031		139.3	26.2941		139.3	24.4905		139.3	13.4875		139.3	30.2787		139.3	20.306
139.4	33.9037		139.4	19.1087		139.4	26.8968		139.4	34.5749		139.4	14.224		139.4	29.2491		139.4	26.341		139.4	24.4859		139.4	13.5086		139.4	30.2869		139.4	20.3161
139.5	33.9613		139.5	19.1413		139.5	26.9393		139.5	34.6285		139.5	14.252		139.5	29.2964		139.5	26.3884		139.5	24.482		139.5	13.5236		139.5	30.2857		139.5	20.3273
139.6	34.0169		139.6	19.1657		139.6	26.979		139.6	34.6807		139.6	14.2759		139.6	29.3413		139.6	26.4263		139.6	24.4785		139.6	13.5375		139.6	30.289		139.6	20.3378
[truncated: 5,583 more rows]
[truncated: 1 more columns]

## Sheet: Fig.4
Fig.4	Entry of SARS-CoV-2 variant pseudoviruses into Huh7 cells
		replicate 1	replicate 2	replicate 3
	D614G	0.93167	0.962039	1.10629
	Alpha	2.27766	2.34273	2.51627
	Beta	2.55965	2.48373	2.64642
	Gamma	1.06225	1.03388	1.09693
	Mink-Y453F	2.57841	2.64775	1.85028
	Mink-F486L	0.832151	0.690307	0.901497
	Mink-N501T	2.57576	2.18434	2.2096

## Sheet: Fig.5
Fig.5	Neutralization of SARS-CoV-2 variants by hACE2
Concentrations	WT				Alpha				Beta				Gamma				Mink-Y453F				Mink-F486L				Mink-N501T
240	99.4106	99.4948	99.6632		99.8042	99.8531	99.951		99.9197	99.9197	99.9197		99.8428	99.6855	99.2138		99.3669	99.6382	99.9096		98.4054	97.5734	97.5734		99.7773	99.8515	99.9258
120	99.4106	98.8212	99.6632		100	100	100		100	100	99.8393		99.6855	98.8994	99.6855		100	99.7287	99.6382		96.1867	95.9787	95.6321		99.8515	99.703	99.4803
60	97.3056	96.8846	95.5375		100	99.951	99.9021		99.9197	100	99.9197		99.5283	99.2138	99.5283		99.186	100	99.6382		91.8188	91.4721	91.7495		99.2576	99.703	99.7773
30	93.1799	93.2641	92.7589		99.8042	99.7552	99.951		100	99.8393	99.5179		99.5283	99.2138	99.5283		100	99.5478	99.0956		82.875	81.211	87.3122		99.1834	99.5546	99.0349
15	84.76	84.1706	86.865		99.7552	99.7063	99.7063		99.1966	98.7145	99.5179		99.3711	98.8994	98.5849		98.4625	98.2816	98.1007		82.459	82.3203	84.123		99.2576	99.2576	99.1091
7.5	70.1937	68.9307	70.7831		98.2866	98.2866	97.2095		97.0273	97.7504	97.9111		97.4843	97.1698	97.4843		95.1161	93.9403	95.297		69.0779	52.7155	44.8117		97.2532	97.5501	97.4759
3.75	46.618	52.4277	48.2178		93.6847	92.6077	93.1952		93.7333	93.4119	94.135		95.4403	88.0503	89.3082		82.454	80.6452	82.9967		31.1532	33.9958	44.1183		92.2049	92.7988	92.0564
1.875	39.7137	34.2408	34.325		85.5091	81.0052	80.9563		85.1366	84.4135	86.9041		84.9057	82.0755	81.761		64.4558	68.164	60.5668		28.2413	22.8334	16.3162		82.6281	84.1128	82.7765
0.94	20.8532	21.8636	26.8313		71.4589	69.8923	70.235		74.6117	72.7638	73.1655		75.3145	69.4969	76.7296		44.287	52.3364	37.7751		4.73769	12.7802	7.92697		62.6578	62.2866	61.3957
0.47	21.6952	11.7598	30.6203		49.9674	55.0588	47.3238		56.9363	53.5619	61.3551		53.1446	56.2893	55.8176		23.3946	24.4799	22.3093		5.84701	2.79639	8.89762		38.7528	39.2725	30.735
0.23		25.7367	9.73898		11.6351	17.0692	17.6567		36.6095	40.948	29.6197		20.912	37.4214	23.7421		-3.46699	-3.01477	-9.88845		-20.2912	-16.6859	-16.8246		26.3549	30.2153	18.8567
0.12	-3.81701	-3.31182	-1.71204		13.936	12.5163	15.8453		20.6213	26.4863	26.8881		32.8616	23.4277	30.6604		-7.80826	-1.47724	2.86403		10.9083	-2.33418	-0.46221		25.761	17.075	12.3979
0.06	-8.95313	4.43447	-4.99579		8.8936	13.2507	3.41057		15.7204	22.6299	3.02624		23.2704	13.6792	16.195		2.95448	10.4613	-8.71269		-4.20615	3.76704	2.65773		7.72086	12.8434	2.96956
0.03	-9.45832	-13.1631	-4.0696		-3.98172	-1.53394	-14.654		6.48099	7.20407	-0.91055		6.44654	7.86163	5.34591		-10.7024	-1.29635	-10.1598		1.96441	0.785764	-10.03		4.08315	4.15739	9.1314
0.015	5.02386	2.0769	-1.03845		-10.0522	0.913838	11.2435		-2.91912	5.91859	-2.99946		11.0063	-5.18868	3.14465		-8.62225	-2.0199	-8.53181		-3.58216	1.82574	-11.0007		12.9918	6.68151	0.965108
0	-4.5748	-0.36486	4.85546		1.35444	4.047	-5.45039		-6.21318	4.23139	1.98179		-9.43396	5.97484	3.14465		-12.4209	-2.47211	14.7121		-9.33672	1.47908	7.71897		-4.3801	2.96956	1.41054
			EC50 (μg/mL)
			replicate 1	replicate 2	replicate 3
		WT	10.48	3.138	3.222
		Alpha	1.14	0.345	0.5023
		Beta	0.83	3.138	0.2914
		Gamma	0.09645	0.4204	0.1273
		Mink-Y453F	1.523	1.209	0.4224
		Mink-F486L	16.9	5.821	23.49
		Mink-N501T	1.15	0.5949	1.364

## Sheet: Supplementary Figure.3
Supplementaey Fig.3	The binding affinity of SARS-CoV-2 RBDs to ACE2
Human ACE2 to WT RBD			Human ACE2 to RBD K417N			Human ACE2 to RBD K417T			Human ACE2 to RBD E484K			Human ACE2 to RBD N501Y			Human ACE2 to RBD N501Y/K417N			Human ACE2 to RBD N501Y/K417T			Human ACE2 to RBD N501Y/E484K
-60	-0.417797		-60	-0.217495		-60	-0.391796		-60	-0.0658965		-60	-0.273396		-60	-0.0902968		-60	0.00510448		-60	-0.0592957
-59.9	-0.421397		-59.9	-0.2181		-59.9	-0.396896		-59.9	-0.0574965		-59.9	-0.277		-59.9	-0.0897951		-59.9	0.00410012		-59.9	-0.0615933
-59.8	-0.426		-59.8	-0.2257		-59.8	-0.396495		-59.8	-0.0515		-59.8	-0.278		-59.8	-0.0767		-59.8	-0.00690011		-59.8	-0.0468998
-59.7	-0.4305		-59.7	-0.2285		-59.7	-0.393295		-59.7	-0.0419		-59.7	-0.2748		-59.7	-0.0742002		-59.7	-0.0127001		-59.7	-0.0403002					KD (M)						ka (/Ms)						kd (/s)
-59.6	-0.4242		-59.6	-0.228197		-59.6	-0.389193		-59.6	-0.0360998		-59.6	-0.269596		-59.6	-0.0654001		-59.6	-0.0254956		-59.6	-0.0495999					replicate 1	replicate 2	replicate 3	Mean	SEM		replicate 1	replicate 2	replicate 3	Mean	SEM		replicate 1	replicate 2	replicate 3	Mean	SEM
-59.5	-0.427797		-59.5	-0.235798		-59.5	-0.393997		-59.5	-0.0314969		-59.5	-0.266796		-59.5	-0.0578951		-59.5	-0.0324962		-59.5	-0.0438005				WT RBD	2.45e-08	2.23e-08	2.06e-08	2.24667e-08	1.12891e-09		287000	252000	259000	266000	10692.7		0.00702	0.00562	0.00532	0.00598667	0.000523874
-59.4	-0.425596		-59.4	-0.2435		-59.4	-0.396697		-59.4	-0.0308977		-59.4	-0.2599		-59.4	-0.0544953		-59.4	-0.0370999		-59.4	-0.0501016				RBD K417N	5.32e-08	5.42e-08	5.71e-08	5.48333e-08	1.16952e-09		432000	378000	400000	403333	15677.3		0.023	0.0205	0.0228	0.0221	0.000802081
-59.3	-0.4269		-59.3	-0.2543		-59.3	-0.397295		-59.3	-0.0289999		-59.3	-0.2592		-59.3	-0.0498		-59.3	-0.0393999		-59.3	-0.0607998				RBD K417T	5.88e-08	5.87e-08	6.33e-08	6.02667e-08	1.51694e-09		227000	187000	184000	199333	13860.4		0.0134	0.011	0.0116	0.012	0.00072111
-59.2	-0.4316		-59.2	-0.2607		-59.2	-0.393795		-59.2	-0.0353		-59.2	-0.2596		-59.2	-0.0574999		-59.2	-0.0436002		-59.2	-0.0693001				RBD E484K	1.56e-08	1.5e-08	1.55e-08	1.53667e-08	1.85592e-10		621000	679000	463000	587667	64542.8		0.00971	0.0102	0.00717	0.00902667	0.000939048
-59.1	-0.4326		-59.1	-0.268297		-59.1	-0.390695		-59.1	-0.0424002		-59.1	-0.261896		-59.1	-0.0530002		-59.1	-0.0532964		-59.1	-0.0674998				RBD N501Y	3.34e-09	3.28e-09	3.56e-09	3.39333e-09	8.51143e-11		372000	490000	422000	428000	34195.5		0.00125	0.00161	0.0015	0.00145333	0.00010651
-59	-0.424496		-59	-0.275096		-59	-0.397796		-59	-0.046398		-59	-0.261795		-59	-0.0515966		-59	-0.0611961		-59	-0.0746958				RBD N501Y/K417N	1.02e-08	1e-08	9.27e-09	9.82333e-09	2.82627e-10		340000	349000	463000	384000	39585.4		0.00346	0.00351	0.00429	0.00375333	0.000268721
-58.9	-0.425196		-58.9	-0.279		-58.9	-0.398296		-58.9	-0.045497		-58.9	-0.2587		-58.9	-0.0505946		-58.9	-0.0689002		-58.9	-0.0681987				RBD N501Y/K417T	6.94e-09	6.86e-09	6.9e-09	6.9e-09	2.3094e-11		286000	298000	279000	287667	5547.77		0.00199	0.00204	0.00193	0.00198667	3.1798e-05
-58.8	-0.4275		-58.8	-0.2822		-58.8	-0.398797		-58.8	-0.0399001		-58.8	-0.2593		-58.8	-0.0433002		-58.8	-0.0729001		-58.8	-0.0718001				RBD N501Y/E484K	3.29e-09	3.02e-09	3.05e-09	3.12e-09	8.544e-11		424000	883000	438000	581667	150721		0.0014	0.00266	0.00134	0.0018	0.000430349
-58.7	-0.4251		-58.7	-0.2806		-58.7	-0.395895		-58.7	-0.0350002		-58.7	-0.2603		-58.7	-0.0384998		-58.7	-0.0783		-58.7	-0.0756
-58.6	-0.4187		-58.6	-0.286396		-58.6	-0.393791		-58.6	-0.0306002		-58.6	-0.269097		-58.6	-0.0349001		-58.6	-0.0825977		-58.6	-0.0770001
-58.5	-0.427997		-58.5	-0.296195		-58.5	-0.398697		-58.5	-0.0354959		-58.5	-0.269395		-58.5	-0.0306959		-58.5	-0.0946959		-58.5	-0.0795957
-58.4	-0.432797		-58.4	-0.3031		-58.4	-0.400596		-58.4	-0.0320962		-58.4	-0.2634		-58.4	-0.0236938		-58.4	-0.0981999		-58.4	-0.0701987
-58.3	-0.4326		-58.3	-0.3061		-58.3	-0.399495		-58.3	-0.0294		-58.3	-0.2602		-58.3	-0.0121		-58.3	-0.1138		-58.3	-0.0762998
-58.2	-0.4351		-58.2	-0.3053		-58.2	-0.399897		-58.2	-0.0215002		-58.2	-0.2496		-58.2	-0.0140998		-58.2	-0.1246		-58.2	-0.0831999
-58.1	-0.4255		-58.1	-0.311996		-58.1	-0.399292		-58.1	-0.0241002		-58.1	-0.247697		-58.1	-0.0133		-58.1	-0.130896		-58.1	-0.0843
-58	-0.425897		-58	-0.314097		-58	-0.398894		-58	-0.0369968		-58	-0.256095		-58	-0.011697		-58	-0.132596		-58	-0.0874965
-57.9	-0.420197		-57.9	-0.3192		-57.9	-0.394595		-57.9	-0.0348968		-57.9	-0.2578		-57.9	-0.0147954		-57.9	-0.1265		-57.9	-0.0792993
-57.8	-0.4217		-57.8	-0.3244		-57.8	-0.400197		-57.8	-0.0241001		-57.8	-0.2575		-57.8	-0.0155001		-57.8	-0.1226		-57.8	-0.0847002
-57.7	-0.4229		-57.7	-0.325		-57.7	-0.402596		-57.7	-0.0208002		-57.7	-0.2657		-57.7	-0.0101998		-57.7	-0.1132		-57.7	-0.0821999
-57.6	-0.4288		-57.6	-0.335698		-57.6	-0.406293		-57.6	-0.0107998		-57.6	-0.272195		-57.6	-0.00959979		-57.6	-0.115496		-57.6	-0.0776999
-57.5	-0.431296		-57.5	-0.343695		-57.5	-0.417394		-57.5	-0.00739616		-57.5	-0.270595		-57.5	-0.0100962		-57.5	-0.130395		-57.5	-0.0827969
-57.4	-0.434196		-57.4	-0.3436		-57.4	-0.405996		-57.4	-0.00259622		-57.4	-0.2687		-57.4	-0.00789609		-57.4	-0.1344		-57.4	-0.0852958
-57.3	-0.4384		-57.3	-0.3418		-57.3	-0.397297		-57.3	0.00219984		-57.3	-0.2647		-57.3	-0.00740016		-57.3	-0.1447		-57.3	-0.0837
-57.2	-0.4352		-57.2	-0.3496		-57.2	-0.395696		-57.2	0.00780018		-57.2	-0.2717		-57.2	-0.0139001		-57.2	-0.1382		-57.2	-0.0801001
-57.1	-0.433		-57.1	-0.358896		-57.1	-0.392592		-57.1	0.0078998		-57.1	-0.266594		-57.1	-0.0161001		-57.1	-0.151894		-57.1	-0.0884001
-57	-0.427894		-57	-0.363597		-57	-0.391796		-57	0.0152022		-57	-0.263996		-57	-0.0215953		-57	-0.151496		-57	-0.0966992
-56.9	-0.421493		-56.9	-0.3719		-56.9	-0.384096		-56.9	0.00850304		-56.9	-0.267		-56.9	-0.0185952		-56.9	-0.1621		-56.9	-0.106495
-56.8	-0.4144		-56.8	-0.3736		-56.8	-0.380195		-56.8	0.0138001		-56.8	-0.271		-56.8	-0.0241999		-56.8	-0.16		-56.8	-0.1002
-56.7	-0.4183		-56.7	-0.374		-56.7	-0.372298		-56.7	0.016		-56.7	-0.2733		-56.7	-0.0235002		-56.7	-0.1638		-56.7	-0.0964999
-56.6	-0.4182		-56.6	-0.377697		-56.6	-0.376291		-56.6	0.0148001		-56.6	-0.280097		-56.6	-0.028		-56.6	-0.160395		-56.6	-0.0766001
-56.5	-0.427295		-56.5	-0.385896		-56.5	-0.367494		-56.5	0.0101063		-56.5	-0.284796		-56.5	-0.0286949		-56.5	-0.163799		-56.5	-0.0763953
-56.4	-0.424094		-56.4	-0.3827		-56.4	-0.360199		-56.4	0.018202		-56.4	-0.289		-56.4	-0.0227966		-56.4	-0.1936		-56.4	-0.0761967
-56.3	-0.419		-56.3	-0.3845		-56.3	-0.369196		-56.3	0.00620002		-56.3	-0.2861		-56.3	-0.0262001		-56.3	-0.2112		-56.3	-0.0825
-56.2	-0.4159		-56.2	-0.3798		-56.2	-0.359496		-56.2	0.0157		-56.2	-0.2918		-56.2	-0.0290001		-56.2	-0.2268		-56.2	-0.0869
-56.1	-0.42		-56.1	-0.383598		-56.1	-0.360294		-56.1	0.0173002		-56.1	-0.294396		-56.1	-0.0315		-56.1	-0.240097		-56.1	-0.0812002
-56	-0.414895		-56	-0.386397		-56	-0.357397		-56	0.0269024		-56	-0.296497		-56	-0.0380961		-56	-0.238097		-56	-0.0762961
-55.9	-0.410296		-55.9	-0.3894		-55.9	-0.361995		-55.9	0.0158052		-55.9	-0.2976		-55.9	-0.0362963		-55.9	-0.2452		-55.9	-0.0753954
-55.8	-0.4122		-55.8	-0.3885		-55.8	-0.355497		-55.8	0.0150998		-55.8	-0.3057		-55.8	-0.0408999		-55.8	-0.2455		-55.8	-0.0704999
-55.7	-0.4111		-55.7	-0.3878		-55.7	-0.356796		-55.7	0.0131999		-55.7	-0.3082		-55.7	-0.0415		-55.7	-0.2411		-55.7	-0.0701001
-55.6	-0.4125		-55.6	-0.392997		-55.6	-0.354495		-55.6	0.0197001		-55.6	-0.309896		-55.6	-0.0390002		-55.6	-0.239895		-55.6	-0.0741001
-55.5	-0.409597		-55.5	-0.395599		-55.5	-0.355095		-55.5	0.0086062		-55.5	-0.312896		-55.5	-0.0345965		-55.5	-0.231997		-55.5	-0.0721956
-55.4	-0.408095		-55.4	-0.4024		-55.4	-0.350296		-55.4	0.00930516		-55.4	-0.3142		-55.4	-0.0403963		-55.4	-0.2333		-55.4	-0.0693962
-55.3	-0.4096		-55.3	-0.4074		-55.3	-0.339296		-55.3	0.00580005		-55.3	-0.3096		-55.3	-0.0373999		-55.3	-0.234		-55.3	-0.0733998
-55.2	-0.4102		-55.2	-0.4117		-55.2	-0.340996		-55.2	-0.000300208		-55.2	-0.3127		-55.2	-0.038		-55.2	-0.2355		-55.2	-0.0718
-55.1	-0.4072		-55.1	-0.409495		-55.1	-0.335595		-55.1	0.00230002		-55.1	-0.318297		-55.1	-0.0367999		-55.1	-0.233497		-55.1	-0.0715998
-55	-0.403097		-55	-0.408196		-55	-0.338896		-55	0.000205416		-55	-0.327998		-55	-0.0347948		-55	-0.237996		-55	-0.0736946
-54.9	-0.403096		-54.9	-0.4067		-54.9	-0.334995		-54.9	0.00340384		-54.9	-0.3396		-54.9	-0.0352965		-54.9	-0.2421		-54.9	-0.0721955
-54.8	-0.4032		-54.8	-0.4107		-54.8	-0.329099		-54.8	0.00139984		-54.8	-0.3456		-54.8	-0.0400999		-54.8	-0.2418		-54.8	-0.0696001
-54.7	-0.4049		-54.7	-0.4159		-54.7	-0.326698		-54.7	-0.00359981		-54.7	-0.345		-54.7	-0.0419998		-54.7	-0.2441		-54.7	-0.0730002
-54.6	-0.4092		-54.6	-0.417297		-54.6	-0.328792		-54.6	0.00660001		-54.6	-0.344798		-54.6	-0.0395998		-54.6	-0.250098		-54.6	-0.0718999
-54.5	-0.403895		-54.5	-0.415397		-54.5	-0.327396		-54.5	0.00560161		-54.5	-0.349197		-54.5	-0.0359966		-54.5	-0.239398		-54.5	-0.068896
-54.4	-0.391095		-54.4	-0.4163		-54.4	-0.328297		-54.4	-0.00240141		-54.4	-0.3568		-54.4	-0.0304966		-54.4	-0.2323		-54.4	-0.0640952
-54.3	-0.3902		-54.3	-0.4169		-54.3	-0.327795		-54.3	-0.0165		-54.3	-0.3694		-54.3	-0.0281999		-54.3	-0.2305		-54.3	-0.0557998
-54.2	-0.3901		-54.2	-0.4206		-54.2	-0.317896		-54.2	-0.0115002		-54.2	-0.3749		-54.2	-0.0266999		-54.2	-0.2211		-54.2	-0.0633002
-54.1	-0.3849		-54.1	-0.418097		-54.1	-0.310096		-54.1	0.00660024		-54.1	-0.381499		-54.1	-0.0335999		-54.1	-0.232098		-54.1	-0.0626
-54	-0.378897		-54	-0.422198		-54	-0.315797		-54	0.00240325		-54	-0.379997		-54	-0.0382975		-54	-0.242499		-54	-0.0628936
-53.9	-0.374898		-53.9	-0.4254		-53.9	-0.313198		-53.9	0.00300443		-53.9	-0.3774		-53.9	-0.0393948		-53.9	-0.2561		-53.9	-0.0534938
-53.8	-0.3656		-53.8	-0.4356		-53.8	-0.320496		-53.8	0.00250008		-53.8	-0.3773		-53.8	-0.0289998		-53.8	-0.2661		-53.8	-0.0445998
-53.7	-0.359		-53.7	-0.4314		-53.7	-0.315999		-53.7	0.00140002		-53.7	-0.3681		-53.7	-0.0273002		-53.7	-0.2653		-53.7	-0.0449998
-53.6	-0.3644		-53.6	-0.436597		-53.6	-0.321694		-53.6	0.00560003		-53.6	-0.363397		-53.6	-0.0198999		-53.6	-0.273396		-53.6	-0.0418001
-53.5	-0.365596		-53.5	-0.439697		-53.5	-0.322197		-53.5	0.00360545		-53.5	-0.361497		-53.5	-0.0171966		-53.5	-0.271696		-53.5	-0.0474977
-53.4	-0.365197		-53.4	-0.4464		-53.4	-0.321798		-53.4	0.0141044		-53.4	-0.3659		-53.4	-0.0180965		-53.4	-0.2739		-53.4	-0.0496946
-53.3	-0.3633		-53.3	-0.4479		-53.3	-0.327296		-53.3	0.0152002		-53.3	-0.3723		-53.3	-0.0144001		-53.3	-0.2678		-53.3	-0.0454
-53.2	-0.3555		-53.2	-0.451		-53.2	-0.326296		-53.2	0.0151999		-53.2	-0.3866		-53.2	-0.0112001		-53.2	-0.2687		-53.2	-0.0401001
-53.1	-0.3534		-53.1	-0.454397		-53.1	-0.324794		-53.1	0.0141998		-53.1	-0.395597		-53.1	-0.00739991		-53.1	-0.272496		-53.1	-0.0310999
-53	-0.345995		-53	-0.459097		-53	-0.324996		-53	0.0139023		-53	-0.393297		-53	-0.00419778		-53	-0.271396		-53	-0.0242958
-52.9	-0.341196		-52.9	-0.4616		-52.9	-0.322497		-52.9	0.00340346		-52.9	-0.3956		-52.9	-0.00429516		-52.9	-0.2698		-52.9	-0.023596
-52.8	-0.3399		-52.8	-0.462		-52.8	-0.319698		-52.8	-0.00270007		-52.8	-0.3988		-52.8	-0.00199999		-52.8	-0.2662		-52.8	-0.0265002
-52.7	-0.3407		-52.7	-0.4663		-52.7	-0.324596		-52.7	-0.00559984		-52.7	-0.4075		-52.7	-0.000800183		-52.7	-0.2743		-52.7	-0.0165002
-52.6	-0.3386		-52.6	-0.469095		-52.6	-0.319591		-52.6	-0.00129998		-52.6	-0.408697		-52.6	-0.00200017		-52.6	-0.282397		-52.6	-0.0126999
-52.5	-0.338195		-52.5	-0.466796		-52.5	-0.308997		-52.5	-0.00539573		-52.5	-0.408497		-52.5	0.00510149		-52.5	-0.288197		-52.5	-0.0163978
-52.4	-0.331396		-52.4	-0.4687		-52.4	-0.314896		-52.4	-0.00609661		-52.4	-0.4107		-52.4	-0.00549581		-52.4	-0.2919		-52.4	-0.0212974
-52.3	-0.3299		-52.3	-0.4673		-52.3	-0.312098		-52.3	-0.0143001		-52.3	-0.4207		-52.3	-0.000799962		-52.3	-0.2904		-52.3	-0.0287998
-52.2	-0.3256		-52.2	-0.4662		-52.2	-0.314597		-52.2	-0.0135002		-52.2	-0.4228		-52.2	0.00340018		-52.2	-0.3021		-52.2	-0.0164001
-52.1	-0.3285		-52.1	-0.463198		-52.1	-0.308694		-52.1	-0.00459992		-52.1	-0.429996		-52.1	0.00520019		-52.1	-0.313197		-52.1	-0.0208002
-52	-0.328495		-52	-0.467798		-52	-0.305996		-52	-0.00249559		-52	-0.433098		-52	0.00290342		-52	-0.320296		-52	-0.00899795
-51.9	-0.320297		-51.9	-0.4763		-51.9	-0.302197		-51.9	0.00260305		-51.9	-0.4368		-51.9	0.00230331		-51.9	-0.3195		-51.9	-0.0136978
-51.8	-0.3183		-51.8	-0.4758		-51.8	-0.309096		-51.8	0.0123		-51.8	-0.4414		-51.8	0.00159992		-51.8	-0.3286		-51.8	-0.0182998
-51.7	-0.3126		-51.7	-0.4732		-51.7	-0.306097		-51.7	0.0184998		-51.7	-0.44		-51.7	0.00829986		-51.7	-0.3419		-51.7	-0.0283998
-51.6	-0.3019		-51.6	-0.477997		-51.6	-0.306596		-51.6	0.0255		-51.6	-0.437197		-51.6	0.00459996		-51.6	-0.345897		-51.6	-0.0336002
-51.5	-0.303695		-51.5	-0.486198		-51.5	-0.308996		-51.5	0.0278029		-51.5	-0.441497		-51.5	0.00340293		-51.5	-0.353496		-51.5	-0.0264991
-51.4	-0.292797		-51.4	-0.4938		-51.4	-0.308996		-51.4	0.0281033		-51.4	-0.4444		-51.4	0.000802065		-51.4	-0.359		-51.4	-0.0232975
-51.3	-0.2946		-51.3	-0.5015		-51.3	-0.307596		-51.3	0.0281002		-51.3	-0.4483		-51.3	0.000100196		-51.3	-0.3652		-51.3	-0.0156998
-51.2	-0.2924		-51.2	-0.5055		-51.2	-0.307896		-51.2	0.0267002		-51.2	-0.4519		-51.2	-0.00260011		-51.2	-0.3679		-51.2	-0.00279984
-51.1	-0.2916		-51.1	-0.503497		-51.1	-0.303391		-51.1	0.031		-51.1	-0.450597		-51.1	-0.00260002		-51.1	-0.370397		-51.1	-0.00140008
-51	-0.290397		-51	-0.505397		-51	-0.299697		-51	0.032803		-51	-0.456297		-51	0.0106036		-51	-0.376201		-51	0.00610262
-50.9	-0.290496		-50.9	-0.5103		-50.9	-0.301997		-50.9	0.031703		-50.9	-0.4577		-50.9	0.0186027		-50.9	-0.3923		-50.9	0.00640435
-50.8	-0.2858		-50.8	-0.5091		-50.8	-0.298297		-50.8	0.0310001		-50.8	-0.4579		-50.8	0.00779991		-50.8	-0.4007		-50.8	0.0174999
-50.7	-0.2852		-50.7	-0.5065		-50.7	-0.298997		-50.7	0.0361998		-50.7	-0.4568		-50.7	0.0132002		-50.7	-0.409		-50.7	0.0162002
-50.6	-0.2864		-50.6	-0.509998		-50.6	-0.300796		-50.6	0.0297		-50.6	-0.454998		-50.6	0.0170002		-50.6	-0.407591		-50.6	0.0363998
-50.5	-0.309001		-50.5	-0.524797		-50.5	-0.299498		-50.5	0.0335036		-50.5	-0.453806		-50.5	0.0238035		-50.5	-0.387898		-50.5	0.0211051
-50.4	-0.298098		-50.4	-0.5217		-50.4	-0.307097		-50.4	0.0341037		-50.4	-0.4568		-50.4	0.0224031		-50.4	-0.4091		-50.4	0.0353051
-50.3	-0.293		-50.3	-0.5301		-50.3	-0.309602		-50.3	0.0434002		-50.3	-0.4601		-50.3	0.0262002		-50.3	-0.4169		-50.3	0.0488999
-50.2	-0.2699		-50.2	-0.5023		-50.2	-0.3241		-50.2	0.0424999		-50.2	-0.4665		-50.2	0.0293999		-50.2	-0.4174		-50.2	0.0534998
-50.1	-0.2851		-50.1	-0.535699		-50.1	-0.331895		-50.1	0.0405999		-50.1	-0.472583		-50.1	0.0311		-50.1	-0.412597		-50.1	0.0624002
-50	-0.287997		-50	-0.544797		-50	-0.312199		-50	0.0384051		-50	-0.423795		-50	0.0334038		-50	-0.421698		-50	0.0692039
-49.9	-0.290098		-49.9	-0.5398		-49.9	-0.308496		-49.9	0.0513		-49.9	-0.4582		-49.9	0.0317033		-49.9	-0.4247		-49.9	0.0788056
-49.8	-0.2916		-49.8	-0.5408		-49.8	-0.305098		-49.8	0.0434998		-49.8	-0.4754		-49.8	0.0307999		-49.8	-0.4235		-49.8	0.0720999
-49.7	-0.287		-49.7	-0.5457		-49.7	-0.332699		-49.7	0.0531999		-49.7	-0.4804		-49.7	0.0348002		-49.7	-0.4239		-49.7	0.0731998
-49.6	-0.2818		-49.6	-0.543698		-49.6	-0.348975		-49.6	0.1117		-49.6	-0.484597		-49.6	0.0281998		-49.6	-0.427495		-49.6	0.0781001
-49.5	-0.290297		-49.5	-0.546898		-49.5	-0.320493		-49.5	0.136504		-49.5	-0.485595		-49.5	0.0249018		-49.5	-0.422196		-49.5	0.0832034
-49.4	-0.291097		-49.4	-0.5582		-49.4	-0.310096		-49.4	0.152102		-49.4	-0.4822		-49.4	0.0328019		-49.4	-0.4226		-49.4	0.0791035
-49.3	-0.2874		-49.3	-0.5626		-49.3	-0.305797		-49.3	0.0879001		-49.3	-0.483		-49.3	0.0335		-49.3	-0.4179		-49.3	0.0810002
-49.2	-0.2899		-49.2	-0.5597		-49.2	-0.314495		-49.2	0.0741		-49.2	-0.4919		-49.2	0.0366999		-49.2	-0.442		-49.2	0.0737998
-49.1	-0.2887		-49.1	-0.563398		-49.1	-0.30319		-49.1	0.0841998		-49.1	-0.498899		-49.1	0.0277002		-49.1	-0.451997		-49.1	0.0872
-49	-0.287698		-49	-0.569498		-49	-0.300397		-49	0.104402		-49	-0.506096		-49	0.0295028		-49	-0.439593		-49	0.0859053
-48.9	-0.285896		-48.9	-0.5688		-48.9	-0.298895		-48.9	0.105503		-48.9	-0.4962		-48.9	0.032003		-48.9	-0.4339		-48.9	0.0880062
-48.8	-0.2831		-48.8	-0.5737		-48.8	-0.292195		-48.8	0.1123		-48.8	-0.4994		-48.8	0.0304001		-48.8	-0.4358		-48.8	0.0917001
-48.7	-0.2833		-48.7	-0.5685		-48.7	-0.289997		-48.7	0.1326		-48.7	-0.4917		-48.7	0.0268		-48.7	-0.4411		-48.7	0.0840999
-48.6	-0.2882		-48.6	-0.575796		-48.6	-0.291777		-48.6	0.1178		-48.6	-0.462195		-48.6	0.0311		-48.6	-0.440298		-48.6	0.0801999
-48.5	-0.286297		-48.5	-0.590697		-48.5	-0.262693		-48.5	0.109007		-48.5	-0.467498		-48.5	0.0268028		-48.5	-0.4531		-48.5	0.0683073
-48.4	-0.287098		-48.4	-0.5745		-48.4	-0.275396		-48.4	0.123308		-48.4	-0.4738		-48.4	0.0270018		-48.4	-0.4647		-48.4	0.0781006
-48.3	-0.289		-48.3	-0.5781		-48.3	-0.250794		-48.3	0.1311		-48.3	-0.5113		-48.3	0.0215998		-48.3	-0.4643		-48.3	0.0599001
-48.2	-0.2916		-48.2	-0.6065		-48.2	-0.247303		-48.2	0.1283		-48.2	-0.5177		-48.2	0.0211999		-48.2	-0.4635		-48.2	0.0659998
-48.1	-0.2917		-48.1	-0.595202		-48.1	-0.257895		-48.1	0.108		-48.1	-0.514194		-48.1	0.0181		-48.1	-0.444496		-48.1	0.0425
-48	-0.291598		-48	-0.613697		-48	-0.265896		-48	0.0655146		-48	-0.5072		-48	0.0196063		-48	-0.441995		-48	0.0153051
-47.9	-0.290697		-47.9	-0.6162		-47.9	-0.267995		-47.9	0.146506		-47.9	-0.5183		-47.9	0.0269086		-47.9	-0.4312		-47.9	0.0163028
-47.8	-0.2845		-47.8	-0.6164		-47.8	-0.261394		-47.8	0.1389		-47.8	-0.5186		-47.8	0.0483001		-47.8	-0.432		-47.8	0.00759982
-47.7	-0.2716		-47.7	-0.6294		-47.7	-0.257194		-47.7	0.1239		-47.7	-0.5224		-47.7	0.0660001		-47.7	-0.4263		-47.7	0.0110002
-47.6	-0.2926		-47.6	-0.639994		-47.6	-0.248693		-47.6	0.1237		-47.6	-0.529775		-47.6	0.0797998		-47.6	-0.420698		-47.6	0.0201999
-47.5	-0.290014		-47.5	-0.627598		-47.5	-0.245695		-47.5	0.217281		-47.5	-0.472826		-47.5	0.0849063		-47.5	-0.428301		-47.5	0.0243034
-47.4	-0.348989		-47.4	-0.6144		-47.4	-0.235896		-47.4	0.136899		-47.4	-0.5765		-47.4	0.0898016		-47.4	-0.4469		-47.4	0.0281018
-47.3	-0.3372		-47.3	-0.6072		-47.3	-0.232697		-47.3	0.0339002		-47.3	-0.5608		-47.3	0.0715998		-47.3	-0.4622		-47.3	0.0248
-47.2	-0.42		-47.2	-0.5971		-47.2	-0.246697		-47.2	0.1279		-47.2	-0.5481		-47.2	0.0765002		-47.2	-0.4381		-47.2	0.0262
-47.1	-0.441		-47.1	-0.542095		-47.1	-0.246305		-47.1	0.1472		-47.1	-0.513593		-47.1	0.0951001		-47.1	-0.429701		-47.1	0.0164998
-47	-0.391696		-47	-0.518797		-47	-0.280703		-47	0.122189		-47	-0.5145		-47	0.0884942		-47	-0.431405		-47	0.0205964
-46.9	-0.396301		-46.9	-0.5148		-46.9	-0.300897		-46.9	0.092702		-46.9	-0.544		-46.9	0.044698		-46.9	-0.4635		-46.9	0.0112044
-46.8	-0.4035		-46.8	-0.5219		-46.8	-0.304893		-46.8	0.0918001		-46.8	-0.5797		-46.8	0.0317998		-46.8	-0.4569		-46.8	0.0387001
-46.7	-0.386		-46.7	-0.5134		-46.7	-0.2887		-46.7	0.1224		-46.7	-0.5762		-46.7	0.0263999		-46.7	-0.4603		-46.7	0.0389999
-46.6	-0.3724		-46.6	-0.498809		-46.6	-0.290302		-46.6	0.1272		-46.6	-0.582824		-46.6	0.0241		-46.6	-0.499508		-46.6	0.0568001
-46.5	-0.371202		-46.5	-0.555515		-46.5	-0.292001		-46.5	0.0941516		-46.5	-0.651458		-46.5	0.00599278		-46.5	-0.51341		-46.5	0.0643917
-46.4	-0.344407		-46.4	-0.6013		-46.4	-0.2973		-46.4	-0.0230078		-46.4	-0.7931		-46.4	-0.00280991		-46.4	-0.5335		-46.4	0.0467943
-46.3	-0.3335		-46.3	-0.6314		-46.3	-0.288202		-46.3	-0.012		-46.3	-0.8561		-46.3	-0.0212002		-46.3	-0.5575		-46.3	0.0223998
-46.2	-0.3172		-46.2	-0.6991		-46.2	-0.279204		-46.2	0.0382999		-46.2	-0.911		-46.2	-0.0376		-46.2	-0.5753		-46.2	0.0131998
-46.1	-0.2996		-46.1	-0.725115		-46.1	-0.288511		-46.1	0.1809		-46.1	-0.805511		-46.1	-0.0460998		-46.1	-0.583409		-46.1	0.0129001
-46	-0.217216		-46	-0.752417		-46	-0.296007		-46	0.131297		-46	-0.774293		-46	-0.057413		-46	-0.600215		-46	0.00739054
-45.9	-0.176306		-45.9	-0.7912		-45.9	-0.322707		-45.9	0.141988		-45.9	-0.7324		-45.9	-0.0747119		-45.9	-0.6325		-45.9	-0.00890837
-45.8	-0.1575		-45.8	-0.7757		-45.8	-0.324904		-45.8	0.1031		-45.8	-0.6983		-45.8	-0.0731998		-45.8	-0.6779		-45.8	-0.0135998
-45.7	-0.128		-45.7	-0.7342		-45.7	-0.324508		-45.7	0.0721999		-45.7	-0.6725		-45.7	-0.1215		-45.7	-0.6853		-45.7	-0.0235002
-45.6	-0.1705		-45.6	-0.71991		-45.6	-0.333806		-45.6	0.0649999		-45.6	-0.72441		-45.6	-0.1328		-45.6	-0.690704		-45.6	-0.0295002
-45.5	-0.219907		-45.5	-0.775112		-45.5	-0.328204		-45.5	0.0815894		-45.5	-0.719		-45.5	-0.128714		-45.5	-0.665196		-45.5	-0.0330116
-45.4	-0.234706		-45.4	-0.7466		-45.4	-0.335301		-45.4	0.0526951		-45.4	-0.6555		-45.4	-0.130515		-45.4	-0.6537		-45.4	-0.0517086
-45.3	-0.2464		-45.3	-0.7203		-45.3	-0.3313		-45.3	0.0718998		-45.3	-0.6304		-45.3	-0.1334		-45.3	-0.6277		-45.3	-0.0664998
-45.2	-0.2579		-45.2	-0.6764		-45.2	-0.316105		-45.2	0.0878999		-45.2	-0.5834		-45.2	-0.1374		-45.2	-0.5794		-45.2	-0.0986
-45.1	-0.291		-45.1	-0.6162		-45.1	-0.301006		-45.1	0.1034		-45.1	-0.585595		-45.1	-0.1422		-45.1	-0.552996		-45.1	-0.1165
-45	-0.284601		-45	-0.5619		-45	-0.292602		-45	0.124798		-45	-0.546599		-45	-0.171904		-45	-0.511501		-45	-0.119801
-44.9	-0.277907		-44.9	-0.5797		-44.9	-0.278503		-44.9	0.118307		-44.9	-0.5589		-44.9	-0.20668		-44.9	-0.4786		-44.9	-0.112195
-44.8	-0.2636		-44.8	-0.5219		-44.8	-0.287707		-44.8	0.1757		-44.8	-0.5191		-44.8	-0.1627		-44.8	-0.4519		-44.8	-0.0960999
-44.7	-0.2253		-44.7	-0.5255		-44.7	-0.312293		-44.7	0.1213		-44.7	-0.517		-44.7	-0.1068		-44.7	-0.4586		-44.7	-0.0524
-44.6	-0.1981		-44.6	-0.5166		-44.6	-0.293398		-44.6	0.1284		-44.6	-0.5364		-44.6	-0.0537		-44.6	-0.477598		-44.6	-0.0380998
-44.5	-0.229605		-44.5	-0.520696		-44.5	-0.292407		-44.5	0.163197		-44.5	-0.566098		-44.5	-0.117603		-44.5	-0.495196		-44.5	-0.0321021
-44.4	-0.230704		-44.4	-0.5309		-44.4	-0.299199		-44.4	0.105702		-44.4	-0.5491		-44.4	-0.1016		-44.4	-0.469		-44.4	-0.0273037
-44.3	-0.2375		-44.3	-0.5084		-44.3	-0.296402		-44.3	0.1099		-44.3	-0.545		-44.3	-0.0861998		-44.3	-0.4612		-44.3	-0.0243001
-44.2	-0.2323		-44.2	-0.4999		-44.2	-0.296804		-44.2	0.1121		-44.2	-0.5179		-44.2	-0.0787002		-44.2	-0.4656		-44.2	-0.0226002
-44.1	-0.2393		-44.1	-0.486497		-44.1	-0.299897		-44.1	0.123		-44.1	-0.503001		-44.1	-0.0675998		-44.1	-0.448099		-44.1	-0.0155001
-44	-0.2453		-44	-0.458499		-44	-0.289797		-44	0.128602		-44	-0.493197		-44	-0.058604		-44	-0.434096		-44	0.00309535
-43.9	-0.240001		-43.9	-0.4512		-43.9	-0.279898		-43.9	0.1389		-43.9	-0.4749		-43.9	-0.0736089		-43.9	-0.4141		-43.9	-0.0013977
-43.8	-0.2442		-43.8	-0.4348		-43.8	-0.275301		-43.8	0.1342		-43.8	-0.4801		-43.8	-0.0996		-43.8	-0.4185		-43.8	0.00789982
-43.7	-0.1829		-43.7	-0.4156		-43.7	-0.276905		-43.7	0.1589		-43.7	-0.474		-43.7	-0.0534998		-43.7	-0.415		-43.7	-0.0191001
-43.6	-0.1697		-43.6	-0.424602		-43.6	-0.305693		-43.6	0.1436		-43.6	-0.488799		-43.6	-0.0369998		-43.6	-0.3818		-43.6	0.0115001
-43.5	-0.146892		-43.5	-0.435102		-43.5	-0.293597		-43.5	0.118805		-43.5	-0.509895		-43.5	-0.0665986		-43.5	-0.393798		-43.5	-0.00820084
-43.4	-0.144202		-43.4	-0.4415		-43.4	-0.300795		-43.4	0.110671		-43.4	-0.5174		-43.4	-0.0736988		-43.4	-0.4059		-43.4	-0.0140095
-43.3	-0.1705		-43.3	-0.4524		-43.3	-0.298105		-43.3	0.0506002		-43.3	-0.5844		-43.3	-0.0644001		-43.3	-0.3751		-43.3	-0.0492002
-43.2	-0.153		-43.2	-0.4276		-43.2	-0.337892		-43.2	-0.0281998		-43.2	-0.5955		-43.2	-0.1967		-43.2	-0.3554		-43.2	-0.0382999
-43.1	-0.1192		-43.1	-0.400308		-43.1	-0.308272		-43.1	-0.1141		-43.1	-0.605418		-43.1	-0.5032		-43.1	-0.318804		-43.1	0.0382999
-43	-0.41405		-43	-0.420006		-43	-0.254904		-43	-0.189943		-43	-0.710244		-43	-0.0139747		-43	-0.348685		-43	-0.192365
-42.9	-0.745301		-42.9	-0.7994		-42.9	-0.2826		-42.9	-0.264972		-42.9	-1.5621		-42.9	0.305814		-42.9	-0.3163		-42.9	-0.788302
-42.8	0.559		-42.8	0.1469		-42.8	-0.278381		-42.8	1.2192		-42.8	0.1055		-42.8	0.00780001		-42.8	-0.7216		-42.8	0.417
-42.7	-0.1021		-42.7	1.3427		-42.7	-0.205538		-42.7	1.5408		-42.7	-0.3256		-42.7	-0.0492998		-42.7	1.0466		-42.7	1.0452
-42.6	0.1717		-42.6	-3.11905		-42.6	-0.342458		-42.6	0.1363		-42.6	-0.370137		-42.6	0.3007		-42.6	-2.6036		-42.6	0.542
-42.5	-0.619991		-42.5	-2.23661		-42.5	-0.707922		-42.5	-0.448238		-42.5	-1.41518		-42.5	0.208737		-42.5	-1.38431		-42.5	0.07626
-42.4	-0.329202		-42.4	1.6041		-42.4	0.679176		-42.4	0.568833		-42.4	1.1966		-42.4	0.545826		-42.4	1.5332		-42.4	1.12797
-42.3	0.0774002		-42.3	-1.7188		-42.3	-0.384474		-42.3	-0.2339		-42.3	-1.8801		-42.3	-0.2846		-42.3	-1.5564		-42.3	-0.1056
-42.2	-1.4435		-42.2	-0.5346		-42.2	0.059929		-42.2	-2.1241		-42.2	-0.6546		-42.2	-1.2232		-42.2	-0.3615		-42.2	-1.9469
-42.1	-0.6091		-42.1	-0.566		-42.1	-0.87976		-42.1	-0.2517		-42.1	-0.519413		-42.1	-0.0370998		-42.1	-0.418		-42.1	-0.2273
-42	-0.237611		-42	-0.757387		-42	0.766422		-42	-0.0481837		-42	-0.340098		-42	-0.158189		-42	-0.307804		-42	-0.174369
-41.9	-0.373294		-41.9	-0.6282		-41.9	-0.99879		-41.9	-0.0795048		-41.9	-0.4085		-41.9	-0.229189		-41.9	-0.2799		-41.9	0.0577908
-41.8	-0.336		-41.8	-0.5681		-41.8	-0.535572		-41.8	-0.148		-41.8	-0.4224		-41.8	-0.2091		-41.8	-0.2175		-41.8	-0.0220999
-41.7	-0.3486		-41.7	-0.5416		-41.7	-0.449495		-41.7	-0.1599		-41.7	-0.414		-41.7	-0.237		-41.7	-0.2089		-41.7	-0.0603002
-41.6	-0.3042		-41.6	-0.495883		-41.6	-0.495695		-41.6	-0.1046		-41.6	-0.401297		-41.6	-0.2157		-41.6	-0.214393		-41.6	-0.0534999
-41.5	-0.281894		-41.5	-0.451891		-41.5	-0.39229		-41.5	-0.0893982		-41.5	-0.422196		-41.5	-0.196294		-41.5	-0.210501		-41.5	-0.0565997
-41.4	-0.262895		-41.4	-0.4148		-41.4	-0.33289		-41.4	-0.102198		-41.4	-0.4322		-41.4	-0.187091		-41.4	-0.2709		-41.4	-0.0790923
-41.3	-0.2427		-41.3	-0.4238		-41.3	-0.329397		-41.3	-0.0896001		-41.3	-0.4134		-41.3	-0.1669		-41.3	-0.28		-41.3	-0.0556999
-41.2	-0.2516		-41.2	-0.4088		-41.2	-0.368896		-41.2	-0.0652999		-41.2	-0.4184		-41.2	-0.1359		-41.2	-0.2626		-41.2	-0.0279002
-41.1	-0.2537		-41.1	-0.396694		-41.1	-0.371784		-41.1	-0.0646998		-41.1	-0.430498		-41.1	-0.1374		-41.1	-0.257195		-41.1	-0.0321998
-41	-0.265296		-41	-0.400395		-41	-0.343193		-41	-0.071295		-41	-0.423789		-41	-0.139695		-41	-0.269095		-41	-0.0307935
-40.9	-0.278593		-40.9	-0.4048		-40.9	-0.327791		-40.9	-0.0605977		-40.9	-0.3976		-40.9	-0.155195		-40.9	-0.2825		-40.9	-0.0239984
-40.8	-0.2827		-40.8	-0.4113		-40.8	-0.315593		-40.8	-0.0656002		-40.8	-0.3879		-40.8	-0.1513		-40.8	-0.2885		-40.8	-0.0369998
-40.7	-0.2811		-40.7	-0.4326		-40.7	-0.305593		-40.7	-0.0770002		-40.7	-0.3811		-40.7	-0.1471		-40.7	-0.2781		-40.7	-0.0274998
-40.6	-0.2869		-40.6	-0.426992		-40.6	-0.307185		-40.6	-0.0770001		-40.6	-0.373294		-40.6	-0.1498		-40.6	-0.272591		-40.6	-0.0218002
-40.5	-0.295093		-40.5	-0.419995		-40.5	-0.299291		-40.5	-0.0770984		-40.5	-0.374496		-40.5	-0.143293		-40.5	-0.273692		-40.5	-0.0177936
-40.4	-0.289291		-40.4	-0.4224		-40.4	-0.288092		-40.4	-0.0809936		-40.4	-0.3782		-40.4	-0.145494		-40.4	-0.2683		-40.4	-0.0158946
-40.3	-0.2755		-40.3	-0.42		-40.3	-0.288093		-40.3	-0.0709999		-40.3	-0.3726		-40.3	-0.1404		-40.3	-0.267		-40.3	-0.00849991
-40.2	-0.2658		-40.2	-0.4233		-40.2	-0.276596		-40.2	-0.0663001		-40.2	-0.3573		-40.2	-0.1338		-40.2	-0.2744		-40.2	-0.00460008
-40.1	-0.2694		-40.1	-0.420193		-40.1	-0.281288		-40.1	-0.0659999		-40.1	-0.354692		-40.1	-0.1271		-40.1	-0.279395		-40.1	-0.019
-40	-0.246892		-40	-0.416696		-40	-0.271991		-40	-0.0372903		-40	-0.347195		-40	-0.136994		-40	-0.269894		-40	-0.00729366
-39.9	-0.238189		-39.9	-0.4209		-39.9	-0.261694		-39.9	-0.013095		-39.9	-0.3457		-39.9	-0.145196		-39.9	-0.2517		-39.9	-0.00379178
-39.8	-0.2227		-39.8	-0.4231		-39.8	-0.260395		-39.8	-0.0207002		-39.8	-0.3462		-39.8	-0.1497		-39.8	-0.2513		-39.8	-0.00740006
-39.7	-0.2426		-39.7	-0.4334		-39.7	-0.255993		-39.7	-0.0367		-39.7	-0.3415		-39.7	-0.1406		-39.7	-0.2567		-39.7	-0.0215002
-39.6	-0.232		-39.6	-0.464897		-39.6	-0.243695		-39.6	-0.0319		-39.6	-0.337991		-39.6	-0.1294		-39.6	-0.226912		-39.6	-0.0248001
-39.5	-0.230493		-39.5	-0.453596		-39.5	-0.25629		-39.5	-0.0271991		-39.5	-0.322488		-39.5	-0.130095		-39.5	-0.272487		-39.5	-0.0383942
-39.4	-0.236892		-39.4	-0.4626		-39.4	-0.257693		-39.4	-0.0104088		-39.4	-0.2887		-39.4	-0.133095		-39.4	-0.2337		-39.4	-0.0145965
-39.3	-0.2374		-39.3	-0.4589		-39.3	-0.277895		-39.3	-0.0495998		-39.3	-0.2149		-39.3	-0.1332		-39.3	-0.2038		-39.3	-0.0191998
-39.2	-0.2326		-39.2	-0.4664		-39.2	-0.27349		-39.2	-0.0484999		-39.2	-0.2389		-39.2	-0.1408		-39.2	-0.216		-39.2	-0.0220999
-39.1	-0.2282		-39.1	-0.482195		-39.1	-0.247687		-39.1	-0.0454998		-39.1	-0.301775		-39.1	-0.1401		-39.1	-0.231793		-39.1	-0.0197
-39	-0.215291		-39	-0.485297		-39	-0.206393		-39	-0.0414949		-39	-0.235715		-39	-0.132792		-39	-0.213394		-39	-0.0264919
-38.9	-0.204595		-38.9	-0.4966		-38.9	-0.198992		-38.9	-0.0410946		-38.9	-0.2986		-38.9	-0.119295		-38.9	-0.1938		-38.9	-0.016299
-38.8	-0.1966		-38.8	-0.4805		-38.8	-0.188096		-38.8	-0.0390998		-38.8	-0.3107		-38.8	-0.1253		-38.8	-0.1981		-38.8	-0.0325998
-38.7	-0.1908		-38.7	-0.4727		-38.7	-0.196292		-38.7	-0.0323002		-38.7	-0.3091		-38.7	-0.1251		-38.7	-0.1836		-38.7	-0.0319
-38.6	-0.1738		-38.6	-0.487788		-38.6	-0.176895		-38.6	-0.0391998		-38.6	-0.294394		-38.6	-0.1174		-38.6	-0.130606		-38.6	-0.0429002
-38.5	-0.155097		-38.5	-0.466107		-38.5	-0.183797		-38.5	-0.0221058		-38.5	-0.282697		-38.5	-0.126804		-38.5	-0.160911		-38.5	-0.049209
-38.4	-0.157294		-38.4	-0.5051		-38.4	-0.175397		-38.4	-0.0372256		-38.4	-0.3115		-38.4	-0.134398		-38.4	-0.2293		-38.4	-0.0827252
-38.3	-0.1488		-38.3	-0.5821		-38.3	-0.163296		-38.3	-0.1256		-38.3	-0.2381		-38.3	-0.1355		-38.3	-0.344		-38.3	-0.1472
-38.2	-0.2297		-38.2	-0.6629		-38.2	-0.18369		-38.2	-0.165		-38.2	-0.5006		-38.2	-0.1737		-38.2	-0.3322		-38.2	-0.1323
-38.1	-0.3637		-38.1	-0.646008		-38.1	-0.162305		-38.1	-0.1946		-38.1	-0.78637		-38.1	-0.2009		-38.1	-0.259299		-38.1	-0.283
-38	-0.295284		-38	-0.545737		-38	-0.169805		-38	-0.310789		-38	0.276869		-38	-0.223901		-38	-0.190696		-38	-0.306569
-37.9	-0.213526		-37.9	-0.3328		-37.9	-0.151023		-37.9	0.212873		-37.9	-0.3785		-37.9	-0.152461		-37.9	-0.1825		-37.9	-0.19621
-37.8	0.0833999		-37.8	-0.3422		-37.8	-0.151959		-37.8	0.1652		-37.8	-0.4933		-37.8	-0.0182999		-37.8	-0.1248		-37.8	0.0812001
-37.7	0.0757002		-37.7	-0.5281		-37.7	-0.291416		-37.7	0.0825002		-37.7	-0.2184		-37.7	0.1015		-37.7	-0.2415		-37.7	0.1781
-37.6	0.00379989		-37.6	-0.380359		-37.6	-0.140394		-37.6	0.0837998		-37.6	-0.2511		-37.6	0.1147		-37.6	-0.254492		-37.6	0.1853
-37.5	-0.143775		-37.5	-0.328591		-37.5	-0.111123		-37.5	0.33111		-37.5	-0.434181		-37.5	0.0720227		-37.5	-0.282081		-37.5	0.0793247
-37.4	-0.100063		-37.4	-0.4037		-37.4	0.0777262		-37.4	0.258927		-37.4	-0.518		-37.4	0.00632765		-37.4	-0.2913		-37.4	-0.0694808
-37.3	-0.0301		-37.3	-0.4598		-37.3	-0.147072		-37.3	0.2009		-37.3	-0.4833		-37.3	0.00360014		-37.3	-0.309		-37.3	-0.138
-37.2	-0.1391		-37.2	-0.4469		-37.2	-0.178377		-37.2	0.1499		-37.2	-0.5696		-37.2	-0.00579998		-37.2	-0.3012		-37.2	-0.2255
-37.1	-0.1878		-37.1	-0.539211		-37.1	-0.2621		-37.1	0.1452		-37.1	-0.614491		-37.1	-0.1232		-37.1	-0.319198		-37.1	-0.1716
-37	-0.0813974		-37	-0.562794		-37	-0.179695		-37	0.038729		-37	-0.530693		-37	-0.129997		-37	-0.339282		-37	-0.200491
-36.9	-0.118411		-36.9	-0.4838		-36.9	-0.256807		-36.9	0.0269952		-36.9	-0.4909		-36.9	-0.175509		-36.9	-0.3149		-36.9	-0.212891
-36.8	-0.2341		-36.8	-0.5226		-36.8	-0.322091		-36.8	-0.0423999		-36.8	-0.4835		-36.8	-0.225		-36.8	-0.3075		-36.8	-0.252
-36.7	-0.2115		-36.7	-0.5424		-36.7	-0.277779		-36.7	0.00919993		-36.7	-0.5072		-36.7	-0.1839		-36.7	-0.3127		-36.7	-0.2345
-36.6	-0.1758		-36.6	-0.527295		-36.6	-0.245098		-36.6	0.0406		-36.6	-0.479397		-36.6	-0.1806		-36.6	-0.293706		-36.6	-0.2223
-36.5	-0.167899		-36.5	-0.507197		-36.5	-0.246397		-36.5	0.0249034		-36.5	-0.491598		-36.5	-0.156102		-36.5	-0.281406		-36.5	-0.258609
-36.4	-0.149603		-36.4	-0.4996		-36.4	-0.22051		-36.4	0.0181049		-36.4	-0.4847		-36.4	-0.1306		-36.4	-0.3168		-36.4	-0.243604
-36.3	-0.1482		-36.3	-0.5095		-36.3	-0.260398		-36.3	0.0488		-36.3	-0.4697		-36.3	-0.1366		-36.3	-0.2748		-36.3	-0.2414
-36.2	-0.1501		-36.2	-0.4954		-36.2	-0.221099		-36.2	0.0373001		-36.2	-0.4711		-36.2	-0.128		-36.2	-0.2634		-36.2	-0.2625
-36.1	-0.158		-36.1	-0.485297		-36.1	-0.206899		-36.1	0.0263		-36.1	-0.448398		-36.1	-0.1367		-36.1	-0.289097		-36.1	-0.2768
-36	-0.145198		-36	-0.479098		-36	-0.219996		-36	0.0358036		-36	-0.464298		-36	-0.135697		-36	-0.282296		-36	-0.2431
-35.9	-0.149699		-35.9	-0.4815		-35.9	-0.231698		-35.9	0.0381036		-35.9	-0.4658		-35.9	-0.131198		-35.9	-0.2594		-35.9	-0.241596
-35.8	-0.1641		-35.8	-0.47		-35.8	-0.209		-35.8	0.0514999		-35.8	-0.4622		-35.8	-0.1344		-35.8	-0.2564		-35.8	-0.2297
-35.7	-0.1623		-35.7	-0.4708		-35.7	-0.216903		-35.7	0.0526999		-35.7	-0.4701		-35.7	-0.1276		-35.7	-0.2626		-35.7	-0.2164
-35.6	-0.167		-35.6	-0.484299		-35.6	-0.25629		-35.6	0.053		-35.6	-0.475197		-35.6	-0.1241		-35.6	-0.274096		-35.6	-0.2109
-35.5	-0.164197		-35.5	-0.491397		-35.5	-0.246393		-35.5	0.0465055		-35.5	-0.472998		-35.5	-0.1271		-35.5	-0.258495		-35.5	-0.201698
-35.4	-0.156498		-35.4	-0.4855		-35.4	-0.233498		-35.4	0.0627045		-35.4	-0.4738		-35.4	-0.131898		-35.4	-0.2518		-35.4	-0.1925
-35.3	-0.1534		-35.3	-0.4869		-35.3	-0.226		-35.3	0.0573		-35.3	-0.4642		-35.3	-0.1357		-35.3	-0.2595		-35.3	-0.1953
-35.2	-0.1451		-35.2	-0.488		-35.2	-0.237599		-35.2	0.0642001		-35.2	-0.468		-35.2	-0.1289		-35.2	-0.2563		-35.2	-0.1862
-35.1	-0.1461		-35.1	-0.484796		-35.1	-0.234188		-35.1	0.0528		-35.1	-0.455995		-35.1	-0.1172		-35.1	-0.248096		-35.1	-0.1998
-35	-0.157298		-35	-0.482098		-35	-0.219596		-35	0.0532031		-35	-0.443295		-35	-0.116596		-35	-0.2389		-35	-0.197299
-34.9	-0.160895		-34.9	-0.4804		-34.9	-0.217698		-34.9	0.0568041		-34.9	-0.4418		-34.9	-0.113397		-34.9	-0.2513		-34.9	-0.216498
-34.8	-0.1569		-34.8	-0.4804		-34.8	-0.219399		-34.8	0.064		-34.8	-0.4404		-34.8	-0.1134		-34.8	-0.244		-34.8	-0.2183
-34.7	-0.1594		-34.7	-0.4817		-34.7	-0.224597		-34.7	0.069		-34.7	-0.4458		-34.7	-0.1239		-34.7	-0.2418		-34.7	-0.2235
-34.6	-0.1572		-34.6	-0.473997		-34.6	-0.226093		-34.6	0.0661001		-34.6	-0.440593		-34.6	-0.1278		-34.6	-0.246499		-34.6	-0.2256
-34.5	-0.146594		-34.5	-0.475699		-34.5	-0.229094		-34.5	0.0720041		-34.5	-0.430896		-34.5	-0.126296		-34.5	-0.256897		-34.5	-0.219994
-34.4	-0.137395		-34.4	-0.4855		-34.4	-0.222197		-34.4	0.0779031		-34.4	-0.432		-34.4	-0.127198		-34.4	-0.2662		-34.4	-0.197595
-34.3	-0.1339		-34.3	-0.4823		-34.3	-0.231496		-34.3	0.0785		-34.3	-0.4282		-34.3	-0.1375		-34.3	-0.2676		-34.3	-0.1874
-34.2	-0.1353		-34.2	-0.4764		-34.2	-0.225497		-34.2	0.0786		-34.2	-0.4154		-34.2	-0.1392		-34.2	-0.2648		-34.2	-0.1855
-34.1	-0.1361		-34.1	-0.472897		-34.1	-0.226897		-34.1	0.0758		-34.1	-0.416398		-34.1	-0.1361		-34.1	-0.258097		-34.1	-0.1881
-34	-0.138995		-34	-0.470596		-34	-0.230498		-34	0.0690042		-34	-0.421099		-34	-0.137296		-34	-0.255497		-34	-0.205696
-33.9	-0.138295		-33.9	-0.4664		-33.9	-0.235097		-33.9	0.0696043		-33.9	-0.4245		-33.9	-0.130895		-33.9	-0.2586		-33.9	-0.209295
-33.8	-0.1391		-33.8	-0.4615		-33.8	-0.245094		-33.8	0.0689999		-33.8	-0.4211		-33.8	-0.1259		-33.8	-0.2593		-33.8	-0.2082
-33.7	-0.1416		-33.7	-0.4566		-33.7	-0.241293		-33.7	0.0657		-33.7	-0.4157		-33.7	-0.116		-33.7	-0.2574		-33.7	-0.207
-33.6	-0.1437		-33.6	-0.458296		-33.6	-0.235889		-33.6	0.0639		-33.6	-0.414996		-33.6	-0.108		-33.6	-0.248196		-33.6	-0.2063
-33.5	-0.143294		-33.5	-0.453695		-33.5	-0.224094		-33.5	0.0626036		-33.5	-0.415696		-33.5	-0.104096		-33.5	-0.243597		-33.5	-0.201596
-33.4	-0.134695		-33.4	-0.4464		-33.4	-0.215496		-33.4	0.0645035		-33.4	-0.4113		-33.4	-0.105394		-33.4	-0.246		-33.4	-0.199097
-33.3	-0.1281		-33.3	-0.4412		-33.3	-0.210796		-33.3	0.0666		-33.3	-0.4057		-33.3	-0.1007		-33.3	-0.2414		-33.3	-0.1963
-33.2	-0.1269		-33.2	-0.4345		-33.2	-0.215796		-33.2	0.069		-33.2	-0.4023		-33.2	-0.0971001		-33.2	-0.2428		-33.2	-0.1887
-33.1	-0.1403		-33.1	-0.432897		-33.1	-0.217491		-33.1	0.0723		-33.1	-0.400395		-33.1	-0.0944999		-33.1	-0.246696		-33.1	-0.1803
-33	-0.140494		-33	-0.434096		-33	-0.218994		-33	0.0740042		-33	-0.392695		-33	-0.0910972		-33	-0.243796		-33	-0.185799
-32.9	-0.139694		-32.9	-0.4309		-32.9	-0.210894		-32.9	0.0721044		-32.9	-0.3877		-32.9	-0.0948959		-32.9	-0.24		-32.9	-0.196799
-32.8	-0.1385		-32.8	-0.4284		-32.8	-0.205496		-32.8	0.073		-32.8	-0.384		-32.8	-0.0928001		-32.8	-0.2382		-32.8	-0.2118
-32.7	-0.1435		-32.7	-0.4295		-32.7	-0.208897		-32.7	0.0793		-32.7	-0.3794		-32.7	-0.0935001		-32.7	-0.2337		-32.7	-0.221
-32.6	-0.142		-32.6	-0.425295		-32.6	-0.211695		-32.6	0.0802		-32.6	-0.375396		-32.6	-0.0886001		-32.6	-0.230096		-32.6	-0.2172
-32.5	-0.136493		-32.5	-0.414297		-32.5	-0.217097		-32.5	0.0780037		-32.5	-0.376396		-32.5	-0.0871949		-32.5	-0.228097		-32.5	-0.216096
-32.4	-0.130095		-32.4	-0.4131		-32.4	-0.219997		-32.4	0.0781041		-32.4	-0.3751		-32.4	-0.0901948		-32.4	-0.2293		-32.4	-0.219296
-32.3	-0.1287		-32.3	-0.4148		-32.3	-0.215197		-32.3	0.0798001		-32.3	-0.373		-32.3	-0.0877999		-32.3	-0.2387		-32.3	-0.226
-32.2	-0.1277		-32.2	-0.4165		-32.2	-0.210695		-32.2	0.0865		-32.2	-0.3686		-32.2	-0.0825001		-32.2	-0.2368		-32.2	-0.2301
-32.1	-0.1249		-32.1	-0.416395		-32.1	-0.20499		-32.1	0.0846999		-32.1	-0.369497		-32.1	-0.0784001		-32.1	-0.236997		-32.1	-0.2291
-32	-0.118296		-32	-0.410094		-32	-0.203694		-32	0.0852037		-32	-0.368295		-32	-0.0739955		-32	-0.238495		-32	-0.221396
-31.9	-0.116496		-31.9	-0.4019		-31.9	-0.197094		-31.9	0.0856029		-31.9	-0.3621		-31.9	-0.0728971		-31.9	-0.2339		-31.9	-0.217097
-31.8	-0.1154		-31.8	-0.3994		-31.8	-0.192694		-31.8	0.0855001		-31.8	-0.3588		-31.8	-0.0732001		-31.8	-0.2434		-31.8	-0.2166
-31.7	-0.1185		-31.7	-0.3961		-31.7	-0.191597		-31.7	0.0837001		-31.7	-0.3546		-31.7	-0.0743		-31.7	-0.2453		-31.7	-0.2177
-31.6	-0.1261		-31.6	-0.390996		-31.6	-0.195991		-31.6	0.0815001		-31.6	-0.351195		-31.6	-0.0756		-31.6	-0.241997		-31.6	-0.2131
-31.5	-0.127399		-31.5	-0.388196		-31.5	-0.192399		-31.5	0.0806032		-31.5	-0.344894		-31.5	-0.0726968		-31.5	-0.240596		-31.5	-0.208099
-31.4	-0.1308		-31.4	-0.3861		-31.4	-0.203198		-31.4	0.0777034		-31.4	-0.3373		-31.4	-0.0687995		-31.4	-0.2363		-31.4	-0.215099
-31.3	-0.1337		-31.3	-0.3836		-31.3	-0.212496		-31.3	0.0766001		-31.3	-0.3362		-31.3	-0.0728		-31.3	-0.2327		-31.3	-0.2206
-31.2	-0.1399		-31.2	-0.3777		-31.2	-0.211096		-31.2	0.0746001		-31.2	-0.3327		-31.2	-0.0747001		-31.2	-0.2287		-31.2	-0.2267
-31.1	-0.1421		-31.1	-0.376894		-31.1	-0.202089		-31.1	0.0724999		-31.1	-0.330896		-31.1	-0.0706		-31.1	-0.218196		-31.1	-0.2301
-31	-0.143495		-31	-0.367696		-31	-0.198693		-31	0.0686028		-31	-0.328496		-31	-0.0732984		-31	-0.212096		-31	-0.222795
-30.9	-0.142696		-30.9	-0.3658		-30.9	-0.183693		-30.9	0.0649022		-30.9	-0.3307		-30.9	-0.0730974		-30.9	-0.2067		-30.9	-0.215694
-30.8	-0.144		-30.8	-0.3586		-30.8	-0.172195		-30.8	0.0549		-30.8	-0.3255		-30.8	-0.0748		-30.8	-0.2014		-30.8	-0.2062
-30.7	-0.1514		-30.7	-0.3567		-30.7	-0.161293		-30.7	0.0535001		-30.7	-0.3234		-30.7	-0.0769		-30.7	-0.1962		-30.7	-0.2096
-30.6	-0.163		-30.6	-0.356896		-30.6	-0.150392		-30.6	0.0590001		-30.6	-0.320195		-30.6	-0.083		-30.6	-0.194297		-30.6	-0.2139
-30.5	-0.167396		-30.5	-0.352595		-30.5	-0.150696		-30.5	0.058702		-30.5	-0.315096		-30.5	-0.0793958		-30.5	-0.198895		-30.5	-0.208998
-30.4	-0.170796		-30.4	-0.3481		-30.4	-0.143996		-30.4	0.0583037		-30.4	-0.3125		-30.4	-0.0810955		-30.4	-0.1968		-30.4	-0.211498
-30.3	-0.1771		-30.3	-0.3457		-30.3	-0.140298		-30.3	0.0606999		-30.3	-0.3121		-30.3	-0.0825		-30.3	-0.1922		-30.3	-0.22
-30.2	-0.1779		-30.2	-0.345		-30.2	-0.143696		-30.2	0.0625999		-30.2	-0.3077		-30.2	-0.0873999		-30.2	-0.1877		-30.2	-0.2255
-30.1	-0.1822		-30.1	-0.338395		-30.1	-0.14509		-30.1	0.0566999		-30.1	-0.302896		-30.1	-0.0933		-30.1	-0.190995		-30.1	-0.2239
-30	-0.187697		-30	-0.333596		-30	-0.144498		-30	0.0534039		-30	-0.303796		-30	-0.103498		-30	-0.192596		-30	-0.2305
-29.9	-0.182196		-29.9	-0.3327		-29.9	-0.149099		-29.9	0.0507025		-29.9	-0.3054		-29.9	-0.110096		-29.9	-0.192		-29.9	-0.238098
-29.8	-0.1715		-29.8	-0.3305		-29.8	-0.157597		-29.8	0.0465		-29.8	-0.3038		-29.8	-0.1083		-29.8	-0.1861		-29.8	-0.2386
-29.7	-0.1714		-29.7	-0.3309		-29.7	-0.155898		-29.7	0.0463999		-29.7	-0.3017		-29.7	-0.1058		-29.7	-0.1848		-29.7	-0.2433
-29.6	-0.1697		-29.6	-0.327196		-29.6	-0.156792		-29.6	0.0456		-29.6	-0.300995		-29.6	-0.1074		-29.6	-0.179993		-29.6	-0.2411
-29.5	-0.172797		-29.5	-0.325396		-29.5	-0.153596		-29.5	0.0434024		-29.5	-0.297295		-29.5	-0.108797		-29.5	-0.171094		-29.5	-0.242197
-29.4	-0.170695		-29.4	-0.3198		-29.4	-0.148996		-29.4	0.0431034		-29.4	-0.2951		-29.4	-0.110495		-29.4	-0.1644		-29.4	-0.239797
-29.3	-0.1642		-29.3	-0.3188		-29.3	-0.146196		-29.3	0.0444		-29.3	-0.2937		-29.3	-0.1087		-29.3	-0.168		-29.3	-0.2399
-29.2	-0.1609		-29.2	-0.3163		-29.2	-0.138698		-29.2	0.0428001		-29.2	-0.2899		-29.2	-0.1093		-29.2	-0.1701		-29.2	-0.2476
-29.1	-0.1641		-29.1	-0.313797		-29.1	-0.150291		-29.1	0.0404		-29.1	-0.288495		-29.1	-0.1091		-29.1	-0.165796		-29.1	-0.2482
-29	-0.167896		-29	-0.313796		-29	-0.150597		-29	0.0328032		-29	-0.286897		-29	-0.106096		-29	-0.163395		-29	-0.249898
-28.9	-0.167496		-28.9	-0.3089		-28.9	-0.153897		-28.9	0.0310026		-28.9	-0.2887		-28.9	-0.106697		-28.9	-0.1606		-28.9	-0.251497
-28.8	-0.1699		-28.8	-0.3089		-28.8	-0.161797		-28.8	0.0244999		-28.8	-0.2873		-28.8	-0.1075		-28.8	-0.1589		-28.8	-0.2484
-28.7	-0.1714		-28.7	-0.3062		-28.7	-0.162296		-28.7	0.0195999		-28.7	-0.2857		-28.7	-0.1075		-28.7	-0.1539		-28.7	-0.2505
-28.6	-0.1672		-28.6	-0.308697		-28.6	-0.158392		-28.6	0.0157		-28.6	-0.279195		-28.6	-0.1042		-28.6	-0.149995		-28.6	-0.2516
-28.5	-0.164797		-28.5	-0.308896		-28.5	-0.157796		-28.5	0.0125042		-28.5	-0.277995		-28.5	-0.105996		-28.5	-0.144796		-28.5	-0.251197
-28.4	-0.164597		-28.4	-0.3089		-28.4	-0.157396		-28.4	0.0127036		-28.4	-0.2761		-28.4	-0.106796		-28.4	-0.1448		-28.4	-0.251698
-28.3	-0.1628		-28.3	-0.3074		-28.3	-0.160696		-28.3	0.0139		-28.3	-0.2693		-28.3	-0.1031		-28.3	-0.1424		-28.3	-0.2538
-28.2	-0.1619		-28.2	-0.3045		-28.2	-0.161897		-28.2	0.0174		-28.2	-0.2665		-28.2	-0.1022		-28.2	-0.1371		-28.2	-0.2548
-28.1	-0.1595		-28.1	-0.300496		-28.1	-0.161492		-28.1	0.0215		-28.1	-0.262695		-28.1	-0.1049		-28.1	-0.137496		-28.1	-0.2572
-28	-0.156697		-28	-0.297496		-28	-0.161396		-28	0.0215036		-28	-0.261996		-28	-0.107496		-28	-0.139996		-28	-0.256896
-27.9	-0.157895		-27.9	-0.2943		-27.9	-0.161896		-27.9	0.0205036		-27.9	-0.2617		-27.9	-0.107596		-27.9	-0.1402		-27.9	-0.251695
-27.8	-0.1524		-27.8	-0.2957		-27.8	-0.161895		-27.8	0.0191		-27.8	-0.2606		-27.8	-0.1098		-27.8	-0.1362		-27.8	-0.2488
-27.7	-0.1506		-27.7	-0.2944		-27.7	-0.159296		-27.7	0.0165001		-27.7	-0.2587		-27.7	-0.1084		-27.7	-0.132		-27.7	-0.2447
-27.6	-0.1516		-27.6	-0.293797		-27.6	-0.159397		-27.6	0.014		-27.6	-0.256995		-27.6	-0.1109		-27.6	-0.129996		-27.6	-0.2394
-27.5	-0.149096		-27.5	-0.294697		-27.5	-0.160998		-27.5	0.0177036		-27.5	-0.252896		-27.5	-0.110096		-27.5	-0.132796		-27.5	-0.242497
-27.4	-0.146695		-27.4	-0.2952		-27.4	-0.165796		-27.4	0.0180033		-27.4	-0.2498		-27.4	-0.109095		-27.4	-0.1324		-27.4	-0.244795
-27.3	-0.1414		-27.3	-0.2952		-27.3	-0.162096		-27.3	0.0140001		-27.3	-0.2508		-27.3	-0.1048		-27.3	-0.1316		-27.3	-0.2406
-27.2	-0.139		-27.2	-0.2943		-27.2	-0.159095		-27.2	0.0114999		-27.2	-0.2466		-27.2	-0.1051		-27.2	-0.1301		-27.2	-0.2377
-27.1	-0.1356		-27.1	-0.295196		-27.1	-0.155393		-27.1	0.00630002		-27.1	-0.244896		-27.1	-0.1083		-27.1	-0.125596		-27.1	-0.238
-27	-0.135196		-27	-0.292897		-27	-0.154396		-27	3.20549e-06		-27	-0.242495		-27	-0.111096		-27	-0.121497		-27	-0.240196
-26.9	-0.135195		-26.9	-0.2916		-26.9	-0.153796		-26.9	-0.00069684		-26.9	-0.2377		-26.9	-0.112396		-26.9	-0.1212		-26.9	-0.239997
-26.8	-0.1341		-26.8	-0.289		-26.8	-0.150697		-26.8	-0.00190005		-26.8	-0.2319		-26.8	-0.1124		-26.8	-0.1174		-26.8	-0.242
-26.7	-0.1309		-26.7	-0.2878		-26.7	-0.150997		-26.7	-0.00379996		-26.7	-0.2312		-26.7	-0.1143		-26.7	-0.1185		-26.7	-0.2417
-26.6	-0.1286		-26.6	-0.281496		-26.6	-0.155692		-26.6	-0.00450001		-26.6	-0.227995		-26.6	-0.1127		-26.6	-0.116694		-26.6	-0.2422
-26.5	-0.124697		-26.5	-0.281796		-26.5	-0.155697		-26.5	-0.000697005		-26.5	-0.224496		-26.5	-0.106396		-26.5	-0.112795		-26.5	-0.238197
-26.4	-0.128297		-26.4	-0.2866		-26.4	-0.155596		-26.4	-0.00199637		-26.4	-0.2202		-26.4	-0.105295		-26.4	-0.1077		-26.4	-0.240497
-26.3	-0.1303		-26.3	-0.2862		-26.3	-0.151897		-26.3	-0.00659996		-26.3	-0.2181		-26.3	-0.1029		-26.3	-0.1034		-26.3	-0.24
-26.2	-0.1338		-26.2	-0.2903		-26.2	-0.151896		-26.2	-0.0136999		-26.2	-0.213		-26.2	-0.1023		-26.2	-0.1025		-26.2	-0.2345
-26.1	-0.1352		-26.1	-0.288594		-26.1	-0.150592		-26.1	-0.0161001		-26.1	-0.212295		-26.1	-0.1033		-26.1	-0.103296		-26.1	-0.2281
-26	-0.140096		-26	-0.278795		-26	-0.149195		-26	-0.0175967		-26	-0.208496		-26	-0.101895		-26	-0.104295		-26	-0.224496
-25.9	-0.138697		-25.9	-0.2772		-25.9	-0.143496		-25.9	-0.0216972		-25.9	-0.2094		-25.9	-0.100295		-25.9	-0.1014		-25.9	-0.222596
-25.8	-0.139		-25.8	-0.2794		-25.8	-0.147597		-25.8	-0.0241		-25.8	-0.2102		-25.8	-0.0980999		-25.8	-0.1026		-25.8	-0.2224
-25.7	-0.1335		-25.7	-0.2782		-25.7	-0.150396		-25.7	-0.0247		-25.7	-0.2083		-25.7	-0.1007		-25.7	-0.1008		-25.7	-0.2236
-25.6	-0.1299		-25.6	-0.276795		-25.6	-0.148394		-25.6	-0.0306		-25.6	-0.208296		-25.6	-0.1026		-25.6	-0.0937956		-25.6	-0.2272
-25.5	-0.127596		-25.5	-0.273195		-25.5	-0.147497		-25.5	-0.0292968		-25.5	-0.207497		-25.5	-0.102896		-25.5	-0.0936958		-25.5	-0.228297
-25.4	-0.127897		-25.4	-0.2692		-25.4	-0.148197		-25.4	-0.0285969		-25.4	-0.2109		-25.4	-0.100096		-25.4	-0.0932001		-25.4	-0.233696
-25.3	-0.1309		-25.3	-0.2657		-25.3	-0.147196		-25.3	-0.0312999		-25.3	-0.2149		-25.3	-0.0997		-25.3	-0.0899		-25.3	-0.2318
-25.2	-0.1325		-25.2	-0.2669		-25.2	-0.146796		-25.2	-0.0367001		-25.2	-0.2157		-25.2	-0.1033		-25.2	-0.0902		-25.2	-0.2302
-25.1	-0.1352		-25.1	-0.266895		-25.1	-0.144992		-25.1	-0.0361001		-25.1	-0.213096		-25.1	-0.1066		-25.1	-0.0882958		-25.1	-0.2264
-25	-0.137097		-25	-0.262796		-25	-0.146497		-25	-0.0379966		-25	-0.214396		-25	-0.108695		-25	-0.0867964		-25	-0.228296
-24.9	-0.136996		-24.9	-0.263		-24.9	-0.147896		-24.9	-0.0415959		-24.9	-0.2113		-24.9	-0.105196		-24.9	-0.0885		-24.9	-0.224496
-24.8	-0.1363		-24.8	-0.2591		-24.8	-0.146997		-24.8	-0.0438001		-24.8	-0.2069		-24.8	-0.1031		-24.8	-0.0863001		-24.8	-0.223
-24.7	-0.1351		-24.7	-0.2607		-24.7	-0.144196		-24.7	-0.0403		-24.7	-0.2065		-24.7	-0.0987		-24.7	-0.0826		-24.7	-0.2249
-24.6	-0.1376		-24.6	-0.258895		-24.6	-0.144793		-24.6	-0.0382001		-24.6	-0.206595		-24.6	-0.0971		-24.6	-0.078495		-24.6	-0.2249
-24.5	-0.135897		-24.5	-0.254796		-24.5	-0.146997		-24.5	-0.037197		-24.5	-0.207095		-24.5	-0.0962955		-24.5	-0.0747962		-24.5	-0.221696
-24.4	-0.141497		-24.4	-0.2518		-24.4	-0.150396		-24.4	-0.0421961		-24.4	-0.2053		-24.4	-0.0957955		-24.4	-0.0773001		-24.4	-0.219895
-24.3	-0.1451		-24.3	-0.2525		-24.3	-0.152697		-24.3	-0.0471		-24.3	-0.2032		-24.3	-0.0945001		-24.3	-0.0778001		-24.3	-0.2163
-24.2	-0.1465		-24.2	-0.2529		-24.2	-0.154697		-24.2	-0.0464999		-24.2	-0.2019		-24.2	-0.0918		-24.2	-0.0759001		-24.2	-0.2169
-24.1	-0.1455		-24.1	-0.252096		-24.1	-0.157491		-24.1	-0.0478		-24.1	-0.202195		-24.1	-0.0869999		-24.1	-0.0773962		-24.1	-0.2164
-24	-0.144096		-24	-0.250996		-24	-0.158296		-24	-0.0462965		-24	-0.200096		-24	-0.0876959		-24	-0.0790951		-24	-0.210995
-23.9	-0.143097		-23.9	-0.2496		-23.9	-0.161196		-23.9	-0.0477968		-23.9	-0.1977		-23.9	-0.0864957		-23.9	-0.0766		-23.9	-0.211496
-23.8	-0.1462		-23.8	-0.2442		-23.8	-0.160596		-23.8	-0.0466999		-23.8	-0.1916		-23.8	-0.0835999		-23.8	-0.0725999		-23.8	-0.2103
-23.7	-0.1441		-23.7	-0.2432		-23.7	-0.161196		-23.7	-0.0462		-23.7	-0.1885		-23.7	-0.0864999		-23.7	-0.0677001		-23.7	-0.2109
-23.6	-0.1437		-23.6	-0.241096		-23.6	-0.155594		-23.6	-0.0443999		-23.6	-0.184495		-23.6	-0.0880001		-23.6	-0.0644957		-23.6	-0.2121
-23.5	-0.144596		-23.5	-0.240795		-23.5	-0.158097		-23.5	-0.0431969		-23.5	-0.176596		-23.5	-0.0873963		-23.5	-0.0634965		-23.5	-0.212396
-23.4	-0.142296		-23.4	-0.2379		-23.4	-0.159496		-23.4	-0.0447966		-23.4	-0.1762		-23.4	-0.0897956		-23.4	-0.0640001		-23.4	-0.212696
-23.3	-0.1407		-23.3	-0.2386		-23.3	-0.160796		-23.3	-0.0482001		-23.3	-0.1722		-23.3	-0.0898999		-23.3	-0.0645		-23.3	-0.2129
-23.2	-0.145		-23.2	-0.237		-23.2	-0.159897		-23.2	-0.0557001		-23.2	-0.1697		-23.2	-0.0860999		-23.2	-0.0646		-23.2	-0.2135
-23.1	-0.1468		-23.1	-0.235696		-23.1	-0.160692		-23.1	-0.0544999		-23.1	-0.170295		-23.1	-0.0853		-23.1	-0.0586949		-23.1	-0.2147
-23	-0.145594		-23	-0.234694		-23	-0.159696		-23	-0.055597		-23	-0.163796		-23	-0.0846953		-23	-0.057793		-23	-0.218196
-22.9	-0.142995		-22.9	-0.233		-22.9	-0.161997		-22.9	-0.0533983		-22.9	-0.1615		-22.9	-0.0845957		-22.9	-0.0544999		-22.9	-0.219996
-22.8	-0.1419		-22.8	-0.2351		-22.8	-0.162498		-22.8	-0.056		-22.8	-0.1569		-22.8	-0.0855		-22.8	-0.0522		-22.8	-0.2213
-22.7	-0.1457		-22.7	-0.2365		-22.7	-0.161497		-22.7	-0.0627001		-22.7	-0.1507		-22.7	-0.0828001		-22.7	-0.0466		-22.7	-0.2165
-22.6	-0.144		-22.6	-0.238396		-22.6	-0.157793		-22.6	-0.0612999		-22.6	-0.150495		-22.6	-0.0826		-22.6	-0.0498963		-22.6	-0.2159
-22.5	-0.151695		-22.5	-0.237097		-22.5	-0.163198		-22.5	-0.0661978		-22.5	-0.143496		-22.5	-0.0862961		-22.5	-0.0551956		-22.5	-0.216096
-22.4	-0.150195		-22.4	-0.2383		-22.4	-0.169597		-22.4	-0.069699		-22.4	-0.1429		-22.4	-0.0858948		-22.4	-0.0508001		-22.4	-0.212297
-22.3	-0.1482		-22.3	-0.2324		-22.3	-0.176396		-22.3	-0.0719		-22.3	-0.148		-22.3	-0.0848001		-22.3	-0.0479		-22.3	-0.2137
-22.2	-0.1474		-22.2	-0.2293		-22.2	-0.173199		-22.2	-0.0708		-22.2	-0.1514		-22.2	-0.0912		-22.2	-0.0449001		-22.2	-0.2174
-22.1	-0.1494		-22.1	-0.245094		-22.1	-0.172494		-22.1	-0.072		-22.1	-0.154196		-22.1	-0.1048		-22.1	-0.0371965		-22.1	-0.2284
-22	-0.147997		-22	-0.238292		-22	-0.175995		-22	-0.0747949		-22	-0.151495		-22	-0.106596		-22	-0.0424946		-22	-0.234797
-21.9	-0.153897		-21.9	-0.2226		-21.9	-0.169697		-21.9	-0.0668979		-21.9	-0.1471		-21.9	-0.108996		-21.9	-0.0441		-21.9	-0.234297
-21.8	-0.1585		-21.8	-0.216995		-21.8	-0.170997		-21.8	-0.0648		-21.8	-0.149296		-21.8	-0.1069		-21.8	-0.0522961		-21.8	-0.2451
-21.7	-0.163098		-21.7	-0.2146		-21.7	-0.176196		-21.7	-0.0623985		-21.7	-0.1436		-21.7	-0.101496		-21.7	-0.0547		-21.7	-0.241696
-21.6	-0.1656		-21.6	-0.209		-21.6	-0.169988		-21.6	-0.07		-21.6	-0.1437		-21.6	-0.099		-21.6	-0.0585001		-21.6	-0.2303
-21.5	-0.1707		-21.5	-0.205		-21.5	-0.163098		-21.5	-0.0765		-21.5	-0.1431		-21.5	-0.1015		-21.5	-0.064		-21.5	-0.2199
-21.4	-0.1748		-21.4	-0.2008		-21.4	-0.167498		-21.4	-0.0794		-21.4	-0.1408		-21.4	-0.111		-21.4	-0.0563		-21.4	-0.2224
-21.3	-0.1791		-21.3	-0.190292		-21.3	-0.163997		-21.3	-0.0831		-21.3	-0.141599		-21.3	-0.1179		-21.3	-0.043381		-21.3	-0.2231
-21.2	-0.167696		-21.2	-0.1812		-21.2	-0.1639		-21.2	-0.0825951		-21.2	-0.1462		-21.2	-0.124193		-21.2	-0.0288999		-21.2	-0.212399
-21.1	-0.1697		-21.1	-0.1808		-21.1	-0.163103		-21.1	-0.0868		-21.1	-0.1489		-21.1	-0.121		-21.1	-0.0143		-21.1	-0.2171
-21	-0.173		-21	-0.1765		-21	-0.163		-21	-0.0665		-21	-0.1496		-21	-0.12		-21	-0.00419997		-21	-0.2177
-20.9	-0.168		-20.9	-0.1792		-20.9	-0.157705		-20.9	-0.0789		-20.9	-0.1496		-20.9	-0.1134		-20.9	0.0019		-20.9	-0.2252
-20.8	-0.162		-20.8	-0.183992		-20.8	-0.170001		-20.8	-0.0642		-20.8	-0.158398		-20.8	-0.1111		-20.8	0.014105		-20.8	-0.2154
-20.7	-0.166192		-20.7	-0.1754		-20.7	-0.181		-20.7	-0.0497109		-20.7	-0.168		-20.7	-0.107495		-20.7	0.0155		-20.7	-0.204793
-20.6	-0.1591		-20.6	-0.1567		-20.6	-0.187193		-20.6	-0.0452		-20.6	-0.1714		-20.6	-0.1151		-20.6	0.0159		-20.6	-0.1957
-20.5	-0.1497		-20.5	-0.1564		-20.5	-0.1832		-20.5	-0.035		-20.5	-0.1711		-20.5	-0.1213		-20.5	0.015		-20.5	-0.1968
-20.4	-0.1462		-20.4	-0.1534		-20.4	-0.18309		-20.4	-0.0144999		-20.4	-0.169		-20.4	-0.1228		-20.4	0.0151		-20.4	-0.1899
-20.3	-0.1399		-20.3	-0.147585		-20.3	-0.183588		-20.3	0.00939997		-20.3	-0.170588		-20.3	-0.1221		-20.3	0.0202101		-20.3	-0.1897
-20.2	-0.141092		-20.2	-0.1405		-20.2	-0.1832		-20.2	0.0213049		-20.2	-0.1672		-20.2	-0.123594		-20.2	0.0262		-20.2	-0.1901
-20.1	-0.1461		-20.1	-0.1314		-20.1	-0.189091		-20.1	0.0147		-20.1	-0.1637		-20.1	-0.1217		-20.1	0.0226		-20.1	-0.2011
-20	-0.1426		-20	-0.1297		-20	-0.1951		-20	0.0077		-20	-0.1597		-20	-0.1199		-20	0.0178		-20	-0.2078
-19.9	-0.1466		-19.9	-0.1288		-19.9	-0.18919		-19.9	0.000700014		-19.9	-0.1475		-19.9	-0.1174		-19.9	0.00430001		-19.9	-0.2205
-19.8	-0.1507		-19.8	-0.124789		-19.8	-0.184194		-19.8	-0.00729996		-19.8	-0.142789		-19.8	-0.1174		-19.8	0.00330977		-19.8	-0.2304
-19.7	-0.154692		-19.7	-0.1221		-19.7	-0.1811		-19.7	-0.0294953		-19.7	-0.1346		-19.7	-0.118694		-19.7	0.00840005		-19.7	-0.235395
-19.6	-0.1562		-19.6	-0.1112		-19.6	-0.181595		-19.6	-0.0411		-19.6	-0.1269		-19.6	-0.1198		-19.6	0.00250003		-19.6	-0.2398
-19.5	-0.15		-19.5	-0.113		-19.5	-0.1867		-19.5	-0.0544		-19.5	-0.1313		-19.5	-0.1225		-19.5	0.00930005		-19.5	-0.2379
-19.4	-0.1579		-19.4	-0.1204		-19.4	-0.18459		-19.4	-0.0596		-19.4	-0.1293		-19.4	-0.1256		-19.4	0.0162		-19.4	-0.2416
-19.3	-0.1536		-19.3	-0.126292		-19.3	-0.178286		-19.3	-0.0586		-19.3	-0.119793		-19.3	-0.1262		-19.3	0.0102065		-19.3	-0.2465
-19.2	-0.14489		-19.2	-0.1291		-19.2	-0.1727		-19.2	-0.0574898		-19.2	-0.1187		-19.2	-0.127794		-19.2	0.00249994		-19.2	-0.240287
-19.1	-0.1441		-19.1	-0.1247		-19.1	-0.165687		-19.1	-0.0669001		-19.1	-0.1255		-19.1	-0.1307		-19.1	-0.00210005		-19.1	-0.2363
-19	-0.1485		-19	-0.122		-19	-0.1556		-19	-0.0777		-19	-0.1271		-19	-0.133		-19	-0.0113		-19	-0.2359
-18.9	-0.1398		-18.9	-0.1234		-18.9	-0.152087		-18.9	-0.0748		-18.9	-0.1205		-18.9	-0.1309		-18.9	-0.0144999		-18.9	-0.2262
-18.8	-0.1386		-18.8	-0.123292		-18.8	-0.143292		-18.8	-0.0857		-18.8	-0.122996		-18.8	-0.1373		-18.8	-0.00759541		-18.8	-0.2259
-18.7	-0.138492		-18.7	-0.1183		-18.7	-0.137		-18.7	-0.106489		-18.7	-0.1249		-18.7	-0.132791		-18.7	-0.0112		-18.7	-0.218089
-18.6	-0.1353		-18.6	-0.1218		-18.6	-0.127191		-18.6	-0.123		-18.6	-0.1171		-18.6	-0.1255		-18.6	-0.0126		-18.6	-0.214
-18.5	-0.1339		-18.5	-0.1184		-18.5	-0.1222		-18.5	-0.14		-18.5	-0.1214		-18.5	-0.1189		-18.5	-0.0220001		-18.5	-0.2077
-18.4	-0.1293		-18.4	-0.1144		-18.4	-0.115985		-18.4	-0.1408		-18.4	-0.1305		-18.4	-0.1228		-18.4	-0.0248001		-18.4	-0.1969
-18.3	-0.121		-18.3	-0.111289		-18.3	-0.110884		-18.3	-0.1548		-18.3	-0.131185		-18.3	-0.1194		-18.3	-0.0355012		-18.3	-0.1947
-18.2	-0.123681		-18.2	-0.1136		-18.2	-0.0989		-18.2	-0.14358		-18.2	-0.1306		-18.2	-0.11929		-18.2	-0.0454		-18.2	-0.190575
-18.1	-0.1185		-18.1	-0.1089		-18.1	-0.0967766		-18.1	-0.127		-18.1	-0.1309		-18.1	-0.1107		-18.1	-0.0579		-18.1	-0.1787
-18	-0.1171		-18	-0.1116		-18	-0.0929		-18	-0.1078		-18	-0.1272		-18	-0.1105		-18	-0.0644		-18	-0.1771
-17.9	-0.1242		-17.9	-0.1179		-17.9	-0.095886		-17.9	-0.0874		-17.9	-0.1241		-17.9	-0.1028		-17.9	-0.0730999		-17.9	-0.1728
-17.8	-0.1248		-17.8	-0.124893		-17.8	-0.105689		-17.8	-0.0796		-17.8	-0.12189		-17.8	-0.0906		-17.8	-0.0695859		-17.8	-0.1761
-17.7	-0.128495		-17.7	-0.1436		-17.7	-0.112		-17.7	-0.0941956		-17.7	-0.1313		-17.7	-0.0897965		-17.7	-0.0646999		-17.7	-0.185498
-17.6	-0.132		-17.6	-0.151		-17.6	-0.116		-17.6	-0.1097		-17.6	-0.1414		-17.6	-0.0918		-17.6	-0.0569		-17.6	-0.2081
-17.5	-0.1408		-17.5	-0.1461		-17.5	-0.1234		-17.5	-0.1151		-17.5	-0.1466		-17.5	-0.0879001		-17.5	-0.051		-17.5	-0.2173
-17.4	-0.1472		-17.4	-0.1324		-17.4	-0.112894		-17.4	-0.1089		-17.4	-0.1509		-17.4	-0.088		-17.4	-0.0484999		-17.4	-0.216
-17.3	-0.138		-17.3	-0.128487		-17.3	-0.104692		-17.3	-0.103		-17.3	-0.145092		-17.3	-0.0905		-17.3	-0.047994		-17.3	-0.21
-17.2	-0.127885		-17.2	-0.1171		-17.2	-0.1029		-17.2	-0.0992835		-17.2	-0.1483		-17.2	-0.0898866		-17.2	-0.041		-17.2	-0.200584
-17.1	-0.1151		-17.1	-0.1021		-17.1	-0.101392		-17.1	-0.103		-17.1	-0.1456		-17.1	-0.0816		-17.1	-0.04		-17.1	-0.195
-17	-0.1181		-17	-0.1002		-17	-0.0972		-17	-0.1074		-17	-0.1423		-17	-0.0817		-17	-0.0358		-17	-0.1971
-16.9	-0.1076		-16.9	-0.1021		-16.9	-0.0992908		-16.9	-0.1057		-16.9	-0.1461		-16.9	-0.0784		-16.9	-0.0265		-16.9	-0.1967
-16.8	-0.1146		-16.8	-0.105596		-16.8	-0.0966912		-16.8	-0.1071		-16.8	-0.154894		-16.8	-0.0799		-16.8	-0.0274969		-16.8	-0.1859
-16.7	-0.116993		-16.7	-0.111		-16.7	-0.0956		-16.7	-0.109289		-16.7	-0.1557		-16.7	-0.0818926		-16.7	-0.0253		-16.7	-0.175991
-16.6	-0.1141		-16.6	-0.1137		-16.6	-0.108092		-16.6	-0.1072		-16.6	-0.1614		-16.6	-0.0777		-16.6	-0.0308		-16.6	-0.1748
-16.5	-0.1031		-16.5	-0.1161		-16.5	-0.107		-16.5	-0.0936001		-16.5	-0.1636		-16.5	-0.076		-16.5	-0.0329		-16.5	-0.1624
-16.4	-0.0928		-16.4	-0.1168		-16.4	-0.107188		-16.4	-0.0788		-16.4	-0.1564		-16.4	-0.0587		-16.4	-0.0332		-16.4	-0.1528
-16.3	-0.089		-16.3	-0.11439		-16.3	-0.10789		-16.3	-0.0668001		-16.3	-0.167791		-16.3	-0.049		-16.3	-0.0368945		-16.3	-0.1443
-16.2	-0.0871936		-16.2	-0.115		-16.2	-0.1088		-16.2	-0.0601865		-16.2	-0.1741		-16.2	-0.051994		-16.2	-0.0464		-16.2	-0.132291
-16.1	-0.0983		-16.1	-0.1168		-16.1	-0.102286		-16.1	-0.0591		-16.1	-0.1885		-16.1	-0.0601		-16.1	-0.049		-16.1	-0.1347
-16	-0.0921		-16	-0.1145		-16	-0.0881		-16	-0.0524		-16	-0.1933		-16	-0.0693		-16	-0.055		-16	-0.1445
-15.9	-0.0933999		-15.9	-0.1105		-15.9	-0.0739875		-15.9	-0.0575		-15.9	-0.2084		-15.9	-0.0731		-15.9	-0.0643		-15.9	-0.1605
-15.8	-0.0929		-15.8	-0.120189		-15.8	-0.0724883		-15.8	-0.0721		-15.8	-0.216495		-15.8	-0.0835		-15.8	-0.0700961		-15.8	-0.1653
-15.7	-0.0964912		-15.7	-0.123		-15.7	-0.067		-15.7	-0.0914861		-15.7	-0.2245		-15.7	-0.0890925		-15.7	-0.0806		-15.7	-0.166285
-15.6	-0.1013		-15.6	-0.1277		-15.6	-0.0674933		-15.6	-0.1072		-15.6	-0.2316		-15.6	-0.0962		-15.6	-0.0832		-15.6	-0.1638
-15.5	-0.0973999		-15.5	-0.1284		-15.5	-0.0706		-15.5	-0.1219		-15.5	-0.2395		-15.5	-0.1062		-15.5	-0.0768999		-15.5	-0.1647
-15.4	-0.1021		-15.4	-0.1399		-15.4	-0.0709906		-15.4	-0.1307		-15.4	-0.2504		-15.4	-0.1123		-15.4	-0.0748		-15.4	-0.1622
-15.3	-0.1124		-15.3	-0.147289		-15.3	-0.0711906		-15.3	-0.1399		-15.3	-0.255894		-15.3	-0.1194		-15.3	-0.0767927		-15.3	-0.1669
-15.2	-0.116191		-15.2	-0.1441		-15.2	-0.074		-15.2	-0.146587		-15.2	-0.2633		-15.2	-0.12609		-15.2	-0.0767		-15.2	-0.171091
-15.1	-0.1165		-15.1	-0.1458		-15.1	-0.0705883		-15.1	-0.1476		-15.1	-0.2516		-15.1	-0.1173		-15.1	-0.0763001		-15.1	-0.1707
-15	-0.1236		-15	-0.1426		-15	-0.0603		-15	-0.153		-15	-0.254		-15	-0.1235		-15	-0.077		-15	-0.1765
-14.9	-0.1262		-14.9	-0.145		-14.9	-0.0577918		-14.9	-0.1578		-14.9	-0.2631		-14.9	-0.1291		-14.9	-0.0756		-14.9	-0.1731
-14.8	-0.1264		-14.8	-0.13789		-14.8	-0.0581901		-14.8	-0.1584		-14.8	-0.260487		-14.8	-0.1301		-14.8	-0.0749894		-14.8	-0.1707
-14.7	-0.128389		-14.7	-0.1135		-14.7	-0.0525		-14.7	-0.165396		-14.7	-0.254		-14.7	-0.129792		-14.7	-0.0734		-14.7	-0.17089
-14.6	-0.1267		-14.6	-0.109		-14.6	-0.048692		-14.6	-0.1668		-14.6	-0.2497		-14.6	-0.1266		-14.6	-0.0654		-14.6	-0.1668
-14.5	-0.1277		-14.5	-0.092		-14.5	-0.0471		-14.5	-0.1623		-14.5	-0.2417		-14.5	-0.1268		-14.5	-0.0596		-14.5	-0.1683
-14.4	-0.133		-14.4	-0.0816		-14.4	-0.0522946		-14.4	-0.1635		-14.4	-0.2217		-14.4	-0.1174		-14.4	-0.0751		-14.4	-0.1863
-14.3	-0.1356		-14.3	-0.0671905		-14.3	-0.0558945		-14.3	-0.167		-14.3	-0.216392		-14.3	-0.1067		-14.3	-0.0673887		-14.3	-0.1907
-14.2	-0.143495		-14.2	-0.0535		-14.2	-0.0539		-14.2	-0.169193		-14.2	-0.2033		-14.2	-0.106191		-14.2	-0.0576		-14.2	-0.183693
-14.1	-0.1327		-14.1	-0.045		-14.1	-0.0565969		-14.1	-0.178		-14.1	-0.1876		-14.1	-0.0988		-14.1	-0.0583		-14.1	-0.1749
-14	-0.1245		-14	-0.0424		-14	-0.0629		-14	-0.1877		-14	-0.1825		-14	-0.0951		-14	-0.0547		-14	-0.1707
-13.9	-0.1314		-13.9	-0.0367		-13.9	-0.0598902		-13.9	-0.1906		-13.9	-0.1736		-13.9	-0.1019		-13.9	-0.0525		-13.9	-0.1562
-13.8	-0.1326		-13.8	-0.0292908		-13.8	-0.0562987		-13.8	-0.1808		-13.8	-0.159888		-13.8	-0.1008		-13.8	-0.0507926		-13.8	-0.1507
-13.7	-0.139491		-13.7	-0.021		-13.7	-0.0692		-13.7	-0.173694		-13.7	-0.154		-13.7	-0.0904937		-13.7	-0.0472		-13.7	-0.148292
-13.6	-0.1326		-13.6	-0.0202		-13.6	-0.0603998		-13.6	-0.1671		-13.6	-0.1477		-13.6	-0.0853001		-13.6	-0.0376		-13.6	-0.14
-13.5	-0.1328		-13.5	-0.00639999		-13.5	-0.0648		-13.5	-0.1632		-13.5	-0.1347		-13.5	-0.0702		-13.5	-0.025		-13.5	-0.1359
-13.4	-0.1534		-13.4	-0.0128		-13.4	-0.0676888		-13.4	-0.1484		-13.4	-0.1225		-13.4	-0.0536		-13.4	-0.00189997		-13.4	-0.1346
-13.3	-0.1419		-13.3	-0.0255929		-13.3	-0.0620939		-13.3	-0.1447		-13.3	-0.12109		-13.3	-0.0469		-13.3	0.00450859		-13.3	-0.1078
-13.2	-0.151993		-13.2	-0.0321		-13.2	-0.0674		-13.2	-0.1484		-13.2	-0.1154		-13.2	-0.0389934		-13.2	-0.00410006		-13.2	-0.108095
-13.1	-0.1575		-13.1	-0.0419		-13.1	-0.0621891		-13.1	-0.1418		-13.1	-0.119		-13.1	-0.0295		-13.1	-0.00820001		-13.1	-0.1154
-13	-0.1685		-13	-0.0451		-13	-0.0555		-13	-0.1493		-13	-0.1162		-13	-0.0334		-13	-0.00620002		-13	-0.1264
-12.9	-0.1715		-12.9	-0.0562		-12.9	-0.0549855		-12.9	-0.1351		-12.9	-0.1031		-12.9	-0.0336		-12.9	-0.0147		-12.9	-0.1213
-12.8	-0.1709		-12.8	-0.0634901		-12.8	-0.0467844		-12.8	-0.127		-12.8	-0.105987		-12.8	-0.0315999		-12.8	-0.0151812		-12.8	-0.1435
-12.7	-0.190793		-12.7	-0.0647		-12.7	-0.0292		-12.7	-0.131695		-12.7	-0.1028		-12.7	-0.0287906		-12.7	-0.00400001		-12.7	-0.163395
-12.6	-0.1878		-12.6	-0.0658		-12.6	-0.0248949		-12.6	-0.1278		-12.6	-0.1004		-12.6	-0.0267		-12.6	0.00669998		-12.6	-0.1739
-12.5	-0.1849		-12.5	-0.0552		-12.5	-0.0286		-12.5	-0.1324		-12.5	-0.0961		-12.5	-0.0276999		-12.5	0.0104		-12.5	-0.1857
-12.4	-0.1741		-12.4	-0.0488		-12.4	-0.0297966		-12.4	-0.1307		-12.4	-0.0868		-12.4	-0.0304		-12.4	0.0126		-12.4	-0.186
-12.3	-0.1585		-12.3	-0.0450912		-12.3	-0.0339961		-12.3	-0.1188		-12.3	-0.0796916		-12.3	-0.033		-12.3	0.0113099		-12.3	-0.1812
-12.2	-0.149893		-12.2	-0.0425		-12.2	-0.0384		-12.2	-0.128002		-12.2	-0.0746		-12.2	-0.034088		-12.2	0.0048		-12.2	-0.176496
-12.1	-0.1394		-12.1	-0.0418		-12.1	-0.0434964		-12.1	-0.1387		-12.1	-0.0708		-12.1	-0.0361		-12.1	0.011		-12.1	-0.1596
-12	-0.1441		-12	-0.0418		-12	-0.0402		-12	-0.1423		-12	-0.0753		-12	-0.0437		-12	0.00829998		-12	-0.1445
-11.9	-0.1406		-11.9	-0.0356		-11.9	-0.0395967		-11.9	-0.1454		-11.9	-0.0758		-11.9	-0.0478		-11.9	0.000299974		-11.9	-0.1404
-11.8	-0.1338		-11.8	-0.031092		-11.8	-0.0445953		-11.8	-0.1401		-11.8	-0.0674901		-11.8	-0.0441		-11.8	-0.00189164		-11.8	-0.1354
-11.7	-0.124495		-11.7	-0.0254		-11.7	-0.0396		-11.7	-0.134001		-11.7	-0.0554		-11.7	-0.0411954		-11.7	-0.00199998		-11.7	-0.140999
-11.6	-0.1231		-11.6	-0.0227		-11.6	-0.0281944		-11.6	-0.1214		-11.6	-0.0507		-11.6	-0.0449		-11.6	-0.00690003		-11.6	-0.1478
-11.5	-0.1208		-11.5	-0.0274		-11.5	-0.0248		-11.5	-0.1182		-11.5	-0.0488		-11.5	-0.0467		-11.5	-0.0126		-11.5	-0.149
-11.4	-0.115		-11.4	-0.0304		-11.4	-0.0274913		-11.4	-0.112		-11.4	-0.0479		-11.4	-0.0413		-11.4	-0.011		-11.4	-0.1492
-11.3	-0.1158		-11.3	-0.0363929		-11.3	-0.0219943		-11.3	-0.1073		-11.3	-0.0435957		-11.3	-0.0403		-11.3	-0.0127907		-11.3	-0.1507
-11.2	-0.110494		-11.2	-0.0458		-11.2	-0.0217		-11.2	-0.0881016		-11.2	-0.0471		-11.2	-0.0417926		-11.2	-0.0185		-11.2	-0.151899
-11.1	-0.1041		-11.1	-0.0434		-11.1	-0.0189974		-11.1	-0.0826		-11.1	-0.0463		-11.1	-0.0455		-11.1	-0.0213		-11.1	-0.1534
-11	-0.0955		-11	-0.0442		-11	-0.0205		-11	-0.0764		-11	-0.0465		-11	-0.0447		-11	-0.0238		-11	-0.1554
-10.9	-0.0809		-10.9	-0.0463		-10.9	-0.0144921		-10.9	-0.0654		-10.9	-0.0477		-10.9	-0.0409		-10.9	-0.0283		-10.9	-0.1495
-10.8	-0.0792		-10.8	-0.0488917		-10.8	-0.0150937		-10.8	-0.0537		-10.8	-0.0414944		-10.8	-0.0382		-10.8	-0.0307915		-10.8	-0.1447
-10.7	-0.0734923		-10.7	-0.0483		-10.7	-0.0135		-10.7	-0.0473963		-10.7	-0.0389		-10.7	-0.0378906		-10.7	-0.0289		-10.7	-0.138497
-10.6	-0.0671		-10.6	-0.05		-10.6	-0.0112941		-10.6	-0.0441		-10.6	-0.0441		-10.6	-0.0378		-10.6	-0.0307		-10.6	-0.1424
-10.5	-0.0552		-10.5	-0.0543		-10.5	-0.0134		-10.5	-0.0378		-10.5	-0.0479		-10.5	-0.0347		-10.5	-0.0324		-10.5	-0.1327
-10.4	-0.0509		-10.4	-0.0536		-10.4	-0.0126965		-10.4	-0.0335		-10.4	-0.0502		-10.4	-0.0328		-10.4	-0.0284		-10.4	-0.1324
-10.3	-0.0508		-10.3	-0.0458894		-10.3	-0.0155916		-10.3	-0.0323		-10.3	-0.045592		-10.3	-0.0274		-10.3	-0.0284912		-10.3	-0.1377
-10.2	-0.048693		-10.2	-0.0403		-10.2	-0.00940001		-10.2	-0.0284007		-10.2	-0.0462		-10.2	-0.0234941		-10.2	-0.0287		-10.2	-0.137394
-10.1	-0.0486		-10.1	-0.04		-10.1	-0.0111957		-10.1	-0.0153		-10.1	-0.0449		-10.1	-0.022		-10.1	-0.0251		-10.1	-0.1324
-10	-0.0444		-10	-0.0421		-10	-0.0192		-10	0.000600013		-10	-0.0481		-10	-0.0304		-10	-0.0362		-10	-0.1314
-9.89996	-0.0404		-9.90002	-0.0332		-9.89996	-0.0264978		-9.89996	0.00109997		-9.90002	-0.0476		-9.89996	-0.0242		-9.90002	-0.0431		-9.89996	-0.1296
-9.79999	-0.0365		-9.79999	-0.0317888		-9.79999	-0.0304973		-9.79999	0.0092		-9.79999	-0.0429922		-9.79999	-0.0216		-9.79999	-0.039286		-9.79999	-0.1221
-9.69995	-0.0317905		-9.70001	-0.0255		-9.70001	-0.0366		-9.69995	0.00420121		-9.70001	-0.0402		-9.69995	-0.022289		-9.70001	-0.0293		-9.69995	-0.113198
-9.59998	-0.0226		-9.60004	-0.0235		-9.59998	-0.0304943		-9.59998	0.0112		-9.60004	-0.0386		-9.59998	-0.0181		-9.60004	-0.0281		-9.59998	-0.1134
-9.5	-0.0179		-9.5	-0.0218		-9.5	-0.0282		-9.5	0.0145		-9.5	-0.041		-9.5	-0.0203		-9.5	-0.0228		-9.5	-0.1141
-9.39996	-0.0141		-9.40002	-0.0112		-9.39996	-0.0382962		-9.39996	0.0196		-9.40002	-0.0415		-9.39996	-0.0187		-9.40002	-0.0216		-9.39996	-0.1102
-9.29999	-0.0102		-9.29999	-0.00149366		-9.29999	-0.0429957		-9.29999	0.000999982		-9.29999	-0.0368952		-9.29999	-0.017		-9.29999	-0.0213957		-9.29999	-0.098
-9.19995	-0.00319371		-9.20001	0.00849999		-9.20001	-0.0489		-9.19995	-0.00210026		-9.20001	-0.0372		-9.19995	-0.014293		-9.20001	-0.0203		-9.19995	-0.0925951
-9.09998	0.000500015		-9.10004	0.0133		-9.09998	-0.0445914		-9.09998	-0.0107		-9.10004	-0.0379		-9.09998	-0.0139		-9.10004	-0.0087		-9.09998	-0.0875
-9	-0.00330001		-9	0.0154		-9	-0.0361		-9	-0.0109		-9	-0.0338		-9	-0.0155		-9	-0.00470001		-9	-0.0892
-8.89996	-0.00469999		-8.90002	0.00560001		-8.89996	-0.0185954		-8.89996	0.00449999		-8.90002	-0.0295		-8.89996	-0.0057		-8.90002	0.00319999		-8.89996	-0.0951
-8.79999	-0.0162		-8.79999	-0.0129955		-8.79999	-0.0162932		-8.79999	0.00640003		-8.79999	-0.0192947		-8.79999	-0.00350001		-8.79999	0.00720831		-8.79999	-0.0872
-8.69995	-0.0176999		-8.70001	-0.0183		-8.70001	-0.00680001		-8.69995	0.0263074		-8.70001	-0.0256		-8.69995	-0.00259623		-8.70001	0.0149		-8.69995	-0.0733936
-8.59998	-0.0308		-8.60004	-0.0255		-8.59998	-0.00759572		-8.59998	0.0238		-8.60004	-0.0293		-8.59998	-0.0052		-8.60004	0.00930001		-8.59998	-0.0667
-8.5	-0.0308		-8.5	-0.0255		-8.5	-0.0103		-8.5	0.0226		-8.5	-0.0317		-8.5	-0.0109		-8.5	0.0071		-8.5	-0.0755
-8.39996	-0.0289		-8.40002	-0.0237		-8.39996	-0.00879311		-8.39996	0.0241		-8.40002	-0.0354		-8.39996	-0.0084		-8.40002	0.00420001		-8.39996	-0.0824
-8.29999	-0.0302		-8.29999	-0.0260934		-8.29999	-0.00549487		-8.29999	0.0211		-8.29999	-0.0337932		-8.29999	-0.0117		-8.29999	0.0050072		-8.29999	-0.0796
-8.19995	-0.0266937		-8.20001	-0.0217		-8.20001	-0.0068		-8.19995	0.0236109		-8.20001	-0.0352		-8.19995	-0.0103904		-8.20001	0.00260001		-8.19995	-0.0733915
-8.09998	-0.0294		-8.10004	-0.0221		-8.09998	-0.00469433		-8.09998	0.0244		-8.10004	-0.0375		-8.09998	-0.0039		-8.10004	0.00320001		-8.09998	-0.073
-8	-0.0229		-8	-0.0183		-8	-0.0064		-8	0.0223		-8	-0.0344		-8	-0.00490001		-8	0.000400007		-8	-0.0675
-7.89996	-0.025		-7.90002	-0.0196		-7.89996	-0.00169232		-7.89996	0.0202		-7.90002	-0.0331		-7.89996	-0.00670001		-7.90002	0.000300005		-7.89996	-0.0571
-7.79999	-0.0214		-7.79999	-0.0174947		-7.79999	0.00190727		-7.79999	0.0181		-7.79999	-0.0326909		-7.79999	-0.0116		-7.79999	-0.000793776		-7.79999	-0.0503
-7.69995	-0.0234938		-7.70001	-0.0209		-7.70001	0.0036		-7.69995	0.0141103		-7.70001	-0.0282		-7.69995	-0.00649286		-7.70001	-0.000300011		-7.69995	-0.0477896
-7.59998	-0.0262		-7.60004	-0.0123		-7.59998	0.00180725		-7.59998	0.0135		-7.60004	-0.0267		-7.59998	-0.00430001		-7.60004	-0.0028		-7.59998	-0.0444
-7.5	-0.0221		-7.5	-0.016		-7.5	0.0051		-7.5	0.0132		-7.5	-0.026		-7.5	-0.00129999		-7.5	0.000599999		-7.5	-0.0408
-7.39996	-0.0233		-7.40002	-0.0191		-7.39996	0.00220726		-7.39996	0.0151		-7.40002	-0.0295		-7.39996	-0.00300001		-7.40002	-0.0038		-7.39996	-0.048
-7.29999	-0.0283		-7.29999	-0.0191936		-7.29999	0.00480433		-7.29999	0.0157		-7.29999	-0.0280913		-7.29999	-0.00200001		-7.29999	-0.00259231		-7.29999	-0.0461
-7.19995	-0.0299933		-7.20001	-0.0204		-7.20001	0.0028		-7.19995	0.0138072		-7.20001	-0.0258		-7.19995	-0.00269273		-7.20001	-0.000799999		-7.19995	-0.0432921
-7.09998	-0.0295		-7.10004	-0.0232		-7.09998	-0.000992746		-7.09998	0.0118		-7.10004	-0.018		-7.09998	-0.0017		-7.10004	-0.0031		-7.09998	-0.0389
-7	-0.0227		-7	-0.0254		-7	0.000300004		-7	0.00779999		-7	-0.0183		-7	0.00200001		-7	0.0013		-7	-0.038
-6.89996	-0.0198		-6.90002	-0.0239		-6.89996	0.00180671		-6.89996	0.0117		-6.90002	-0.0179		-6.89996	0.00370001		-6.90002	9.99932e-05		-6.89996	-0.0339
-6.79999	-0.0261		-6.79999	-0.021594		-6.79999	0.00640463		-6.79999	0.0126		-6.79999	-0.0182924		-6.79999	0.0049		-6.79999	-0.00169372		-6.79999	-0.0345
-6.69995	-0.0265932		-6.70001	-0.0208		-6.70001	0.0034		-6.69995	0.0105103		-6.70001	-0.0157		-6.69995	0.00780812		-6.70001	0.0002		-6.69995	-0.0339908
-6.59998	-0.026		-6.60004	-0.0196		-6.59998	0.00520702		-6.59998	0.0155		-6.60004	-0.0212		-6.59998	0.0127		-6.60004	-0.00330001		-6.59998	-0.0318
-6.5	-0.0227		-6.5	-0.0187		-6.5	0.0037		-6.5	0.0134		-6.5	-0.0205		-6.5	0.0151		-6.5	-0.0018		-6.5	-0.0303
-6.39996	-0.0247		-6.40002	-0.0134		-6.39996	0.00280683		-6.39996	0.0126		-6.40002	-0.0193		-6.39996	0.0118		-6.40002	-0.0056		-6.39996	-0.0282
-6.29999	-0.0239		-6.29999	-0.0104949		-6.29999	0.00410891		-6.29999	0.0133		-6.29999	-0.0188907		-6.29999	0.0111		-6.29999	-0.00419274		-6.29999	-0.0245
-6.19995	-0.0229943		-6.20001	-0.0122		-6.20001	0.0094		-6.19995	0.0135075		-6.20001	-0.0181		-6.19995	0.0131093		-6.20001	-0.0033		-6.19995	-0.0205926
-6.09998	-0.0243		-6.10004	-0.0117		-6.09998	0.00860445		-6.09998	0.0126		-6.10004	-0.0156		-6.09998	0.0137		-6.10004	-0.0019		-6.09998	-0.0194
-6	-0.0264		-6	-0.0078		-6	0.0062		-6	0.0109		-6	-0.022		-6	0.0112		-6	-0.0027		-6	-0.0157
-5.89996	-0.029		-5.90002	-0.0031		-5.89996	0.00290586		-5.89996	0.0084		-5.90002	-0.0257		-5.89996	0.0121		-5.90002	0.000999999		-5.89996	-0.0124
-5.79999	-0.0262		-5.79999	0.00060543		-5.79999	0.00310702		-5.79999	0.0049		-5.79999	-0.0262918		-5.79999	0.0111		-5.79999	0.00410604		-5.79999	-0.0143
-5.69995	-0.0158932		-5.70001	-0.0018		-5.70001	0.0072		-5.69995	0.00780952		-5.70001	-0.0215		-5.69995	0.00900671		-5.70001	0.0043		-5.69995	-0.0158903
-5.59998	-0.0119		-5.60004	0.000899999		-5.59998	0.00530421		-5.59998	0.0074		-5.60004	-0.0179		-5.59998	0.0067		-5.60004	0.005		-5.59998	-0.0115
[truncated: 6,636 more rows]

## Sheet: Supplementary Figure.8
Supplementary Figure 7	Entry of SARS-CoV-2 variant pseudoviruses into Huh7 cells
[truncated: 5 more rows]
